# Supplementary material for: FOXO1 stimulates tip cell-enriched gene expression in endothelial cells
Source: iScience. 2024 Feb 16;27(3):109161. doi: 10.1016/j.isci.2024.109161 (PMC10914484; doi:10.1016/j.isci.2024.109161)
Supplement: Table S1. Dataset of up- and down-regulated genes by siFOXO1 treatment, related to Figure 2 [file mmc2.xlsx]

## Sheet: Sheet1
	Supplemental Table S1: Data set of up- and down-regulated genes by siFOXO1 treatment
	Up-regulated							Down-regulated
		Gene	siCtrl_VEGF18hr_TPM	siFOXO1_VEGF18hr_TPM	log2_Fold_Change(M)	log2_mean_expression(A)			Gene	siCtrl_VEGF18hr_TPM	siFOXO1_VEGF18hr_TPM	log2_Fold_Change(M)	log2_mean_expression(A)
	1	TNXB	0.15	62.41	8.70067	1.61337		1	BAALC	2.03	0.07	-4.85798	-1.40751
	2	ABRA	0.04	6.6	7.36632	-0.960695		2	SFRP1	1.16	0.04	-4.85798	-2.21487
	3	PTGIS	0.04	6.11	7.25503	-1.01634		3	KCNS3	1.98	0.08	-4.62936	-1.32918
	4	CREB3L1	0.04	3.82	6.57743	-1.35514		4	AK5	3.3	0.16	-4.36632	-0.460695
	5	SLC14A1	0.06	5.54	6.52878	-0.794504		5	SETBP1	1.44	0.07	-4.36257	-1.65522
	6	LOC101927780	0.02	1.62	6.33985	-2.47393		6	NAALADL1	1.3	0.07	-4.21501	-1.72899
	7	MYCBPAP	0.29	17.53	5.91763	1.17294		7	CXCR4	219.05	11.93	-4.19859	5.67582
	8	PI16	0.69	32	5.53533	2.23233		8	PTCRA	4.44	0.26	-4.09398	0.103572
	9	PLVAP	8.3	382.84	5.52749	5.81685		9	SLC16A9	2.91	0.18	-4.01495	-0.466456
	10	TGFB2-OT1	0.17	7.18	5.40038	0.143795		10	MGC16275	1.08	0.07	-3.94753	-1.86273
	11	CEACAM22P	0.04	1.62	5.33985	-1.97393		11	SPOCD1	19.78	1.31	-3.9164	2.34777
	12	LINC01268	0.08	3.04	5.24793	-1.01989		12	ENPP2	0.87	0.06	-3.85798	-2.1299
	13	LPL	0.06	2.26	5.23522	-1.44129		13	RCAN3	3.61	0.25	-3.852	-0.0740006
	14	DNASE1L3	0.25	9	5.16993	0.584963		14	MARVELD2	2.38	0.17	-3.80735	-0.652716
	15	CHRD	0.03	1.07	5.1565	-2.48064		15	STC1	143.73	10.27	-3.80685	5.26379
	16	GDF6	0.03	1.07	5.1565	-2.48064		16	EPDR1	1.25	0.09	-3.79586	-1.576
	17	GGT8P	0.09	3.15	5.12928	-0.90929		17	TMEM37	12.18	0.88	-3.79087	1.71101
	18	BLOC1S1-RDH5	0.07	2.43	5.11746	-1.27777		18	SP6	1.37	0.1	-3.7761	-1.43388
	19	MYOM3	0.14	4.75	5.08443	-0.294287		19	FLJ41200	2.15	0.16	-3.74819	-0.76976
	20	GJA9-MYCBP	0.1	3.3	5.04439	-0.799731		20	DUSP5P1	0.94	0.07	-3.74723	-1.96288
	21	C10orf32-ASMT	0.07	2.28	5.02554	-1.32373		21	SPINK5	0.8	0.06	-3.73697	-2.19041
	22	MIR612	0.67	21.33	4.99258	1.91852		22	TUBB2B	2.24	0.17	-3.71989	-0.696447
	23	MIR503HG	14.43	452.84	4.97186	6.33693		23	NUPR1	19.45	1.58	-3.62177	2.47081
	24	TSPEAR-AS2	0.13	3.75	4.85031	-0.518263		24	BOLA3-AS1	3.77	0.31	-3.60422	0.112452
	25	KCNJ6	0.04	1.11	4.79442	-2.24665		25	FAM74A3	1.21	0.1	-3.59694	-1.52346
	26	SLCO2A1	0.38	10.4	4.77444	0.991291		26	SLCO4A1	1.55	0.13	-3.57568	-1.15557
	27	CASC18	0.39	10.53	4.75489	1.01899		27	KYNU	2.61	0.22	-3.56847	-0.400187
	28	MORF4L2-AS1	0.04	1.07	4.74147	-2.27312		28	SECTM1	0.92	0.08	-3.52356	-1.88208
	29	C9orf24	0.21	5.04	4.58496	0.0409425		29	CNTNAP3	21.84	1.95	-3.48543	2.70619
	30	CFAP70	0.23	5.41	4.55592	0.157667		30	LINC00639	1.41	0.13	-3.43911	-1.22386
	31	SERPINF1	0.08	1.82	4.50779	-1.38996		31	LPAR1	0.64	0.06	-3.41504	-2.35137
	32	GPR19	0.07	1.59	4.50553	-1.58374		32	IFIT1	8.13	0.78	-3.38171	1.3324
	33	HYAL1	0.62	13.58	4.45307	1.53688		33	NCALD	2.07	0.2	-3.37156	-0.636149
	34	GPR39	0.08	1.75	4.45121	-1.41825		34	PLEK2	5.21	0.51	-3.35271	0.704926
	35	PTPRR	0.75	16.03	4.41774	1.79383		35	USMG5	402.1	39.48	-3.34836	6.97723
	36	CYP1A1	1.69	36.07	4.4157	2.96488		36	CFAP221	0.61	0.06	-3.34577	-2.38601
	37	NEXN-AS1	0.05	1.06	4.40599	-2.11893		37	FAM26D	1.5	0.15	-3.32193	-1.076
	38	MSTN	0.12	2.45	4.35168	-0.883056		38	CBLN2	5	0.5	-3.32193	0.660964
	39	CXCL2	0.6	11.75	4.29155	1.40881		39	CCL14	12.18	1.23	-3.30778	1.95255
	40	LINC01554	0.06	1.15	4.26053	-1.92863		40	ACOT11	2.25	0.23	-3.29022	-0.475185
	41	C19orf33	0.92	17.45	4.24545	2.00243		41	SULF1	4.61	0.48	-3.26366	0.572937
	42	HGD	0.06	1.1	4.1964	-1.9607		42	CRHBP	0.96	0.1	-3.26303	-1.69041
	43	CAPN11	2.3	42.1	4.19411	3.29869		43	ETV4	9.59	1.02	-3.23296	1.64505
	44	SLC22A31	0.06	1.09	4.18322	-1.96728		44	FABP5	1774.81	191.41	-3.21293	9.18699
	45	CFAP57	0.47	8.49	4.17503	0.998249		45	KCTD12	87.2	9.47	-3.20289	4.84481
	46	LINC00525	0.1	1.75	4.12928	-1.25729		46	ANKRD33	1.98	0.22	-3.16993	-0.599462
	47	APCS	0.13	2.27	4.12611	-0.880362		47	PDE1C	0.99	0.11	-3.16993	-1.59946
	48	ABCC3	0.25	4.35	4.12102	0.0605077		48	PRR16	1.16	0.13	-3.15754	-1.36465
	49	MUC20	0.11	1.91	4.118	-1.12543		49	KLHL35	1.64	0.19	-3.10962	-0.841116
	50	CCL2	27.86	476.99	4.09769	6.84897		50	LINC00933	0.6	0.07	-3.09954	-2.28673
	51	LOC101929125	0.18	3.08	4.09686	-0.4255		51	MICB	84.15	9.91	-3.08601	4.85189
	52	PTPRG-AS1	0.05	0.85	4.08746	-2.2782		52	C2orf15	1.1	0.13	-3.08092	-1.40296
	53	AQP5	0.06	1.01	4.07325	-2.02227		53	LOC101928100	1.59	0.19	-3.06496	-0.863451
	54	CRYBB2	0.37	6.08	4.03847	0.584834		54	LOC100506985	1.63	0.2	-3.0268	-0.808528
	55	BHMT	0.05	0.82	4.03562	-2.30412		55	FABP4	1359.52	171.53	-2.98656	8.9156
	56	AQP1	4.11	66.38	4.01354	4.04591		56	ABCA6	6.7	0.85	-2.97863	1.25485
	57	SGK2	0.06	0.96	4	-2.05889		57	MYADM	205.05	26.4	-2.95737	6.20115
	58	EMID1	0.11	1.74	3.98351	-1.19267		58	MRAP2	1.9	0.25	-2.926	-0.537
	59	DGKI	0.05	0.79	3.98185	-2.331		59	MYO7A	2.05	0.27	-2.92459	-0.426672
	60	SSSCA1-AS1	0.2	3.16	3.98185	-0.331002		60	GPRIN3	0.83	0.11	-2.91561	-1.72662
	61	LOXL4	0.5	7.8	3.96347	0.981737		61	DUSP8	6.05	0.81	-2.90094	1.14646
	62	TRPC4	0.2	3.1	3.9542	-0.34483		62	TUBB3	204.61	27.42	-2.89958	6.22694
	63	LINC01352	0.13	1.99	3.93618	-0.975324		63	ACKR3	12.32	1.66	-2.89175	2.17706
	64	MEI4	0.36	5.49	3.93074	0.491437		64	NLRP12	2.06	0.28	-2.87915	-0.396928
	65	GABRR2	2.08	31.36	3.91427	3.01372		65	TNIP3	0.58	0.08	-2.85798	-2.21487
	66	HIF3A	0.08	1.19	3.89482	-1.69645		66	GMFG	90.95	12.7	-2.84025	5.08688
	67	IGFBP5	0.11	1.63	3.8893	-1.23978		67	ZNF860	2.41	0.34	-2.82543	-0.14368
	68	SEMA3A	0.4	5.92	3.88753	0.621835		68	EPSTI1	2.46	0.35	-2.81323	-0.107957
	69	ITGB4	0.16	2.36	3.88264	-0.702535		69	LINC00865	0.56	0.08	-2.80735	-2.24018
	70	TBC1D26	0.06	0.88	3.87447	-2.12166		70	SYNGR3	0.63	0.09	-2.80735	-2.07025
	71	KLF4	1.3	18.74	3.84954	2.30328		71	ATP6V0D1	176.93	25.48	-2.79574	6.06916
	72	LRRTM2	0.06	0.86	3.8413	-2.13824		72	RASD1	10.87	1.59	-2.77325	2.05565
	73	SPG20-AS1	0.37	5.27	3.83221	0.4817		73	PYCARD	45.26	6.68	-2.76032	4.12001
	74	CX3CL1	0.1	1.42	3.82782	-1.40802		74	ROPN1L	1.35	0.2	-2.75489	-0.944484
	75	CSPG5	0.06	0.85	3.82443	-2.14668		75	GSTM1	30.57	4.54	-2.75135	3.55837
	76	RASA4CP	0.49	6.93	3.822	0.881855		76	TOM1L1	0.6	0.09	-2.73697	-2.10545
	77	MMP9	0.1	1.41	3.81762	-1.41312		77	EVI2B	4.88	0.74	-2.72128	0.926239
	78	C5AR1	0.05	0.7	3.80735	-2.41825		78	TMEM171	10.81	1.64	-2.7206	2.074
	79	SPTBN5	7.6	105.92	3.80083	4.82642		79	MX1	21.96	3.34	-2.71696	3.09833
	80	SLC25A27	1.78	24.69	3.79398	2.72887		80	HNF1A	0.71	0.11	-2.69032	-1.83927
	81	CLEC4GP1	0.91	12.54	3.78453	1.7562		81	LOH12CR2	0.77	0.12	-2.68182	-1.71798
	82	KCNMB2-AS1	0.13	1.79	3.78338	-1.05173		82	GIMAP7	123.67	19.29	-2.68057	5.61007
	83	MLANA	0.08	1.1	3.78136	-1.75318		83	EPHA6	0.94	0.15	-2.6477	-1.41312
	84	SPATA1	0.05	0.68	3.76553	-2.43916		84	MEOX2-AS1	0.56	0.09	-2.63743	-2.15522
	85	BCRP3	1.27	17.26	3.76453	2.22709		85	TLDC2	0.62	0.1	-2.63227	-2.00579
	86	DEF6	0.2	2.71	3.76022	-0.441818		86	DGCR2	54.93	8.86	-2.63222	4.46341
	87	ERVFRD-1	0.49	6.62	3.75598	0.848842		87	STARD5	1.73	0.28	-2.62727	-0.522865
	88	TPH1	0.06	0.81	3.75489	-2.18145		88	HACD4	8.92	1.45	-2.62099	1.84655
	89	LRRC71	0.18	2.42	3.74894	-0.599462		89	MT1E	27.72	4.51	-2.61973	3.48299
	90	N4BP2L1	0.27	3.63	3.74894	-0.0144996		90	PRRT3-AS1	4.05	0.66	-2.61738	0.70923
	91	RASGRF1	0.05	0.67	3.74416	-2.44985		91	ZYG11A	0.49	0.08	-2.61471	-2.3365
	92	PYGM	0.07	0.92	3.71621	-1.9784		92	NOX4	36.6	6	-2.60881	3.88937
	93	CRYBB3	0.29	3.81	3.71567	0.0719579		93	CLDN7	16.75	2.76	-2.60142	2.76538
	94	JPH4	0.11	1.43	3.70044	-1.3342		94	PCDH19	6.94	1.15	-2.5933	1.49828
	95	ENDOU	0.05	0.64	3.67807	-2.48289		95	ACOT4	1.38	0.23	-2.58496	-0.827813
	96	CDRT4	1.58	20.17	3.67421	2.49703		96	C11orf70	0.48	0.08	-2.58496	-2.35137
	97	KLF3-AS1	0.25	3.19	3.67356	-0.163222		97	TMEM98	115.82	19.38	-2.57924	5.56612
	98	PILRA	0.24	3.03	3.65821	-0.229788		98	FER1L6	2.44	0.41	-2.57319	0.000288481
	99	APOH	0.1	1.26	3.65535	-1.49425		99	NTNG1	0.71	0.12	-2.56478	-1.7765
	100	SNORA48	1.86	23.34	3.64943	2.72002		100	PTPN22	1.83	0.31	-2.5615	-0.408908
	101	SNHG18	0.08	1	3.64386	-1.82193		101	IGSF8	22.34	3.82	-2.54798	3.20756
	102	ZBTB32	0.06	0.75	3.64386	-2.23697		102	TMEM71	2.57	0.44	-2.54619	0.0886719
	103	LINC01021	0.11	1.37	3.6386	-1.36512		103	FAM228A	0.58	0.1	-2.53605	-2.0539
	104	PPL	0.07	0.86	3.61891	-2.02705		104	SLC43A2	18.76	3.27	-2.5203	2.96944
	105	IFI30	1.18	14.46	3.61521	2.04639		105	HLA-DPB1	1.26	0.22	-2.51785	-0.9255
	106	SAPCD1-AS1	0.43	5.25	3.60991	0.587363		106	HN1L	72.63	12.74	-2.5112	4.92689
	107	LYZL4	0.14	1.7	3.60204	-1.03548		107	LINC01504	1.7	0.3	-2.5025	-0.485715
	108	RFPL3S	0.11	1.31	3.57399	-1.39743		108	YWHAEP1	1.75	0.31	-2.49701	-0.441152
	109	ADAMTS1	63.58	747.78	3.55597	7.76849		109	TRIL	0.79	0.14	-2.49643	-1.58829
	110	ADCY10P1	0.81	9.46	3.54585	1.46892		110	SPP1	23.8	4.22	-2.49565	3.32507
	111	LINC01573	1.44	16.49	3.51745	2.28479		111	MAN1B1-AS1	1.63	0.29	-2.49075	-0.540502
	112	RPS6KA6	0.07	0.8	3.51457	-2.07921		112	PDE2A	16.9	3.01	-2.48919	2.83436
	113	SLC2A4	0.07	0.8	3.51457	-2.07921		113	CHAC1	15.35	2.74	-2.48599	2.69717
	114	KCNN4	0.1	1.14	3.51096	-1.56645		114	CAP1	521.05	93.97	-2.47115	7.7897
	115	ADAMTS9-AS2	0.31	3.53	3.50933	0.0650042		115	OAS1	16.85	3.04	-2.47061	2.83937
	116	TMEM178A	2.12	24.11	3.5075	2.83781		116	GNG2	2.1	0.38	-2.46632	-0.16277
	117	BGN	107.56	1216.81	3.49989	8.49894		117	RHOU	1.71	0.31	-2.46366	-0.457832
	118	ITIH4	0.33	3.73	3.49864	0.149857		118	APOD	5.45	1	-2.44626	1.22313
	119	EHD4-AS1	0.1	1.13	3.49825	-1.5728		119	GBP4	3.65	0.67	-2.44566	0.645065
	120	COL6A2	0.07	0.79	3.49643	-2.08829		120	LOC730102	8.95	1.65	-2.43942	1.94218
	121	ZNF367	0.81	9.11	3.49146	1.44172		121	LOC643733	137.68	25.44	-2.43615	5.8871
	122	CYP4X1	1.93	21.68	3.48969	2.69345		122	MEIS3P1	6.27	1.16	-2.43434	1.4313
	123	FZD9	0.5	5.61	3.488	0.744		123	ANGPT2	134.64	24.95	-2.432	5.85697
	124	SCML2	0.16	1.79	3.48382	-0.901948		124	FMNL1	2.93	0.55	-2.4134	0.344202
	125	CRABP2	0.23	2.55	3.47079	-0.384898		125	HMOX1	201.68	37.9	-2.4118	6.45003
	126	APOE	2.21	24.41	3.46535	2.87672		126	NAPSA	0.69	0.13	-2.40808	-1.73937
	127	LINC01431	0.2	2.2	3.45943	-0.592212		127	GALNT14	0.74	0.14	-2.4021	-1.63545
	128	LTC4S	0.19	2.09	3.45943	-0.666213		128	SLC40A1	29.52	5.6	-2.39819	3.68452
	129	LY6G6C	0.14	1.53	3.45003	-1.11148		129	HN1	232.13	44.24	-2.39151	6.66303
	130	ADCY4	13.92	151.17	3.44094	5.51956		130	GIMAP8	75.45	14.48	-2.38146	5.04672
	131	FGF18	0.06	0.65	3.43741	-2.34019		131	LOC101928979	2.75	0.53	-2.37537	0.271748
	132	SPATA9	0.39	4.22	3.4357	0.359395		132	RASSF2	50.44	9.8	-2.36371	4.47464
	133	SLC26A4	0.49	5.28	3.42968	0.685696		133	PIM3	264.73	51.62	-2.35852	6.86912
	134	ITGA11	8.3	88.01	3.40648	4.75635		134	CLIC5	0.46	0.09	-2.35364	-2.29711
	135	RASL10B	0.07	0.74	3.4021	-2.13545		135	PFDN1	194.39	38.05	-2.35299	6.42632
	136	EDNRB-AS1	0.1	1.05	3.39232	-1.62577		136	LOC102724699	0.51	0.1	-2.3505	-2.14668
	137	SEPP1	0.12	1.26	3.39232	-1.36273		137	GIMAP1-GIMAP5	19.46	3.83	-2.3451	3.10989
	138	TREX2	0.1	1.05	3.39232	-1.62577		138	CYP2J2	1.01	0.2	-2.33628	-1.15379
	139	WNK4	0.36	3.75	3.38082	0.21648		139	MESP1	1.66	0.33	-2.33065	-0.434139
	140	SSUH2	0.25	2.6	3.37851	-0.310744		140	P2RX7	5.51	1.1	-2.32455	1.29978
	141	TDRD6	0.08	0.83	3.37504	-1.95634		141	FLG	0.4	0.08	-2.32193	-2.48289
	142	AKR7L	0.06	0.62	3.36923	-2.37428		142	LBH	33.43	6.73	-2.31246	3.90684
	143	C8orf46	0.23	2.35	3.35295	-0.443817		143	NPB	6.45	1.3	-2.31079	1.53391
	144	ACRBP	0.5	5.07	3.34199	0.670993		144	RASSF3	93.8	19.14	-2.293	5.40502
	145	ASS1	0.92	9.29	3.33597	1.54769		145	NENF	46.33	9.5	-2.28595	4.3909
	146	PLAC8L1	0.35	3.53	3.33424	0.152548		146	LINC00460	5.1	1.05	-2.28011	1.21044
	147	TGFB2	1.83	18.33	3.32429	2.53399		147	CD99L2	61.93	12.82	-2.27224	4.81645
	148	RIBC2	0.08	0.8	3.32193	-1.98289		148	NIPA2	64.92	13.44	-2.27213	4.88453
	149	GHRL	0.28	2.78	3.31159	-0.180708		149	PRSS3	27.56	5.71	-2.27101	3.649
	150	MPL	0.09	0.89	3.30581	-1.82103		150	B3GALNT1	25.46	5.3	-2.26417	3.53808
	151	ZNF540	0.3	2.96	3.30256	-0.0856842		151	LCP2	0.72	0.15	-2.26303	-1.60545
	152	LINC01279	0.91	8.97	3.30117	1.51452		152	SEMA4F	3.49	0.73	-2.25726	0.674598
	153	IZUMO1	0.07	0.69	3.30117	-2.18592		153	IL18R1	1.24	0.26	-2.25376	-0.816538
	154	LOC728175	0.06	0.59	3.29768	-2.41005		154	POLE4	26.88	5.69	-2.24003	3.62844
	155	TMEM236	0.06	0.59	3.29768	-2.41005		155	PTPN7	1.74	0.37	-2.23349	-0.317658
	156	C9	0.09	0.88	3.28951	-1.82918		156	IL16	1.64	0.35	-2.22827	-0.400439
	157	LINC00954	0.08	0.78	3.2854	-2.00116		157	GM2A	48.92	10.47	-2.22416	4.50027
	158	SERPINE2	47.96	465.53	3.27897	7.22325		158	LUM	3.21	0.69	-2.21791	0.573621
	159	LTB	0.29	2.81	3.27645	-0.147653		159	PNMA2	3.62	0.78	-2.21444	0.748768
	160	INSL3	0.15	1.45	3.27302	-1.10046		160	C1orf21	6.82	1.47	-2.21396	1.66279
	161	LSMEM1	2.04	19.63	3.26642	2.66178		161	ALDH1L2	0.88	0.19	-2.2115	-1.29018
	162	LCN12	0.18	1.73	3.2647	-0.84158		162	KCNC4	11.57	2.5	-2.21039	2.42712
	163	MYBL1	0.18	1.73	3.2647	-0.84158		163	C6orf141	6.06	1.31	-2.20975	1.49444
	164	COL7A1	0.27	2.58	3.25634	-0.260799		164	C9orf69	68.86	14.97	-2.20159	5.0048
	165	LOC284080	0.09	0.86	3.25634	-1.84576		165	ARHGAP28	7.72	1.68	-2.20014	1.84853
	166	GDF1	0.13	1.24	3.25376	-1.31654		166	ZNF790-AS1	3.3	0.72	-2.1964	0.624267
	167	PTP4A3	15.59	148.07	3.24759	5.58634		167	CSF1	48.29	10.54	-2.19585	4.49573
	168	SNCA-AS1	0.15	1.42	3.24286	-1.11554		168	LOC101927100	1.14	0.25	-2.18903	-0.905483
	169	LINC00705	0.12	1.13	3.23522	-1.44129		169	CXCL8	3.46	0.76	-2.1867	0.697422
	170	TAS2R5	0.42	3.94	3.22973	0.363328		170	PDGFRA	2.45	0.54	-2.18175	0.201907
	171	LOC100505912	0.14	1.31	3.22607	-1.22347		171	NDST1	151.68	33.51	-2.17837	6.1557
	172	GGT5	10.98	101.7	3.21137	5.06249		172	ARL9	1.04	0.23	-2.17688	-1.03186
	173	TSSK4	0.65	6.01	3.20885	0.982938		173	POMC	1.35	0.3	-2.16993	-0.652003
	174	APOC3	0.25	2.31	3.20789	-0.396054		174	RSU1P2	0.45	0.1	-2.16993	-2.23697
	175	RPL23AP32	0.21	1.94	3.2076	-0.647741		175	C10orf10	906.6	201.64	-2.16868	8.73998
	176	KCNJ5	0.28	2.57	3.19827	-0.237366		176	GMFB	29.43	6.55	-2.16772	3.79536
	177	MUSTN1	1.03	9.45	3.19767	1.64148		177	SHISA2	1.12	0.25	-2.1635	-0.918251
	178	HGFAC	0.22	1.99	3.17719	-0.595828		178	PRR15	0.49	0.11	-2.15528	-2.10679
	179	LAT2	0.94	8.44	3.16651	1.49399		179	RAET1E	0.89	0.2	-2.15381	-1.24503
	180	LUCAT1	1.56	13.99	3.16478	2.22394		180	CDKN2B	6.05	1.36	-2.15333	1.52027
	181	LHX6	2.78	24.91	3.16357	3.05687		181	DACH1	24.37	5.48	-2.15286	3.53061
	182	PFN4	0.23	2.06	3.16294	-0.538825		182	ACKR4	8.22	1.87	-2.1361	1.97109
	183	MAGEC3	0.34	3.03	3.15571	0.0214622		183	FGFRL1	16.71	3.81	-2.13285	2.99622
	184	EXOC3L2	1.58	14.08	3.15565	2.23775		184	FAM129A	3.37	0.77	-2.12982	0.687839
	185	RPL21P44	0.07	0.62	3.14684	-2.26308		185	SHISA5	285.2	65.2	-2.12903	7.09132
	186	C6orf163	0.18	1.58	3.13386	-0.907003		186	COL12A1	84.97	19.55	-2.11978	5.34899
	187	FAM132A	0.23	2.01	3.12749	-0.556549		187	FAM162A	51.15	11.81	-2.11473	4.6193
	188	DACT3	0.74	6.45	3.1237	1.12745		188	TMOD1	0.82	0.19	-2.10962	-1.34112
	189	PAQR6	2.32	20.22	3.12359	2.77592		189	TRIB3	111.95	25.97	-2.10794	5.75274
	190	PRG2	0.54	4.7	3.12163	0.671846		190	TNFSF12	56.38	13.11	-2.10452	4.76485
	191	SNAP25	1.37	11.88	3.11629	2.01232		191	DDX43	1.72	0.4	-2.10434	-0.26976
	192	PYY2	1.93	16.69	3.11231	2.50476		192	CYB5R3	310.54	72.31	-2.10251	7.22738
	193	JPH1	1.94	16.7	3.10572	2.50892		193	C15orf41	8	1.87	-2.09696	1.95152
	194	VWA1	0.39	3.35	3.10262	0.192854		194	AGAP2-AS1	40.75	9.55	-2.09323	4.30211
	195	HLX-AS1	0.33	2.82	3.09516	-0.0518835		195	PDE4B	95.49	22.49	-2.08607	5.53424
	196	BTK	0.13	1.11	3.09398	-1.39643		196	ARF4	461.24	109.1	-2.07987	7.80944
	197	STX16-NPEPL1	0.57	4.8	3.074	0.726034		197	ESM1	2072.54	490.47	-2.07916	9.9776
	198	AMBP	0.17	1.43	3.07241	-1.02019		198	C8orf48	3.79	0.9	-2.0742	0.885097
	199	LOC100101148	1.73	14.5	3.06721	2.32438		199	KIF26B	0.42	0.1	-2.07039	-2.28673
	200	BTBD16	0.19	1.59	3.06496	-0.863451		200	TGFB1I1	80.34	19.15	-2.06877	5.29366
	201	ACBD7	1.4	11.64	3.05559	2.01322		201	SLC1A1	20.64	4.92	-2.06871	3.33301
	202	MFI2	0.8	6.63	3.05094	1.20354		202	TTC7B	23.35	5.58	-2.06509	3.51281
	203	TMPRSS6	0.07	0.58	3.05063	-2.31119		203	KCNG1	2.05	0.49	-2.06477	0.00323878
	204	ENTPD8	0.11	0.91	3.04836	-1.66024		204	BTBD2	81.43	19.53	-2.05987	5.31755
	205	TF	0.37	3.06	3.04793	0.0895644		205	GPR160	13.22	3.19	-2.05109	2.6991
	206	ASAP1-IT2	0.12	0.99	3.04439	-1.5367		206	RAP1GAP2	0.91	0.22	-2.04836	-1.16024
	207	HRAT92	0.92	7.57	3.04059	1.4		207	CPED1	0.41	0.1	-2.03562	-2.30412
	208	RGPD6	0.18	1.48	3.03953	-0.954167		208	C2CD4A	1.31	0.32	-2.03342	-0.627145
	209	ARHGEF40	0.67	5.5	3.0372	0.940832		209	ABCG2	2.25	0.55	-2.03242	0.153714
	210	LOC100129940	0.84	6.86	3.02975	1.26333		210	LINC00957	1.39	0.34	-2.03148	-0.540654
	211	COLQ	0.8	6.5	3.02237	1.18926		211	LOC257396	0.98	0.24	-2.02975	-1.04402
	212	LOC100652768	1.14	9.23	3.0173	1.69768		212	GBP2	67.07	16.51	-2.02233	5.05643
	213	LTB4R2	1.6	12.94	3.01569	2.18592		213	COL24A1	0.69	0.17	-2.02106	-1.54586
	214	BEX2	2.7	21.83	3.01528	2.9406		214	SEMA3G	4.49	1.11	-2.01616	1.15864
	215	SLC46A2	0.19	1.53	3.00946	-0.891199		215	CRACR2A	5.5	1.36	-2.01582	1.45152
	216	BCAN	0.08	0.64	3	-2.14386		216	UPP1	75.27	18.64	-2.01367	5.22717
	217	CD72	0.15	1.2	3	-1.23697		217	TMEM9B	72.66	18.02	-2.01156	5.17731
	218	CKMT2	0.07	0.56	3	-2.3365		218	POPDC3	8.83	2.19	-2.01148	2.13667
	219	LINC00685	3.98	31.76	2.99637	3.49095		219	VGLL3	5.22	1.3	-2.00554	1.38128
	220	CDH11	1.8	14.29	2.98894	2.34247		220	OAZ1	844.59	210.85	-2.00203	8.72109
	221	SMIM5	0.16	1.27	2.98868	-1.14951		221	PYCR1	52.33	13.07	-2.00138	4.70888
	222	TCONS_00029157	0.08	0.63	2.97728	-2.15522		222	SDC3	41.22	10.3	-2.0007	4.36492
	223	ZC3H12D	0.07	0.55	2.974	-2.3495		223	C1orf233	4.2	1.05	-2	1.07039
	224	ZNF474	0.12	0.94	2.96963	-1.57408		224	MOBP	0.36	0.09	-2	-2.47393
	225	TRIM74	0.53	4.14	2.96557	0.566848		225	ST6GAL1	71.87	17.98	-1.999	5.16782
	226	IL7R	0.1	0.78	2.96347	-1.84019		226	POFUT1	51.11	12.79	-1.99859	4.67624
	227	LMF1-AS1	0.09	0.7	2.95936	-1.99425		227	EHD3	178.61	44.75	-1.99685	6.48224
	228	APOL4	0.44	3.42	2.95842	0.294786		228	REEP6	4.35	1.09	-1.99669	1.12267
	229	LINC00926	1.25	9.7	2.95606	1.79996		229	MKLN1-AS	1.43	0.36	-1.98995	-0.478958
	230	LOC101928435	0.15	1.16	2.95109	-1.26142		230	PCAT1	1.82	0.46	-1.98423	-0.128178
	231	GPC5	0.24	1.85	2.94642	-0.585684		231	MFSD1	96.79	24.48	-1.98325	5.60516
	232	TAS2R4	0.14	1.07	2.93411	-1.36945		232	JMJD1C-AS1	0.63	0.16	-1.97728	-1.65522
	233	HS3ST1	2.21	16.74	2.92118	2.60464		233	ZNF883	1.22	0.31	-1.97654	-0.701389
	234	ZNF423	0.28	2.12	2.92057	-0.376219		234	GRB2	119.29	30.33	-1.97566	5.9105
	235	LOC100272216	0.09	0.68	2.91754	-2.01516		235	RHOB	444.31	112.97	-1.97563	7.80761
	236	LHX4	0.34	2.56	2.91254	-0.100125		236	GPR150	0.55	0.14	-1.974	-1.8495
	237	GAS6-AS1	0.85	6.39	2.91028	1.22068		237	SOGA3	0.55	0.14	-1.974	-1.8495
	238	ADAMTSL1	12.01	90.2	2.90889	5.04061		238	SLC25A43	16.55	4.22	-1.97152	3.063
	239	MN1	1.37	10.28	2.90759	1.90797		239	LGALS1	3816.51	974.84	-1.96902	10.9135
	240	LOC440028	0.2	1.5	2.90689	-0.868483		240	ANK2	0.35	0.09	-1.95936	-2.49425
	241	MLIP	0.19	1.42	2.90182	-0.945019		241	HCRTR1	0.35	0.09	-1.95936	-2.49425
	242	INPP4B	0.63	4.7	2.89924	0.783042		242	EIF3C	13.72	3.53	-1.95854	2.79894
	243	NPNT	0.22	1.64	2.89812	-0.735364		243	DRAXIN	3.65	0.94	-1.95716	0.889315
	244	SEMA3B	0.33	2.46	2.89812	-0.150402		244	DISC1FP1	0.97	0.25	-1.95606	-1.02197
	245	SLC26A7	0.09	0.67	2.89616	-2.02585		245	NEURL1B	0.62	0.16	-1.9542	-1.66676
	246	GC	0.07	0.52	2.89308	-2.38996		246	SYBU	4.63	1.2	-1.94798	1.23702
	247	LOC100506801	0.23	1.7	2.88583	-0.67738		247	RAB4B-EGLN2	9.53	2.47	-1.94797	2.27849
	248	C8orf44-SGK3	0.56	4.13	2.88264	0.60482		248	PRR34	0.77	0.2	-1.94486	-1.3495
	249	CCBE1	1.11	8.17	2.87978	1.59045		249	POP7	34.88	9.07	-1.94323	4.15272
	250	MIR181A2HG	0.62	4.56	2.87869	0.749687		250	LOC100506368	1.19	0.31	-1.94062	-0.719349
	251	SLC2A14	0.2	1.46	2.8679	-0.88798		251	SNORD89	17.11	4.46	-1.93972	3.12691
	252	EML2-AS1	0.42	3.06	2.86507	0.180996		252	NDUFB5	147.37	38.42	-1.93951	6.23354
	253	ADRB2	2.24	16.26	2.85976	2.59338		253	MT1X	6.17	1.61	-1.93821	1.65617
	254	NEBL	0.12	0.87	2.85798	-1.6299		254	LOC100506747	0.38	0.1	-1.926	-2.35893
	255	SCOC-AS1	0.29	2.09	2.84938	-0.361186		255	TPD52L1	5.04	1.33	-1.922	1.37242
	256	GLS2	0.1	0.72	2.848	-1.89793		256	MRVI1	1.55	0.41	-1.91857	-0.327018
	257	CYP27C1	0.07	0.5	2.8365	-2.41825		257	LOC283683	2.41	0.64	-1.91289	0.312588
	258	COL1A2	25.38	180.82	2.83279	6.08202		258	HES2	8.66	2.32	-1.90024	2.16425
	259	NHLH1	0.18	1.28	2.83007	-1.05889		259	CA12	1.53	0.41	-1.89984	-0.336386
	260	HOXA2	0.6	4.25	2.82443	0.675249		260	NLRP2	1.53	0.41	-1.89984	-0.336386
	261	BDKRB2	0.08	0.56	2.80735	-2.24018		261	LINC00960	1.08	0.29	-1.89691	-0.837422
	262	GALNT15	0.15	1.05	2.80735	-1.33329		262	SLC7A7	60.36	16.23	-1.89493	4.96806
	263	ANP32A-IT1	0.11	0.77	2.80735	-1.78075		263	KBTBD11	1.67	0.45	-1.89185	-0.206077
	264	ZMIZ1-AS1	0.11	0.77	2.80735	-1.78075		264	TSTD1	30	8.09	-1.89075	3.96152
	265	TMPRSS5	0.58	4.03	2.79666	0.612452		265	EIF6	192.66	51.96	-1.89058	6.64462
	266	SLFNL1	0.17	1.18	2.79518	-1.1588		266	APEH	41.01	11.07	-1.88932	4.41324
	267	PNCK	0.16	1.11	2.79442	-1.24665		267	CCDC68	1	0.27	-1.88897	-0.944484
	268	GAS2	0.46	3.17	2.78478	0.272094		268	PTGS2	12.59	3.4	-1.88867	2.70987
	269	GYG2	0.08	0.55	2.78136	-2.25318		269	HYOU1	245.49	66.35	-1.8875	6.99577
	270	DNHD1	1.54	10.53	2.7735	2.00968		270	TMEM140	104.03	28.12	-1.88733	5.75719
	271	CES1	0.12	0.82	2.77259	-1.6726		271	TMEM191B	1.22	0.33	-1.88634	-0.65629
	272	DCDC2B	0.53	3.61	2.76793	0.468032		272	PLSCR1	44.98	12.17	-1.88595	4.54823
	273	CD34	146.06	992.88	2.76506	8.57295		273	SPINT1	5.57	1.51	-1.88313	1.53611
	274	SMIM2-AS1	0.14	0.95	2.7625	-1.45525		274	EIF2B3	59.56	16.15	-1.88281	4.95487
	275	SEMA6A-AS1	0.22	1.49	2.75974	-0.804556		275	HELZ2	22.89	6.21	-1.88205	3.57562
	276	SMAD7	1.22	8.21	2.7505	1.66213		276	PHLDA2	63.01	17.14	-1.87821	5.0384
	277	NOV	2.01	13.5	2.74769	2.38104		277	HDDC2	7.99	2.18	-1.87387	2.06126
	278	FAM223A	0.27	1.81	2.74496	-0.516489		278	ITFG3	82.34	22.53	-1.86975	5.42865
	279	FAM223B	0.27	1.81	2.74496	-0.516489		279	SEC61G	251.62	68.86	-1.86951	7.04035
	280	PWAR5	0.89	5.95	2.74101	1.20238		280	RNF19A	138.51	37.92	-1.86896	6.17937
	281	ADAMTSL4	1.38	9.2	2.73697	1.83315		281	ETV5	21.33	5.88	-1.859	3.48531
	282	SLC6A16	0.39	2.6	2.73697	0.0100288		282	LRFN3	23.86	6.59	-1.85624	3.6484
	283	CCDC154	0.59	3.93	2.73574	0.606658		283	PQLC2L	2.96	0.82	-1.8519	0.639646
	284	CRTAC1	0.89	5.9	2.72884	1.1963		284	NAT14	41.5	11.5	-1.85148	4.4493
	285	CLDN12	2.64	17.45	2.72462	2.76285		285	C9orf64	7.72	2.14	-1.85099	2.02311
	286	PHTF2	7.43	49.06	2.72311	4.25492		286	ACY1	10.31	2.86	-1.84996	2.44099
	287	BDNF	0.2	1.32	2.72247	-0.960695		287	RNF144A	19.67	5.46	-1.84902	3.37341
	288	OR7E12P	0.1	0.66	2.72247	-1.9607		288	LRRC61	0.36	0.1	-1.848	-2.39793
	289	COL17A1	0.49	3.23	2.72068	0.331194		289	PRR11	8.22	2.29	-1.84379	2.11724
	290	MAMDC2	4.49	29.58	2.71983	3.52663		290	CA2	0.43	0.12	-1.8413	-2.13824
	291	SAP30L-AS1	0.43	2.83	2.71839	0.141605		291	ACE	164.06	45.94	-1.8364	6.43988
	292	DHH	0.42	2.76	2.71621	0.106565		292	GRB10	176.21	49.38	-1.8353	6.5435
	293	MYLK2	0.91	5.98	2.71621	1.22204		293	KIAA1551	103.77	29.08	-1.83529	5.7796
	294	TM4SF4	0.07	0.46	2.71621	-2.4784		294	RAPH1	14.2	3.98	-1.83505	2.91029
	295	KLHL41	0.33	2.15	2.7038	-0.247563		295	SCO2	35.89	10.07	-1.83352	4.24875
	296	PTPN6	0.81	5.26	2.69907	1.04553		296	NR4A1	23.09	6.48	-1.8332	3.6126
	297	TMEM38B	1.46	9.48	2.69892	1.89543		297	PPIF	25.17	7.07	-1.83192	3.73767
	298	PLCB4	0.47	3.05	2.69808	0.259771		298	AHNAK	145.13	40.94	-1.82576	6.26832
	299	MIR155HG	1.13	7.33	2.69749	1.52507		299	SPCS3	76.91	21.7	-1.82548	5.35236
	300	MAN1C1	3.39	21.95	2.69486	3.10872		300	LINC01116	16.53	4.67	-1.82359	3.13522
	301	EBF4	0.28	1.81	2.69249	-0.490256		301	CCDC152	1.38	0.39	-1.82312	-0.446893
	302	LIMS3-LOC440895	4.87	31.35	2.68647	3.62716		302	ICAM4	0.53	0.15	-1.82103	-1.82645
	303	APOBEC2	0.07	0.45	2.6845	-2.49425		303	CREB5	3.78	1.07	-1.82078	1.008
	304	GUCY1A3	0.56	3.6	2.6845	0.505748		304	F3	2.61	0.74	-1.81845	0.474823
	305	GADD45G	1.25	8.03	2.68347	1.66366		305	FUT4	6.56	1.86	-1.81839	1.8045
	306	ARMS2	0.15	0.96	2.67807	-1.39793		306	LRFN4	59.94	17	-1.81798	4.99646
	307	RBFADN	0.15	0.96	2.67807	-1.39793		307	FKBP14	29.83	8.47	-1.81633	3.99053
	308	AGAP11	0.18	1.15	2.67557	-1.13615		308	KLHDC9	1.23	0.35	-1.81323	-0.607957
	309	CYP2E1	0.14	0.89	2.66838	-1.50231		309	SMYD2	42.75	12.18	-1.81141	4.51215
	310	KIAA1324	1.69	10.74	2.6679	2.09097		310	PAFAH1B2	58.11	16.61	-1.80673	4.95735
	311	VIP	8.58	54.47	2.66641	4.43418		311	ARID3A	15.35	4.39	-1.80595	3.03719
	312	LOC101928323	0.26	1.65	2.66588	-0.610475		312	OAS3	11.95	3.42	-1.80494	2.67647
	313	CARD14	0.84	5.32	2.66297	1.07994		313	SLC10A6	0.87	0.25	-1.79909	-1.10046
	314	FITM1	0.12	0.76	2.66297	-1.72741		314	RASGRF2-AS1	1.32	0.38	-1.79647	-0.497695
	315	FAM186B	0.16	1.01	2.65821	-1.31475		315	ISG15	143.29	41.53	-1.78671	6.26944
	316	PIN4P1	0.1	0.63	2.65535	-1.99425		316	GGACT	5.14	1.49	-1.78646	1.46854
	317	IPO9-AS1	0.17	1.07	2.654	-1.22939		317	DDIT4L	18.35	5.32	-1.78628	3.30457
	318	MPP7	0.22	1.38	2.64909	-0.859878		318	SLC35A2	41.2	11.98	-1.78202	4.47356
	319	LOC101928381	0.19	1.19	2.64689	-1.07248		319	FBXO27	7.7	2.24	-1.78136	2.05418
	320	SULT1B1	3.11	19.47	2.64627	2.96005		320	GSTZ1	14.94	4.35	-1.78009	3.01106
	321	PARD3-AS1	0.43	2.69	2.6452	0.105007		321	YKT6	140.19	40.85	-1.77898	6.24175
	322	DCST2	0.29	1.81	2.64186	-0.464943		322	OAS2	24.68	7.2	-1.77727	3.73663
	323	DPY19L2	0.77	4.8	2.6401	0.942982		323	HIST1H2BH	5.15	1.51	-1.77002	1.47956
	324	LINC00629	0.18	1.12	2.63743	-1.15522		324	B4GALT1	117.67	34.54	-1.76841	5.9944
	325	ZDHHC11	0.18	1.12	2.63743	-1.15522		325	EGR1	12.39	3.64	-1.76717	2.74752
	326	LINC01590	0.23	1.43	2.63631	-0.80214		326	TUBB2A	70.97	20.86	-1.76647	5.2659
	327	ABHD14A-ACY1	0.67	4.16	2.63435	0.739408		327	HPCAL1	88.92	26.14	-1.76625	5.59131
	328	SERPINC1	0.15	0.93	2.63227	-1.42083		328	HEY1	11.89	3.5	-1.76432	2.68952
	329	TLR9	0.15	0.93	2.63227	-1.42083		329	ANXA5	972.62	286.6	-1.76284	9.04431
	330	UNC5CL	0.15	0.93	2.63227	-1.42083		330	MRPL3	72.08	21.24	-1.76282	5.29012
	331	SLC23A1	0.1	0.62	2.63227	-2.00579		331	CNTNAP3P2	1.73	0.51	-1.7622	-0.0903294
	332	LINC00472	1.16	7.18	2.62986	1.52905		332	GPX1	2031.25	599.68	-1.7601	10.1081
	333	TMEM59L	0.37	2.29	2.62975	-0.119528		333	SGMS2	8.73	2.58	-1.75861	2.24668
	334	NTN1	0.17	1.05	2.62678	-1.243		334	RNF135	16.85	4.98	-1.75853	3.19541
	335	DFNB59	1.64	10.12	2.62544	2.02642		335	TRIM36	0.71	0.21	-1.75743	-1.37282
	336	PRR29-AS1	0.12	0.74	2.62449	-1.74665		336	TUBA1A	1140.57	337.89	-1.75513	9.27797
	337	RAMP2-AS1	2	12.25	2.61471	2.30735		337	RGS20	28.7	8.51	-1.75382	3.96607
	338	SIGLEC15	0.08	0.49	2.61471	-2.3365		338	SEC16B	3.17	0.94	-1.75375	0.787608
	339	CPXM1	2.86	17.48	2.61162	2.82182		339	CMPK2	2.56	0.76	-1.75207	0.480108
	340	DIRAS3	0.65	3.97	2.61063	0.683825		340	NMB	8.75	2.6	-1.75077	2.2539
	341	CCDC180	0.12	0.73	2.60486	-1.75646		341	CCNA1	8.78	2.61	-1.75017	2.25914
	342	FLJ34503	0.12	0.73	2.60486	-1.75646		342	ITGB3	38.99	11.66	-1.74154	4.41426
	343	FAM179A	0.26	1.58	2.60334	-0.641746		343	OLFML2B	1.1	0.33	-1.73697	-0.730979
	344	CELA3A	0.14	0.85	2.60204	-1.53548		344	HBEGF	85.66	25.7	-1.73685	5.55212
	345	MMP23A	0.14	0.85	2.60204	-1.53548		345	FAM89B	94.86	28.48	-1.73585	5.6998
	346	PODN	0.75	4.55	2.6009	0.885415		346	NIPSNAP1	119.09	35.82	-1.73322	6.0293
	347	SEMA3D	1.39	8.43	2.60045	1.77531		347	R3HCC1	40.69	12.25	-1.73189	4.48066
	348	LRRC39	1.52	9.21	2.59913	1.90364		348	EFNB2	114.9	34.63	-1.73028	5.97909
	349	PLAC1	0.75	4.54	2.59773	0.883827		349	IQCA1	1.36	0.41	-1.72991	-0.421349
	350	C7	0.09	0.54	2.58496	-2.18145		350	SLC16A1-AS1	3.68	1.11	-1.72915	1.01513
	351	GPD1	0.12	0.72	2.58496	-1.76641		351	CSRP1	192.25	58.01	-1.72861	6.72253
	352	LRIT3	0.1	0.6	2.58496	-2.02945		352	HS6ST3	0.76	0.23	-1.72437	-1.25811
	353	SFMBT2	0.12	0.72	2.58496	-1.76641		353	PKN2-AS1	0.33	0.1	-1.72247	-2.4607
	354	KIF19	6.04	36.21	2.58377	3.88643		354	ANKRD45	1.78	0.54	-1.72085	-0.0285457
	355	AMY2B	3.59	21.45	2.57892	3.13344		355	C16orf87	11.56	3.51	-1.7196	2.67127
	356	GPR135	0.39	2.33	2.57878	-0.069062		356	NLN	16.89	5.13	-1.71914	3.21853
	357	FGG	0.71	4.23	2.57477	0.793274		357	GPR161	20.84	6.34	-1.7168	3.52288
	358	FAM167B	22.15	131.93	2.57439	5.75643		358	CDH5	1050.54	319.63	-1.71666	9.17859
	359	TSPEAR-AS1	0.59	3.49	2.56444	0.521007		359	CCDC91	9.74	2.97	-1.71346	2.42719
	360	APOA1	1.92	11.35	2.56351	2.22286		360	KIAA1614	2.13	0.65	-1.71234	0.234683
	361	ADHFE1	3.04	17.96	2.56264	2.88539		361	ANAPC13	80.06	24.48	-1.70948	5.46827
	362	ADRA1D	0.3	1.77	2.56071	-0.456608		362	ATP6V0E2	24.85	7.6	-1.70917	3.78059
	363	LOC642366	0.1	0.59	2.56071	-2.04157		363	CHST7	21.17	6.48	-1.70796	3.54997
	364	GPM6B	0.19	1.12	2.55943	-1.11621		364	NACAD	3.95	1.21	-1.70685	1.12843
	365	PSD3	0.65	3.83	2.55883	0.657928		365	LOC653712	0.62	0.19	-1.70627	-1.54279
	366	MARCH4	14.94	88.03	2.55882	5.18052		366	NXPH3	0.62	0.19	-1.70627	-1.54279
	367	PLA1A	0.08	0.47	2.55459	-2.36656		367	GIMAP1	21.91	6.72	-1.70506	3.60099
	368	ALS2CL	6.59	38.69	2.55361	3.99708		368	THOP1	25.58	7.85	-1.70425	3.82482
	369	LINC00893	0.62	3.64	2.5536	0.587139		369	IRF6	13.39	4.11	-1.70395	2.89111
	370	LOC100996351	0.75	4.4	2.55254	0.861233		370	OGFOD1	34.76	10.68	-1.70252	4.2681
	371	MADCAM1	0.15	0.88	2.55254	-1.4607		371	NUDT4	31	9.53	-1.70172	4.10334
	372	TMEM26-AS1	0.15	0.88	2.55254	-1.4607		372	GAB1	18.51	5.7	-1.69927	3.3606
	373	GAPDHS	0.32	1.87	2.54689	-0.370409		373	SORD	21.35	6.58	-1.69808	3.56713
	374	ADAM8	0.31	1.81	2.54565	-0.416835		374	STEAP1	21.45	6.62	-1.69607	3.57487
	375	TMEM200C	0.18	1.05	2.54432	-1.20177		375	CSDE1	284.15	87.76	-1.69502	7.303
	376	LINC01176	1.23	7.17	2.54331	1.57032		376	TRIM14	4.53	1.4	-1.69408	1.33247
	377	EFCAB12	0.16	0.93	2.53916	-1.37428		377	NTSR1	0.42	0.13	-1.69188	-2.09748
	378	ADRA1B	0.21	1.22	2.53842	-0.982329		378	KDM4D	0.58	0.18	-1.68806	-1.6299
	379	APOL1	25.03	145.18	2.53611	5.91364		379	FOS	1.9	0.59	-1.68721	0.0823931
	380	CLSTN2	0.19	1.1	2.53343	-1.12921		380	KCTD8	0.45	0.14	-1.6845	-1.99425
	381	GPR146	6.69	38.72	2.533	4.00851		381	TMEM189	211.64	65.93	-1.68261	6.88417
	382	NEB	0.09	0.52	2.53051	-2.20867		382	MIR1184-1	2.15	0.67	-1.6821	0.263285
	383	GATA3-AS1	1.03	5.94	2.52782	1.30655		383	MIR1184-2	2.15	0.67	-1.6821	0.263285
	384	SUGT1P1	3.58	20.61	2.52531	3.10262		384	MIR1184-3	2.15	0.67	-1.6821	0.263285
	385	SERINC4	0.79	4.54	2.52277	0.921308		385	SPTA1	0.77	0.24	-1.68182	-1.21798
	386	ABTB2	0.3	1.72	2.51937	-0.477279		386	FOLH1	5.54	1.73	-1.67911	1.63033
	387	BTBD19	22.99	131.37	2.51456	5.78021		387	LINC01232	0.32	0.1	-1.67807	-2.48289
	388	TCF15	2.55	14.57	2.51443	2.60771		388	ORAI2	32.26	10.09	-1.67682	4.17326
	389	IL1RAP	4.16	23.68	2.50901	3.31109		389	FAM174B	68.09	21.31	-1.67591	5.25141
	390	ALS2CR12	0.4	2.27	2.50462	-0.0696179		390	P3H4	51.09	16.01	-1.67407	4.83794
	391	AQP7P3	1.99	11.28	2.50293	2.24423		391	LRBA	21.04	6.6	-1.6726	3.55876
	392	DPY19L2P4	0.21	1.19	2.5025	-1.00029		392	IGF2	1.4	0.44	-1.66985	-0.349499
	393	KC6	0.21	1.19	2.5025	-1.00029		393	KIF3C	46.82	14.72	-1.66935	4.71438
	394	MTMR9LP	36.08	204.45	2.50248	6.42437		394	LINC00278	1.24	0.39	-1.66879	-0.524057
	395	UCN	1.04	5.89	2.50168	1.30743		395	ECHDC3	2.86	0.9	-1.66802	0.682006
	396	LOC101927237	0.3	1.69	2.49399	-0.489971		396	IL10RB-AS1	2.86	0.9	-1.66802	0.682006
	397	AKR1C2	0.38	2.14	2.49354	-0.149159		397	RNF125	2.89	0.91	-1.66713	0.697504
	398	LOC100128494	0.65	3.66	2.49333	0.625178		398	FAM3D	0.92	0.29	-1.66558	-0.953085
	399	CTAGE7P	0.16	0.9	2.49185	-1.39793		399	GPR3	1.11	0.35	-1.66513	-0.682007
	400	ZNF878	0.13	0.73	2.48938	-1.69872		400	C7orf49	51.95	16.41	-1.66255	4.86778
	401	LINC01125	0.78	4.37	2.48609	0.88459		401	LRRC3	8.42	2.66	-1.66239	2.24262
	402	CARF	1.33	7.44	2.48388	1.65336		402	IL31RA	1.55	0.49	-1.66141	-0.198439
	403	TSPAN8	0.75	4.19	2.48199	0.825956		403	PNMA6A	4.3	1.36	-1.66073	1.27397
	404	NBPF7	0.29	1.62	2.48187	-0.544941		404	RAB28	21.49	6.8	-1.66006	3.59556
	405	LOC101929717	0.19	1.06	2.47999	-1.15593		405	DPF1	0.79	0.25	-1.65992	-1.17004
	406	FAM129C	0.28	1.56	2.47805	-0.597478		406	FBXO32	18.86	5.97	-1.65953	3.40749
	407	GNA15	0.16	0.89	2.47573	-1.40599		407	GRIN2D	1.01	0.32	-1.65821	-0.81475
	408	LINC00854	0.25	1.39	2.47508	-0.762458		408	PQLC1	50.01	15.86	-1.65682	4.81573
	409	NT5E	244.11	1357.19	2.47502	9.1689		409	RNH1	203.98	64.69	-1.65681	6.84388
	410	RAMP2	87.24	484.88	2.47457	7.6842		410	NGRN	129.69	41.2	-1.65435	6.19175
	411	SFTA1P	0.36	2	2.47393	-0.236966		411	ACTG1	4073.3	1296.31	-1.65179	11.1661
	412	CAPN3	3.43	19.02	2.47124	3.01383		412	FAM195B	167.88	53.55	-1.64847	6.56705
	413	TTLL13P	0.13	0.72	2.46949	-1.70867		413	MRPL15	118.09	37.68	-1.64802	6.05974
	414	TEX21P	0.23	1.27	2.46512	-0.887733		414	MAPK11	46.16	14.78	-1.643	4.70707
	415	ZNF711	1.38	7.6	2.46133	1.69533		415	LOC374443	2.31	0.74	-1.6423	0.386745
	416	LOC101929705	0.12	0.66	2.45943	-1.82918		416	BLCAP	140.63	45.06	-1.64199	6.31477
	417	LINC01252	0.5	2.75	2.45943	0.229716		417	AKAP12	224.85	72.06	-1.64169	6.99197
	418	RRAD	0.16	0.88	2.45943	-1.41414		418	SLITRK4	2.21	0.71	-1.63816	0.324969
	419	DEPDC1	2.1	11.54	2.45818	2.29948		419	USP18	27.23	8.75	-1.63784	3.9482
	420	SCARNA17	0.65	3.57	2.45741	0.607218		420	C10orf35	0.56	0.18	-1.63743	-1.65522
	421	LINC01191	0.29	1.59	2.4549	-0.558424		421	BIRC5	10.82	3.49	-1.6324	2.61943
	422	CPO	0.2	1.09	2.44626	-1.0988		422	LMNB2	44.14	14.27	-1.6291	4.64946
	423	LOC101929231	0.29	1.58	2.4458	-0.562975		423	ZNF585A	9.31	3.01	-1.62902	2.40427
	424	LOC100506321	0.28	1.52	2.44057	-0.616215		424	NOTCH2	16.73	5.41	-1.62874	3.25
	425	SLC25A25-AS1	1.59	8.63	2.44033	1.88919		425	SBK1	0.34	0.11	-1.62803	-2.37041
	426	ACTG1P4	0.12	0.65	2.43741	-1.84019		426	CCDC74B	3.92	1.27	-1.62603	1.15784
	427	PZP	0.6	3.25	2.43741	0.481737		427	LYPLA2P2	0.37	0.12	-1.62449	-2.24665
	428	FJX1	12.96	70.09	2.43514	4.91357		428	PTCH2	4.47	1.45	-1.62422	1.34816
	429	RNF150	0.15	0.81	2.43296	-1.52049		429	CNIH3	5.7	1.85	-1.62344	1.69924
	430	SMKR1	0.24	1.29	2.42626	-0.845761		430	MGAT4B	317.94	103.46	-1.61968	7.50277
	431	CORO6	27.56	148.1	2.42592	5.99747		431	C16orf45	49.04	15.98	-1.61769	4.80704
	432	C10orf111	1.73	9.29	2.42491	2.00323		432	CSGALNACT1	68.85	22.44	-1.61738	5.29669
	433	LINC00106	2.71	14.55	2.42465	2.65062		433	IP6K1	51.37	16.75	-1.61676	4.87447
	434	RDH16	0.14	0.75	2.42146	-1.62577		434	DCAF12	45.51	14.84	-1.61669	4.69977
	435	LOC113230	0.37	1.98	2.4199	-0.224451		435	MT2A	261.06	85.15	-1.6163	7.22009
	436	TSC22D1-AS1	0.43	2.3	2.41923	-0.00797879		436	SPATA2L	9.32	3.04	-1.61626	2.4122
	437	SIGLEC5	0.23	1.23	2.41895	-0.910818		437	PCSK1	1.47	0.48	-1.61471	-0.251539
	438	LIF	0.12	0.64	2.41504	-1.85137		438	MANF	200.32	65.45	-1.61384	6.83924
	439	LOC100507424	0.6	3.2	2.41504	0.470553		439	HNRNPA0	120.11	39.41	-1.60772	6.10435
	440	ZNF750	0.51	2.72	2.41504	0.236088		440	GINS3	7.95	2.61	-1.60691	2.1875
	441	PLCG1-AS1	0.35	1.86	2.40988	-0.309635		441	BAIAP2-AS1	20.67	6.79	-1.60605	3.56644
	442	SPOCK2	0.26	1.38	2.40808	-0.739374		442	CENPBD1P1	29.13	9.58	-1.60441	4.06223
	443	LTB4R	3.98	21.05	2.40298	3.19426		443	IAH1	74.25	24.44	-1.60315	5.41275
	444	NUTM2D	0.18	0.95	2.39993	-1.27397		444	UBALD2	71.25	23.57	-1.59594	5.35685
	445	HAP1	0.15	0.79	2.39689	-1.53852		445	ARG2	45.18	14.98	-1.59265	4.70129
	446	LOC102724297	1.8	9.48	2.39689	2.04644		446	KLF16	25.56	8.48	-1.59175	3.87994
	447	C11orf91	1.5	7.89	2.39506	1.78249		447	CD83	2.38	0.79	-1.59104	0.455443
	448	TSACC	0.5	2.62	2.38957	0.194783		448	IFI27	413.24	137.21	-1.59059	7.89554
	449	CTGLF12P	0.22	1.15	2.38606	-0.991395		449	GNAI2	1085.64	360.6	-1.59007	9.28929
	450	FLRT2	21.96	114.77	2.3858	5.6497		450	STARD3NL	121.29	40.34	-1.58818	6.12823
	451	KLRK1	0.09	0.47	2.38466	-2.2816		451	IQCG	5.56	1.85	-1.58756	1.68131
	452	LOC100507006	0.96	5.01	2.3837	1.13296		452	TMEM97	84.07	27.99	-1.58668	5.60018
	453	CH25H	1.3	6.78	2.38277	1.5699		453	STK32B	17.61	5.87	-1.58496	3.34584
	454	NOXRED1	0.38	1.98	2.38143	-0.205214		454	KLF11	19.7	6.59	-1.57985	3.5102
	455	MTMR11	3.8	19.79	2.3807	3.11635		455	LINC01117	2.72	0.91	-1.57967	0.653773
	456	GAB3	3.04	15.83	2.38052	2.79433		456	KDELR3	84.7	28.35	-1.57901	5.61478
	457	KCNIP2	0.34	1.77	2.38014	-0.366322		457	ENTPD7	12.72	4.26	-1.57817	2.87994
	458	COL14A1	0.25	1.3	2.37851	-0.810744		458	CETN3	23.01	7.71	-1.57746	3.73546
	459	CYP39A1	0.15	0.78	2.37851	-1.54771		459	CCDC167	58.96	19.76	-1.57715	5.09309
	460	ALB	8.31	43.12	2.37544	4.24257		460	ASB1	10.86	3.64	-1.57701	2.65245
	461	GNG3	0.39	2.02	2.37281	-0.172049		461	BFAR	85.21	28.58	-1.57602	5.62494
	462	SOX8	0.3	1.55	2.36923	-0.552349		462	TSPYL5	11.65	3.91	-1.57509	2.75471
	463	XXYLT1-AS2	6.38	32.94	2.36821	3.85766		463	FAM96B	159	53.47	-1.57223	6.52677
	464	CIART	3.85	19.84	2.36548	3.1276		464	TP53INP2	124.76	42.08	-1.56795	6.17904
	465	MAMDC4	3.62	18.63	2.36357	3.03777		465	SYTL3	2.37	0.8	-1.56682	0.461479
	466	ADAMTS18	23.84	122.67	2.36333	5.75698		466	IL1R1	4.97	1.68	-1.56478	1.53085
	467	LOC100134317	1.01	5.18	2.3586	1.19365		467	AP2S1	352.54	119.2	-1.5644	7.67944
	468	LINC01534	0.47	2.41	2.3583	0.0898829		468	LINC00346	2.6	0.88	-1.56294	0.597044
	469	SMPD3	0.26	1.33	2.35484	-0.765995		469	HAUS2	20.38	6.9	-1.56249	3.56784
	470	MAMLD1	3.74	19.12	2.35397	3.08002		470	POLR3GL	55.48	18.8	-1.56124	5.01328
	471	KCNQ4	0.09	0.46	2.35364	-2.29711		471	BOK	75.38	25.56	-1.56029	5.45596
	472	SCG2	0.18	0.92	2.35364	-1.29711		472	BCL2	2.59	0.88	-1.55738	0.594264
	473	RBP5	1.04	5.31	2.35213	1.23265		473	MDP1	14.99	5.1	-1.55543	3.12821
	474	CES3	0.1	0.51	2.3505	-2.14668		474	SLC27A5	1.82	0.62	-1.5536	0.0871393
	475	COL4A2-AS1	1.96	9.99	2.34963	2.14567		475	TMEM62	13.45	4.59	-1.55104	2.97401
	476	OGDHL	0.44	2.24	2.34792	-0.0104629		476	HID1	34.54	11.79	-1.5507	4.33484
	477	LOC100506603	6.65	33.82	2.34645	3.90658		477	GCLM	27.54	9.41	-1.54926	4.00883
	478	CPT1B	4.3	21.83	2.3439	3.27629		478	TOMM5	153.97	52.64	-1.54842	6.4923
	479	CCDC62	0.39	1.97	2.33665	-0.190129		479	LRRIQ1	0.38	0.13	-1.54749	-2.16967
	480	HYI	72.54	366.22	2.33586	7.34864		480	LYVE1	315.79	108.07	-1.547	7.52932
	481	BEST4	0.45	2.27	2.3347	0.0153446		481	RARG	27.74	9.5	-1.54597	4.02091
	482	IL21R	0.51	2.57	2.3332	0.195169		482	GRAMD3	8.55	2.93	-1.54502	2.32341
	483	TYW1B	0.53	2.67	2.33278	0.250452		483	PRH1	3.12	1.07	-1.54394	0.869578
	484	HTRA3	28.81	144.84	2.32982	6.01341		484	SIRPA	78.85	27.06	-1.54295	5.52956
	485	DNM3OS	6.34	31.83	2.32783	3.8284		485	CNTNAP3B	8.39	2.88	-1.5426	2.29737
	486	OVGP1	2.08	10.44	2.32747	2.22032		486	RPIA	46.19	15.87	-1.54128	4.75887
	487	NEURL2	2.72	13.65	2.32722	2.60722		487	P4HB	1251.12	430.26	-1.53994	9.51903
	488	LINC01372	0.88	4.41	2.3252	0.978177		488	AK4	2.93	1.01	-1.53655	0.782628
	489	MSTO2P	2.93	14.68	2.32488	2.71334		489	CFAP53	1.16	0.4	-1.53605	-0.553902
	490	CC2D2B	0.44	2.2	2.32193	-0.0234605		490	LOC101926941	1.97	0.68	-1.53459	0.210901
	491	MSH4	0.11	0.55	2.32193	-2.02346		491	DNAJC8	182.92	63.19	-1.53344	6.74835
	492	PLEK	0.37	1.85	2.32193	-0.273439		492	BTN3A2	22.05	7.62	-1.53292	3.69625
	493	HAPLN3	18.76	93.54	2.31792	5.38855		493	HNMT	11.73	4.06	-1.53065	2.78681
	494	CELF6	0.91	4.53	2.31557	1.02172		494	MTL5	1.79	0.62	-1.52962	0.0751499
	495	DDIT4	61.16	304.19	2.31431	7.09167		495	TSKU	39.75	13.77	-1.52943	4.54817
	496	CHAD	0.6	2.98	2.31228	0.419173		496	LINC00883	6.38	2.22	-1.523	1.91206
	497	ZNF467	2.05	10.18	2.31204	2.19164		497	ARPC4	314.82	109.59	-1.52241	7.53718
	498	NACAP1	0.18	0.89	2.30581	-1.32103		498	SLC25A24	47.97	16.72	-1.52056	4.82378
	499	LOC100270804	0.7	3.46	2.30535	0.638099		499	NEFH	1.52	0.53	-1.52001	-0.155932
	500	ANTXR1	33.73	166.04	2.29943	6.22567		500	TFAM	11.24	3.92	-1.51972	2.73071
	501	LINC01140	0.12	0.59	2.29768	-1.91005		501	GBGT1	27.17	9.48	-1.51906	4.00441
	502	ZNF436-AS1	1.28	6.29	2.29692	1.5046		502	GLRX	50.4	17.59	-1.51867	4.89602
	503	PPP1R3E	1.97	9.68	2.29681	2.1266		503	COX7A1	28.73	10.03	-1.51824	4.08537
	504	EML6	0.57	2.8	2.29639	0.33723		504	IDH1	364.92	127.46	-1.51754	7.75267
	505	RECK	8.85	43.44	2.29527	4.29331		505	LRG1	0.6	0.21	-1.51457	-1.49425
	506	PLTP	91.46	447.59	2.29096	7.66055		506	LRRC20	13.6	4.76	-1.51457	3.00825
	507	JAK3	4.72	23.09	2.29041	3.38399		507	MIR1307	17.2	6.02	-1.51457	3.34705
	508	LYG1	2.96	14.48	2.29039	2.71079		508	SRL	0.6	0.21	-1.51457	-1.49425
	509	LINC00471	0.09	0.44	2.28951	-2.32918		509	HIST1H2BD	3.71	1.3	-1.51291	1.13497
	510	RSPH6A	0.09	0.44	2.28951	-2.32918		510	SH3GL1	177.91	62.51	-1.50899	6.72051
	511	TBX3	0.53	2.59	2.28889	0.228508		511	ANKRD39	18.91	6.65	-1.50772	3.48722
	512	C2orf66	0.78	3.81	2.28824	0.785669		512	MAGT1	87.35	30.81	-1.50341	5.69703
	513	MMP1	2510.39	12235.1	2.28504	12.4362		513	LMAN2L	23.72	8.37	-1.5028	3.81663
	514	SPATA25	1.58	7.68	2.28118	1.80052		514	FRRS1	4.21	1.49	-1.49851	1.32457
	515	GALNT3	0.49	2.38	2.28011	0.110908		515	MAP1LC3A	64.71	22.91	-1.49801	5.26691
	516	NEGR1	1.25	6.07	2.27977	1.46181		516	RSAD2	1.44	0.51	-1.4975	-0.222681
	517	NPR1	2.72	13.2	2.27886	2.58304		517	MMP10	40.2	14.27	-1.49421	4.58202
	518	LHX4-AS1	2.17	10.53	2.27874	2.25706		518	YWHAB	270.7	96.11	-1.49394	7.33358
	519	LINC00598	0.2	0.97	2.27798	-1.18294		519	GAREML	4.05	1.44	-1.49185	1.272
	520	EPHB1	3.68	17.83	2.27653	3.01797		520	NUDT4P1	232.1	82.59	-1.49071	7.11325
	521	CDR1	0.18	0.87	2.27302	-1.33742		521	PAK4	41.03	14.61	-1.48972	4.61375
	522	BMS1P21	0.52	2.51	2.2711	0.192135		522	VEGFC	13.05	4.65	-1.48875	2.9616
	523	PGBD3	0.97	4.68	2.27045	1.09128		523	TRAPPC2	10.41	3.71	-1.48848	2.63566
	524	CATSPER3	0.17	0.82	2.27009	-1.42135		524	ANKRD29	3.03	1.08	-1.48829	0.855175
	525	ANKRD53	0.28	1.35	2.26946	-0.701771		525	NRXN3	1.26	0.45	-1.48543	-0.40929
	526	PURG	3.6	17.29	2.26387	2.97993		526	RAB31	65.57	23.45	-1.48345	5.29324
	527	ATP8B5P	0.1	0.48	2.26303	-2.19041		527	AHCY	126.45	45.26	-1.48226	6.24129
	528	FLJ31104	0.1	0.48	2.26303	-2.19041		528	TNFSF10	16.28	5.83	-1.48153	3.28426
	529	LOC101928020	0.15	0.72	2.26303	-1.60545		529	C17orf100	1.98	0.71	-1.47961	0.245696
	530	LOC728392	8.51	40.75	2.25957	4.21894		530	OGFRL1	45.54	16.34	-1.47873	4.7697
	531	CPB2	0.14	0.67	2.25873	-1.70713		531	KCNN3	3.61	1.3	-1.47349	1.11526
	532	MATN1-AS1	0.56	2.68	2.25873	0.292866		532	SOD2	64.35	23.18	-1.47306	5.27134
	533	LOC101926933	0.23	1.1	2.2578	-0.991395		533	FNDC4	69.07	24.91	-1.47133	5.37432
	534	SDCBP2	3.08	14.72	2.25678	2.75132		534	CTDSPL	32.8	11.83	-1.47125	4.3
	535	ARR3	0.09	0.43	2.25634	-2.34576		535	FGF12	1.94	0.7	-1.47063	0.220742
	536	TMPRSS9	0.18	0.86	2.25634	-1.34576		536	LOC388242	0.36	0.13	-1.46949	-2.20867
	537	HELB	0.22	1.05	2.25481	-1.05702		537	LOC613038	0.36	0.13	-1.46949	-2.20867
	538	RBM44	0.3	1.43	2.25298	-0.610475		538	ZNF571-AS1	1.66	0.6	-1.46815	-0.00289118
	539	SLC6A13	0.21	1	2.25154	-1.12577		539	TPST1	31.92	11.54	-1.46782	4.26248
	540	SDPR	40.7	193.37	2.24826	6.47109		540	ATP5EP2	2.71	0.98	-1.46744	0.704573
	541	TMOD4	0.27	1.28	2.24511	-0.766412		541	IFIT3	13.74	4.97	-1.46706	3.04678
	542	C4A	0.73	3.46	2.2448	0.66837		542	FBXO25	15.67	5.67	-1.46658	3.23664
	543	LOC101927797	0.19	0.9	2.24393	-1.27397		543	XKRX	0.69	0.25	-1.46467	-1.26767
	544	LOC100129148	0.41	1.94	2.24236	-0.165124		544	ZBTB16	1.24	0.45	-1.46234	-0.420831
	545	CNTF	0.37	1.75	2.24176	-0.313524		545	MICAL1	49.5	17.99	-1.46023	4.89924
	546	HIST1H4E	0.37	1.75	2.24176	-0.313524		546	ADPRH	10.84	3.94	-1.4601	2.70824
	547	C19orf38	0.11	0.52	2.24101	-2.06392		547	LRRC45	15.9	5.79	-1.45739	3.26226
	548	MANSC4	0.11	0.52	2.24101	-2.06392		548	EP300-AS1	3.72	1.36	-1.4517	1.16945
	549	SLC4A9	0.11	0.52	2.24101	-2.06392		549	EXTL3	102.28	37.45	-1.44949	5.95164
	550	SMCR2	0.69	3.26	2.2402	0.58477		550	DACT1	1.31	0.48	-1.44846	-0.334663
	551	SLC10A5	0.18	0.85	2.23947	-1.3542		551	MRAS	6.6	2.42	-1.44746	1.99874
	552	C8orf4	33.48	157.99	2.23846	6.18446		552	PCDHB18P	0.3	0.11	-1.44746	-2.4607
	553	CGB7	0.14	0.66	2.23704	-1.71798		553	RBM24	10.77	3.95	-1.44709	2.7054
	554	LOC102724919	0.24	1.13	2.23522	-0.941285		554	C22orf23	20.09	7.37	-1.44674	3.60504
	555	TTYH2	0.17	0.8	2.23447	-1.43916		555	PHC2	92.15	33.84	-1.44525	5.80328
	556	LOC101927765	1.51	7.1	2.23327	1.71118		556	SPAG1	6.94	2.55	-1.44444	2.07272
	557	ASGR2	0.1	0.47	2.23266	-2.2056		557	FHL1	74.31	27.33	-1.44307	5.49395
	558	UNC5B-AS1	6.11	28.71	2.23231	3.72733		558	CANT1	67.52	24.84	-1.44265	5.35592
	559	SNORA8	6.99	32.84	2.23209	3.92134		559	SPRY1	17.15	6.31	-1.4425	3.37889
	560	STARD4-AS1	3.22	15.12	2.23133	2.80272		560	TOB2	50.95	18.78	-1.43989	4.95107
	561	LINC00964	0.13	0.61	2.2303	-1.82827		561	ZKSCAN7	1.68	0.62	-1.43812	0.0294007
	562	SNORA7B	1.75	8.21	2.23003	1.92237		562	TMEM126A	48.27	17.83	-1.43682	4.87464
	563	LOC102503427	1.15	5.39	2.22865	1.31596		563	GPC1	75.1	27.75	-1.43633	5.51258
	564	UBQLNL	0.25	1.17	2.22651	-0.886746		564	WIBG	61.86	22.87	-1.43555	5.23316
	565	LOC401320	2.14	10.01	2.22576	2.21049		565	RHOC	1201.3	444.46	-1.43447	9.51315
	566	SMIM10	3.86	18.02	2.22293	3.06006		566	SIAH2	22.48	8.33	-1.43225	3.77444
	567	OR7E2P	0.12	0.56	2.22239	-1.9477		567	GIMAP4	233.56	86.67	-1.43019	7.15256
	568	TIGD3	0.12	0.56	2.22239	-1.9477		568	MYO1F	1.05	0.39	-1.42884	-0.644032
	569	FKBP1A-SDCBP2	0.53	2.47	2.22045	0.194288		569	OR7E14P	0.43	0.16	-1.42626	-1.93072
	570	LOC730101	4.55	21.18	2.21876	3.29525		570	YWHAH	198.09	73.75	-1.42544	6.91729
	571	DNM1	0.23	1.07	2.21791	-1.01134		571	SYNGR2	124.05	46.28	-1.42246	6.24355
	572	WTAPP1	0.4	1.86	2.21723	-0.213313		572	PTGES3L	0.75	0.28	-1.42146	-1.12577
	573	TCTE3	0.17	0.79	2.21632	-1.44823		573	PMCH	495.17	185.03	-1.42016	8.2417
	574	LINC01337	0.31	1.44	2.21573	-0.581796		574	COQ5	48.78	18.24	-1.41918	4.89863
	575	STRIP2	11.78	54.71	2.21547	4.666		575	PICK1	16.43	6.15	-1.41767	3.32942
	576	CLDN4	0.39	1.81	2.21444	-0.251232		576	CBR3	11.31	4.24	-1.41546	2.7918
	577	FAM86B3P	1.21	5.61	2.21299	1.3815		577	RASSF5	0.56	0.21	-1.41504	-1.54402
	578	LINC01546	0.19	0.88	2.2115	-1.29018		578	RNF157	0.4	0.15	-1.41504	-2.02945
	579	PRKG1	0.94	4.35	2.21028	1.01587		579	LOC102723704	0.32	0.12	-1.41504	-2.35137
	580	SCART1	0.42	1.94	2.2076	-0.147741		580	NSG1	1.2	0.45	-1.41504	-0.444484
	581	C16orf71	0.13	0.6	2.20645	-1.84019		581	ERGIC2	52.84	19.83	-1.41395	5.01659
	582	HS3ST5	0.13	0.6	2.20645	-1.84019		582	SDHAF3	4.5	1.69	-1.4129	1.46347
	583	PGLYRP1	0.13	0.6	2.20645	-1.84019		583	MFHAS1	13.7	5.15	-1.41153	3.07034
	584	ZRANB2-AS1	0.39	1.8	2.20645	-0.255229		584	URB1-AS1	11.88	4.47	-1.41019	2.86537
	585	RUNX1T1	2.4	11.06	2.20425	2.36516		585	WBSCR16	51.98	19.56	-1.41005	4.99486
	586	VDR	0.1	0.46	2.20163	-2.22111		586	ARHGAP18	126.7	47.74	-1.40815	6.2812
	587	ALOX5AP	0.14	0.64	2.19265	-1.74018		587	IFI44L	4.19	1.58	-1.40703	1.36344
	588	HOXD3	3.15	14.38	2.19064	2.75067		588	KRT19	9.38	3.54	-1.40584	2.52667
	589	LOC100128076	0.64	2.92	2.18982	0.451056		589	ITGB1BP1	65.38	24.7	-1.40434	5.32861
	590	PLAGL1	20.15	91.88	2.18897	5.42719		590	CCDC171	1.19	0.45	-1.40296	-0.450521
	591	GALR2	0.09	0.41	2.18763	-2.38012		591	CTDSP2	110.08	41.64	-1.40251	6.08115
	592	INSL5	0.18	0.82	2.18763	-1.38012		592	TRAF3	11.79	4.46	-1.40245	2.85827
	593	MBOAT1	1.91	8.69	2.18578	2.02646		593	ATL3	51.52	19.49	-1.4024	4.98586
	594	VWCE	13.86	63.01	2.18465	4.88518		594	TRIM16	47.9	18.17	-1.39847	4.88272
	595	GADD45B	26.99	122.59	2.18334	5.84603		595	TPGS2	127.54	48.38	-1.39847	6.29557
	596	PPIEL	0.38	1.72	2.17834	-0.30676		596	KLF6	197.55	75.02	-1.39687	6.92764
	597	PPFIBP2	0.58	2.62	2.17544	0.301846		597	TRAF3IP1	13.24	5.03	-1.39627	3.02869
	598	C21orf91	1.07	4.82	2.17142	1.18332		598	PLA2G15	77.65	29.5	-1.39627	5.58078
	599	NR2E3	0.12	0.54	2.16993	-1.97393		599	PRKAR2B	56.43	21.44	-1.39616	5.12031
	600	CBLN3	2.93	13.16	2.16719	2.63449		600	GCNT2	12.23	4.65	-1.39512	2.91479
	601	MBL1P	3.4	15.25	2.1652	2.84814		601	ZP3	3.2	1.22	-1.39119	0.982477
	602	KLRAP1	1.48	6.63	2.16341	1.6473		602	CIB1	183.06	69.83	-1.3904	6.82097
	603	BCAM	35.06	156.93	2.16222	6.21287		603	LOC105274304	0.55	0.21	-1.38904	-1.55702
	604	IFNE	1.61	7.2	2.16094	1.76753		604	CYP2S1	1.99	0.76	-1.3887	0.29842
	605	CSAD	10.98	49.1	2.16084	4.53723		605	TMEM14A	35.44	13.55	-1.38709	4.45376
	606	PLCB2	0.47	2.1	2.15966	-0.00943901		606	SERINC3	181.13	69.35	-1.38506	6.80835
	607	TNFRSF6B	6.96	31.09	2.15929	3.87873		607	COL3A1	0.6	0.23	-1.38333	-1.42863
	608	CLDN3	0.56	2.5	2.15843	0.242713		608	PAPSS2	78.41	30.11	-1.38079	5.60257
	609	BHLHE40-AS1	0.37	1.65	2.15687	-0.355968		609	RAB3A	4.19	1.61	-1.37989	1.37701
	610	C3orf35	0.46	2.05	2.15592	-0.0423352		610	CNNM4	4.37	1.68	-1.37917	1.43805
	611	SCUBE3	0.4	1.78	2.15381	-0.245025		611	LOC401010	0.52	0.2	-1.37851	-1.63267
	612	GAS5-AS1	1.09	4.85	2.15366	1.20116		612	PSAT1	17.7	6.81	-1.37802	3.45667
	613	HLA-DMB	0.09	0.4	2.152	-2.39793		613	TMEM185B	19.44	7.48	-1.37792	3.592
	614	CCND2-AS1	0.25	1.11	2.15056	-0.92472		614	KIF21B	7.38	2.84	-1.37773	2.19476
	615	NLGN3	0.39	1.73	2.14923	-0.283841		615	STOML1	13.21	5.09	-1.37589	3.03561
	616	MSR1	0.37	1.64	2.1481	-0.360354		616	TLL1	0.96	0.37	-1.37551	-0.746648
	617	DENND2D	0.14	0.62	2.14684	-1.76308		617	KIF3B	40.43	15.59	-1.37481	4.64995
	618	DPY19L1P1	0.96	4.25	2.14636	1.01428		618	LUZP6	119.78	46.19	-1.37473	6.21688
	619	OSTM1	16.24	71.87	2.14584	5.0944		619	MTPN	119.78	46.19	-1.37473	6.21688
	620	HIPK2	8.49	37.55	2.14498	4.15825		620	BTF3	868.68	335.09	-1.37428	9.07554
	621	GABRE	7.01	30.96	2.14292	3.88087		621	B3GNT2	38.15	14.74	-1.37195	4.56764
	622	MGC16142	0.46	2.03	2.14177	-0.0494073		622	SLC25A20	18.63	7.2	-1.37156	3.53378
	623	TMPO-AS1	0.27	1.19	2.13993	-0.819004		623	GCA	7.27	2.81	-1.37139	2.17626
	624	PLK2	127.96	563.56	2.13888	8.06899		624	DGCR11	4.06	1.57	-1.37072	1.33612
	625	GXYLT1	9.27	40.81	2.13828	4.28171		625	ULBP1	1.42	0.55	-1.36839	-0.178303
	626	LOC642846	1.15	5.06	2.1375	1.27039		626	ZBTB42	3.95	1.53	-1.36832	1.29769
	627	FLJ42351	1.28	5.63	2.13699	1.42464		627	CDC20B	0.49	0.19	-1.36678	-1.71254
	628	MTMR10	52.22	229.51	2.13588	6.77447		628	CHRAC1	19.96	7.74	-1.36671	3.63569
	629	C6orf223	0.23	1.01	2.13465	-1.05297		629	POMGNT1	85.41	33.12	-1.3667	5.73298
	630	SYTL2	0.41	1.8	2.1343	-0.219154		630	PCK2	11.99	4.65	-1.36653	2.9005
	631	LCLAT1	1.82	7.99	2.13426	1.93107		631	ANKRD36BP1	7.69	2.99	-1.36284	2.26156
	632	CCNB3	0.18	0.79	2.13386	-1.407		632	ARHGAP24	58.91	22.91	-1.36254	5.19917
	633	POLQ	0.49	2.15	2.13348	0.0375952		633	MED6	23	8.95	-1.36167	3.84272
	634	FRZB	0.21	0.92	2.13124	-1.18592		634	ACTR1A	206.71	80.53	-1.36001	7.01146
	635	GTF2IP20	3.48	15.23	2.12976	2.86397		635	OTUB2	3.95	1.54	-1.35892	1.30239
	636	C12orf73	3.42	14.96	2.12904	2.83852		636	DNAJC6	3.33	1.3	-1.35701	1.05702
	637	CRYGS	2.79	12.2	2.12854	2.54454		637	ZNF501	2.1	0.82	-1.35669	0.392043
	638	CYP3A4	0.54	2.36	2.12776	0.174909		638	SDHC	64.63	25.24	-1.35649	5.33589
	639	PLEKHH1	0.19	0.83	2.12711	-1.33237		639	NYAP1	4.25	1.66	-1.35628	1.40932
	640	SLC6A15	1.36	5.94	2.12686	1.50703		640	EXOC6	58.07	22.69	-1.35574	5.18185
	641	LOC653160	1.43	6.24	2.12553	1.57878		641	SLC10A3	36.64	14.33	-1.35438	4.51816
	642	EFCAB5	0.22	0.96	2.12553	-1.12166		642	RMRP	9.33	3.65	-1.35398	2.54489
	643	RNF217-AS1	0.11	0.48	2.12553	-2.12166		643	TFF3	0.92	0.36	-1.35364	-0.797113
	644	ADAM32	0.81	3.53	2.12367	0.757831		644	LOC101927701	0.69	0.27	-1.35364	-1.21215
	645	ERVK13-1	1.9	8.28	2.12363	1.98782		645	AP1B1	101.88	39.87	-1.3535	5.99398
	646	GPR142	0.34	1.48	2.12199	-0.495398		646	PHGDH	8.84	3.46	-1.35327	2.46741
	647	SEC31B	10.4	45.27	2.12197	4.4395		647	ULBP3	8.89	3.48	-1.3531	2.47564
	648	MGC45922	0.52	2.26	2.11974	0.116453		648	AGPAT2	36.44	14.27	-1.35254	4.51118
	649	ADAMTS10	3.42	14.85	2.11839	2.83319		649	LOC100505622	0.74	0.29	-1.35147	-1.11014
	650	ALDH8A1	0.63	2.73	2.11548	0.391162		650	GNG10	134.16	52.62	-1.35027	6.39268
	651	CGN	0.09	0.39	2.11548	-2.41619		651	C6orf120	42.51	16.68	-1.34968	4.73489
	652	LINC01134	0.24	1.04	2.11548	-1.00116		652	PPP1R18	176.99	69.45	-1.34962	6.79271
	653	MICALCL	0.15	0.65	2.11548	-1.67923		653	PDZD2	0.79	0.31	-1.34958	-1.01487
	654	SLC24A5	0.36	1.56	2.11548	-0.416193		654	TMEM180	3.44	1.35	-1.34945	1.10768
	655	FAM46C	0.34	1.47	2.11221	-0.500289		655	RLN2	1.07	0.42	-1.34915	-0.576964
	656	RTKN2	0.31	1.34	2.11189	-0.633713		656	EPB41L4A-AS1	24.5	9.63	-1.34717	3.94112
	657	CYP2D7	1.32	5.7	2.11042	1.45575		657	DCTPP1	70.06	27.56	-1.34602	5.45751
	658	LOC105748977	1.24	5.34	2.1065	1.36359		658	MCAT	14.94	5.88	-1.34529	3.22846
	659	FPGT-TNNI3K	0.2	0.86	2.10434	-1.26976		659	GPRC5D	0.94	0.37	-1.34514	-0.761835
	660	P2RY2	0.4	1.72	2.10434	-0.26976		660	SLC2A4RG	39.1	15.4	-1.34424	4.61698
	661	LOC100507334	3.92	16.82	2.10125	3.02148		661	HSD3B7	13.12	5.17	-1.34353	3.04193
	662	MAP2	5.71	24.46	2.09886	3.56292		662	LYPD5	0.38	0.15	-1.34104	-2.06645
	663	SPNS3	0.25	1.07	2.09761	-0.951195		663	P2RY1	4.28	1.69	-1.34059	1.42732
	664	ABCC6	0.11	0.47	2.09516	-2.13685		664	SEPT11	88.36	34.89	-1.34058	5.79503
	665	RFX3-AS1	0.44	1.88	2.09516	-0.136846		665	MTHFD2	46.64	18.42	-1.34029	4.87335
	666	ARHGEF26	1.88	8.03	2.09467	1.95807		666	MAFF	93.04	36.77	-1.33932	5.87012
	667	RASA4B	4.26	18.18	2.09343	3.13757		667	NAGS	3.79	1.5	-1.33724	1.25358
	668	CNNM2	3.1	13.2	2.0902	2.67737		668	EXD2	21.85	8.65	-1.33686	3.78113
	669	APOB	0.39	1.66	2.08964	-0.313635		669	CTSB	923.92	366.02	-1.33585	9.1837
	670	MYH7B	0.16	0.68	2.08746	-1.60012		670	LDHAL6B	0.53	0.21	-1.3356	-1.58374
	671	SLC13A3	0.12	0.51	2.08746	-2.01516		671	FLJ23867	13.5	5.35	-1.33535	3.08721
	672	TFRC	35.38	150.34	2.08722	6.18847		672	MOB3A	62.32	24.7	-1.33518	5.29403
	673	ITGA1	4.16	17.67	2.08665	3.09991		673	SNAP47	21.64	8.58	-1.33465	3.7683
	674	MIR100HG	6.34	26.86	2.0829	3.70594		674	GIMAP6	124.85	49.51	-1.3344	6.29685
	675	CYP26B1	0.13	0.55	2.08092	-1.90296		675	TSC22D4	176.64	70.06	-1.33415	6.79759
	676	LST1	0.61	2.58	2.08049	0.327126		676	RASSF1-AS1	0.63	0.25	-1.33342	-1.33329
	677	ARHGAP6	3.43	14.49	2.07878	2.8176		677	IGFBP4	534.72	212.37	-1.3322	8.39654
	678	CLEC18B	0.45	1.9	2.078	-0.113002		678	RAB11FIP1	0.83	0.33	-1.33065	-0.934139
	679	FNDC5	0.23	0.97	2.07635	-1.08212		679	ILK	225.79	89.95	-1.32779	7.15494
	680	PPARG	2.33	9.82	2.07539	2.25803		680	GARS	166.45	66.35	-1.32692	6.71548
	681	FGA	1.22	5.14	2.07489	1.32432		681	FBXL18	10.98	4.38	-1.32588	2.79387
	682	NRL	0.53	2.23	2.07298	0.120554		682	GALNT6	29.28	11.69	-1.32464	4.20952
	683	C15orf52	36.02	151.21	2.06968	6.20557		683	P2RX5-TAX1BP3	0.45	0.18	-1.32193	-1.81297
	684	WEE1	12.02	50.38	2.06741	4.62107		684	GOLGA8K	0.5	0.2	-1.32193	-1.66096
	685	LOC102723927	0.16	0.67	2.06609	-1.61081		685	HNRNPKP3	0.5	0.2	-1.32193	-1.66096
	686	SLC2A13	1.45	6.07	2.06564	1.56887		686	RALA	518.37	207.35	-1.32191	8.35688
	687	C1RL-AS1	0.45	1.88	2.06274	-0.120635		687	C15orf39	33.89	13.56	-1.3215	4.42204
	688	BRCAT54	0.36	1.5	2.05889	-0.444484		688	IL1RL1	4.97	1.99	-1.32048	1.65301
	689	USHBP1	11.94	49.72	2.05802	4.60674		689	AP5S1	14.56	5.83	-1.32044	3.20372
	690	LINC-PINT	2.62	10.89	2.05537	2.41725		690	RXRA	19.85	7.95	-1.32011	3.65101
	691	PROM2	0.32	1.33	2.05528	-0.616215		691	RILPL2	55.19	22.11	-1.31971	5.12648
	692	NRN1L	0.61	2.53	2.05226	0.313009		692	SRI	185.59	74.5	-1.31681	6.87757
	693	DEPTOR	0.35	1.45	2.05063	-0.48926		693	C17orf49	114.77	46.08	-1.31653	6.18434
	694	HERC2P7	2.76	11.43	2.05009	2.48971		694	CYB561	71.03	28.53	-1.31595	5.49238
	695	LVRN	0.15	0.62	2.04731	-1.71331		695	IQCJ-SCHIP1	39.71	15.99	-1.31233	4.65526
	696	ORM1	0.15	0.62	2.04731	-1.71331		696	UBE2Q2L	2.06	0.83	-1.31146	0.386914
	697	SEMA4A	0.5	2.06	2.04264	0.0213222		697	PIP4K2C	12.85	5.18	-1.31074	3.02832
	698	SNX32	0.42	1.73	2.04231	-0.230383		698	DNAH8	0.57	0.23	-1.30933	-1.46563
	699	LOC102546294	0.17	0.7	2.04182	-1.53548		699	CDC14A	13.24	5.35	-1.30729	3.07319
	700	LOC100049716	2.49	10.23	2.03859	2.33544		700	RALGPS2	9.37	3.79	-1.30585	2.57512
	701	FTCD	0.19	0.78	2.03747	-1.37719		701	OR7E37P	0.42	0.17	-1.30485	-1.90397
	702	STARD4	76.98	316.01	2.03741	7.28512		702	RNF182	5.68	2.3	-1.30426	1.85376
	703	CLDN11	16.19	66.39	2.03586	5.03496		703	PGK1	401.84	162.72	-1.30423	7.99836
	704	TOP1P1	0.1	0.41	2.03562	-2.30412		704	EMILIN2	6	2.43	-1.30401	1.93296
	705	RHBDL1	1.3	5.32	2.03291	1.39497		705	STEAP3	10.44	4.23	-1.30339	2.73235
	706	ELOVL4	6.99	28.6	2.03265	3.82162		706	LOC389199	0.37	0.15	-1.30256	-2.08568
	707	FAM110B	0.11	0.45	2.03242	-2.16821		707	AAMDC	95.38	38.68	-1.3021	5.92457
	708	NLRC4	0.11	0.45	2.03242	-2.16821		708	UBFD1	51.22	20.78	-1.30151	5.02788
	709	PTGES2-AS1	0.22	0.9	2.03242	-1.16821		709	NKIRAS2	105.13	42.67	-1.30088	6.06559
	710	STAM-AS1	0.22	0.9	2.03242	-1.16821		710	HSPA2	4.36	1.77	-1.30058	1.47404
	711	TMEM184A	0.11	0.45	2.03242	-2.16821		711	LOC100419583	27.71	11.25	-1.30048	4.14209
	712	EWSAT1	0.83	3.39	2.0301	0.746234		712	JOSD2	42.28	17.17	-1.30009	4.75186
	713	C1S	0.72	2.94	2.02975	0.540942		713	AIDA	98.57	40.04	-1.29971	5.97322
	714	SNAP25-AS1	0.12	0.49	2.02975	-2.04402		714	HS6ST1	48	19.51	-1.29882	4.93555
	715	SPC24	0.97	3.96	2.02944	0.970779		715	DPM1	86.69	35.26	-1.29783	5.78888
	716	MST1	9.04	36.9	2.02923	4.19094		716	OSTF1	129.77	52.8	-1.29735	6.37114
	717	SLCO3A1	0.25	1.02	2.02857	-0.985715		717	TYRO3	8.92	3.63	-1.29707	2.50851
	718	TLR4	22.7	92.57	2.02785	5.51855		718	TMEM183B	97.92	39.86	-1.29666	5.9652
	719	LINC01089	11.24	45.82	2.02734	4.50424		719	DPYSL2	107.12	43.63	-1.29584	6.09517
	720	KIAA1875	0.16	0.65	2.02237	-1.63267		720	TMEM30A	266.55	108.6	-1.29538	7.41057
	721	LINC00202-1	0.16	0.65	2.02237	-1.63267		721	MLEC	63.22	25.76	-1.29525	5.33468
	722	SERPINA1	1.52	6.17	2.0212	1.61467		722	ZDHHC20	35.65	14.53	-1.29487	4.5084
	723	FIRRE	0.2	0.81	2.01792	-1.31297		723	ERC1	23.35	9.52	-1.29439	3.89816
	724	PLGLB1	3.32	13.42	2.01513	2.73875		724	FERMT2	112.63	45.97	-1.29283	6.16903
	725	LRP2BP	0.49	1.98	2.01465	-0.021823		725	PA2G4P4	0.98	0.4	-1.29278	-0.675537
	726	ITPR1-AS1	0.42	1.69	2.00856	-0.247258		726	C12orf57	91.75	37.46	-1.29236	5.87346
	727	SCUBE1	0.51	2.05	2.00705	0.0320965		727	DARS	33.83	13.82	-1.29155	4.43446
	728	CD24	0.64	2.57	2.00562	0.358956		728	TUBA1C	390.02	159.51	-1.2899	7.96245
	729	LOC101929767	2.91	11.68	2.00495	2.54349		729	AGTRAP	68.54	28.09	-1.28689	5.45543
	730	GOLGA8O	0.77	3.09	2.00468	0.625269		730	SERPIND1	1	0.41	-1.2863	-0.643152
	731	ARHGAP25	5.06	20.3	2.00427	3.34127		731	IFITM1	10.36	4.25	-1.28549	2.73021
	732	SLC25A34	0.94	3.77	2.00383	0.912649		732	DAPK2	6.06	2.49	-1.28317	1.95773
	733	HSD17B7P2	12	48.08	2.0024	4.58616		733	NR1H2	66.08	27.19	-1.28114	5.40557
	734	GOLGA8A	32.73	130.92	2	6.03254		734	FAM124B	154.56	63.61	-1.28084	6.6316
	735	LINC00535	0.12	0.48	2	-2.05889		735	ESR2	0.34	0.14	-1.28011	-2.19645
	736	LOC101928865	0.14	0.56	2	-1.8365		736	SLC9A7P1	1.19	0.49	-1.28011	-0.389092
	737	LOC102724927	0.17	0.68	2	-1.55639		737	TMEM248	80.73	33.33	-1.27628	5.69689
	738	LOC553103	0.13	0.52	2	-1.94342		738	F8A1	30.69	12.68	-1.27521	4.30209
	739	LRP4-AS1	0.09	0.36	2	-2.47393		739	ARF3	164.69	68.2	-1.27191	6.72765
	740	OSGEPL1-AS1	0.27	1.08	2	-0.888969		740	ARHGDIB	546.88	226.68	-1.27057	8.4598
	741	MYO15B	1.61	6.43	1.99776	1.68594		741	COTL1	123.15	51.14	-1.26789	6.31033
	742	COL11A2	1.1	4.39	1.99672	1.13586		742	UBE2L3	126.07	52.36	-1.26769	6.34424
	743	TMC7	8.74	34.83	1.99463	4.12495		743	ULBP2	34.19	14.21	-1.26667	4.46217
	744	UNC13D	2.93	11.67	1.99383	2.54782		744	SLC7A8	3.15	1.31	-1.26579	1.02246
	745	USP49	2.88	11.47	1.99372	2.52293		745	MINOS1	31.16	12.96	-1.26563	4.32881
	746	PAXIP1-AS1	1.03	4.1	1.99298	1.03913		746	LINC00704	70.14	29.2	-1.26427	5.50003
	747	SNTA1	3.24	12.87	1.98995	2.69097		747	SNAPC5	12.87	5.36	-1.26371	3.05409
	748	APOC2	0.34	1.35	1.98935	-0.561717		748	KCTD5	47.98	20	-1.26243	4.95314
	749	CUBN	1.24	4.92	1.98832	1.3045		749	NSUN5	6.71	2.8	-1.26089	2.11587
	750	URAHP	1.53	6.07	1.98816	1.60761		750	CASP7	93.21	38.95	-1.25886	5.91298
	751	KDM4A-AS1	0.55	2.18	1.98682	0.130916		751	RPL26L1	99.1	41.44	-1.25786	6.00188
	752	SMIM17	0.27	1.07	1.98658	-0.895679		752	CCDC78	1.1	0.46	-1.2578	-0.491395
	753	AJUBA	22.11	87.62	1.98656	5.45991		753	UROS	54.16	22.65	-1.25772	5.1303
	754	TCTEX1D1	3.51	13.89	1.9845	2.80372		754	SLC17A9	34.79	14.55	-1.25765	4.49177
	755	TMEM26	1.16	4.59	1.98437	1.20631		755	CMTM7	197.09	82.44	-1.25744	6.99399
	756	ANKRD20A11P	0.22	0.87	1.98351	-1.19267		756	C11orf96	5.4	2.26	-1.25664	1.80464
	757	ALCAM	34.1	134.84	1.9834	6.0834		757	NABP2	34.38	14.39	-1.2565	4.47525
	758	SERPINF2	0.62	2.45	1.98244	0.301561		758	LOC728323	3.75	1.57	-1.25613	1.27883
	759	SMO	5.12	20.22	1.98157	3.34693		759	GNG5	248.09	103.89	-1.25581	7.32682
	760	GPT	0.37	1.46	1.98037	-0.444217		760	C3orf14	3.08	1.29	-1.25556	0.995151
	761	AGT	0.18	0.71	1.97982	-1.48402		761	OR2A20P	1.48	0.62	-1.25526	-0.0620314
	762	LINC00174	1.01	3.98	1.97841	1.00356		762	TAGLN2	720.47	302.01	-1.25434	8.86562
	763	ALMS1P	0.16	0.63	1.97728	-1.65522		763	F11R	145.57	61.03	-1.25412	6.55851
	764	CCDC146	1.28	5.04	1.97728	1.34478		764	MED4-AS1	5.15	2.16	-1.25354	1.7378
	765	LINC01135	0.3	1.18	1.97575	-0.749089		765	SLC39A4	10.56	4.43	-1.25323	2.77392
	766	HSF4	2.53	9.95	1.97556	2.32692		766	NPM3	37.27	15.64	-1.25277	4.59356
	767	STAT4	0.25	0.98	1.97085	-1.01457		767	CABLES2	8.73	3.67	-1.2502	2.50088
	768	GJA4	0.73	2.86	1.97005	0.530992		768	LY75	11.25	4.73	-1.25001	2.86685
	769	RAD9B	0.12	0.47	1.96963	-2.07408		769	MAP1LC3B2	22.88	9.63	-1.24848	3.89178
	770	TEX29	0.48	1.88	1.96963	-0.0740805		770	INTS4P2	0.38	0.16	-1.24793	-2.01989
	771	KIF20A	7.98	31.22	1.96801	3.98039		771	RPL7L1	79.63	33.57	-1.24614	5.69217
	772	LOC644656	1.48	5.79	1.96797	1.54958		772	SHISA4	45.13	19.03	-1.24581	4.87311
	773	CRIP1	0.56	2.19	1.96743	0.147215		773	TMOD3	61.78	26.1	-1.24309	5.32752
	774	LOC100147773	0.11	0.43	1.96683	-2.20101		774	LOC100132077	4	1.69	-1.24298	1.37851
	775	CD37	0.4	1.56	1.96347	-0.340191		775	DHTKD1	16.99	7.18	-1.24263	3.4653
	776	PLS1	0.5	1.95	1.96347	-0.0182629		776	FBLN5	0.97	0.41	-1.24236	-0.665124
	777	YAP1	4.89	19.07	1.9634	3.27153		777	CITED2	119.43	50.51	-1.24152	6.27926
	778	ITGA3	69.88	272.43	1.96293	7.10827		778	ZNF576	14.02	5.93	-1.24138	3.18872
	779	CACNG6	7.3	28.39	1.95941	3.8476		779	ISG20	9.03	3.82	-1.24115	2.55415
	780	LEAP2	0.36	1.4	1.95936	-0.494252		780	PSKH1	46.75	19.81	-1.23874	4.92753
	781	CYP2D6	0.88	3.42	1.95842	0.794786		781	CBR1	58.15	24.67	-1.23702	5.2432
	782	KIAA1211L	4.02	15.61	1.9572	2.9858		782	DCAKD	23.39	9.93	-1.23603	3.92981
	783	SCML1	15.73	61.06	1.95671	4.9538		783	RAPGEF2	52.59	22.35	-1.23451	5.09946
	784	UBD	0.25	0.97	1.95606	-1.02197		784	APOPT1	65.44	27.83	-1.23353	5.41533
	785	FAM72A	3.03	11.74	1.95404	2.57634		785	PIK3CD	7.5	3.19	-1.23333	2.29022
	786	GSDMC	2.39	9.24	1.95088	2.23245		786	PFKFB3	40.2	17.1	-1.2332	4.71252
	787	LOC100288152	5.37	20.76	1.95081	3.40033		787	MRPL16	83.26	35.43	-1.23265	5.76323
	788	TOB1-AS1	0.51	1.97	1.94963	0.00338239		788	HGSNAT	67.49	28.72	-1.23262	5.46029
	789	LOC100507487	1.93	7.45	1.94864	1.92292		789	METTL2A	12.9	5.5	-1.22987	3.07437
	790	AMOT	0.21	0.81	1.94753	-1.27777		790	TPM4	927.81	395.68	-1.2295	9.24294
	791	OOSP1	0.21	0.81	1.94753	-1.27777		791	CASP12	11.64	4.97	-1.22777	2.92713
	792	YJEFN3	2.1	8.1	1.94753	2.04416		792	DALRD3	31.76	13.6	-1.2236	4.37734
	793	MIRLET7DHG	1.02	3.93	1.94596	1.00155		793	GULP1	14.59	6.25	-1.22305	3.25538
	794	RBP4	1.45	5.58	1.94421	1.50816		794	SLC25A32	18.44	7.9	-1.22291	3.59331
	795	LGALS4	0.19	0.73	1.9419	-1.42498		795	CCDC136	0.49	0.21	-1.22239	-1.64034
	796	DICER1-AS1	1.39	5.34	1.94175	1.44596		796	CCDC3	1.4	0.6	-1.22239	-0.125769
	797	HRCT1	2.84	10.9	1.94037	2.47607		797	NOSTRIN	0.7	0.3	-1.22239	-1.12577
	798	CAPS	8.28	31.68	1.93587	4.01757		798	RAET1K	0.77	0.33	-1.22239	-0.988266
	799	ADGRG6	19.41	74.24	1.9354	5.24643		799	EXOC3-AS1	3.61	1.55	-1.21973	1.24213
	800	LOC391322	1	3.82	1.93357	0.966786		800	QSOX1	385.5	165.56	-1.21938	7.9809
	801	TFAP2E	0.11	0.42	1.93289	-2.21798		801	ICAM3	9.66	4.15	-1.21891	2.66257
	802	TAPBPL	6.86	26.18	1.93218	3.7443		802	SORBS3	97.85	42.09	-1.21709	6.00395
	803	DNAJC18	10.46	39.9	1.93151	4.35256		803	ZNF506	3.51	1.51	-1.21692	1.20301
	804	C3orf58	27.25	103.91	1.93101	5.73369		804	MAP2K3	60.83	26.17	-1.21687	5.31828
	805	PODXL	353.9	1349.11	1.93059	9.4325		805	BET1	34.39	14.8	-1.21639	4.49572
	806	LOC102723385	0.66	2.51	1.92715	0.364113		806	C20orf195	3.16	1.36	-1.21632	1.05177
	807	SLC25A35	3.4	12.92	1.926	2.72853		807	NR1H3	3.67	1.58	-1.21586	1.26785
	808	DNMBP-AS1	0.1	0.38	1.926	-2.35893		808	ARF5	256.67	110.56	-1.21509	7.39623
	809	GAREM	0.1	0.38	1.926	-2.35893		809	RNGTT	10.67	4.6	-1.21385	2.80856
	810	KIF24	0.59	2.24	1.92471	0.201143		810	LOC339803	12.87	5.55	-1.21345	3.07921
	811	S100A4	1.81	6.87	1.92432	1.81815		811	TXN	435.98	188.04	-1.21322	8.16151
	812	TNRC6C-AS1	0.95	3.6	1.922	0.886998		812	MALL	163.87	70.73	-1.21216	6.75033
	813	TMEM229B	0.14	0.53	1.92057	-1.87622		813	TPD52	4.98	2.15	-1.21181	1.71024
	814	SMAD9	2.37	8.97	1.92022	2.205		814	SLC35C1	29.6	12.79	-1.21058	4.28223
	815	RAB15	37.5	141.92	1.92012	6.18888		815	HPDL	1.18	0.51	-1.21022	-0.366322
	816	RPL32P3	2.59	9.79	1.91836	2.33213		816	BRI3BP	2.66	1.15	-1.20979	0.80653
	817	ZGRF1	1.13	4.27	1.91791	1.13528		817	KCNT2	0.37	0.16	-1.20945	-2.03913
	818	BNIPL	0.54	2.04	1.91754	0.0698002		818	ICMT	45.78	19.8	-1.20922	4.91204
	819	IGFLR1	1.71	6.46	1.91754	1.73277		819	EMC8	60.11	26.01	-1.20854	5.30526
	820	PCDHGC5	0.18	0.68	1.91754	-1.51516		820	LINC00467	7.76	3.36	-1.2076	2.35226
	821	SSPO	0.18	0.68	1.91754	-1.51516		821	FILIP1	3.74	1.62	-1.20704	1.29952
	822	GLRB	4.24	16.01	1.91684	3.04248		822	HES6	9.74	4.22	-1.20668	2.68058
	823	INE1	1.81	6.82	1.91378	1.81288		823	EMC6	82.1	35.61	-1.2051	5.75676
	824	UBAP1L	0.86	3.24	1.91359	0.739201		824	DBNL	90.95	39.48	-1.20395	5.90503
	825	ZNF337-AS1	0.72	2.71	1.91222	0.482181		825	CPTP	53.76	23.36	-1.20249	5.14721
	826	LOC153684	2.69	10.11	1.9101	2.38266		826	SH2D4A	0.69	0.3	-1.20163	-1.13615
	827	PHKG1	0.74	2.78	1.90949	0.520341		827	WDR1	437	190.03	-1.20141	8.17079
	828	AKR7A3	0.41	1.54	1.90923	-0.331687		828	RNPEPL1	83.1	36.15	-1.20085	5.77635
	829	ADGRA2	30.15	113.23	1.90903	5.8686		829	TUBA1B	819.76	357.15	-1.19867	9.07972
	830	GOLGA8B	21.56	80.91	1.90796	5.38427		830	ARHGDIA	631.49	275.15	-1.19854	8.70335
	831	SPACA6P-AS	0.12	0.45	1.90689	-2.10545		831	LOC100129518	2.96	1.29	-1.19823	0.966484
	832	TRIM66	2.15	8.05	1.90465	2.05666		832	LOC653653	0.94	0.41	-1.19704	-0.687786
	833	TFEC	15.34	57.43	1.90451	4.89148		833	ENTPD6	64.33	28.08	-1.19595	5.40945
	834	BRICD5	6.69	25.03	1.90358	3.6938		834	GIMAP2	54.47	23.78	-1.19571	5.16953
	835	LYZ	0.23	0.86	1.9027	-1.16894		835	RAC3	50.51	22.06	-1.19514	5.06093
	836	NRGN	42.9	160.25	1.90127	6.37354		836	PEX26	27.43	11.99	-1.19392	4.18072
	837	ANKDD1A	2.04	7.62	1.90122	1.97918		837	PTENP1	1.12	0.49	-1.19265	-0.432824
	838	BOC	0.15	0.56	1.90046	-1.78673		838	PLIN3	96.41	42.22	-1.19126	5.99548
	839	SLC15A2	0.15	0.56	1.90046	-1.78673		839	BOLA2	36.81	16.12	-1.19125	4.6064
	840	CEACAM19	6.81	25.4	1.8991	3.71721		840	BOLA2B	36.81	16.12	-1.19125	4.6064
	841	FLNC	46.96	174.8	1.8962	6.50146		841	TWF2	165.46	72.5	-1.19043	6.77512
	842	SGOL1	0.9	3.35	1.89616	0.796079		842	TMSB15A	2.14	0.94	-1.18688	0.504172
	843	PAX8-AS1	0.64	2.38	1.89482	0.303553		843	MGAT1	179.73	78.95	-1.18682	6.89628
	844	NFATC4	14.2	52.8	1.89465	4.77514		844	LPP-AS2	2.73	1.2	-1.18587	0.855968
	845	NRIP2	0.67	2.49	1.89391	0.369189		845	ZNF593	36.34	16	-1.18349	4.59174
	846	BCO2	0.81	3.01	1.89377	0.642879		846	PTPN18	19.72	8.69	-1.18223	3.71047
	847	LOC100288637	0.91	3.38	1.89308	0.810481		847	CNDP2	51.89	22.88	-1.18137	5.1067
	848	SLC25A18	0.28	1.04	1.89308	-0.889959		848	SEL1L3	244.88	108.1	-1.17971	7.34608
	849	ID1	36.93	137.05	1.89184	6.15264		849	RBBP5	13.11	5.79	-1.17903	3.12308
	850	FBLN7	1.62	6.01	1.89137	1.64168		850	SPRED2	12.65	5.59	-1.17822	3.07196
	851	CPM	1.15	4.26	1.88922	1.14624		851	PMVK	35.58	15.73	-1.17755	4.56422
	852	LINC00672	0.37	1.37	1.88858	-0.490113		852	FAM124A	8.3	3.67	-1.17733	2.46445
	853	PPP1R3G	0.2	0.74	1.88753	-1.37817		853	LYPD6	0.7	0.31	-1.17509	-1.10212
	854	SPDYE7P	0.39	1.44	1.88452	-0.416193		854	EHHADH	4.13	1.83	-1.1743	1.45899
	855	INCA1	4.1	15.13	1.88372	2.97748		855	SYNJ2BP	18.91	8.38	-1.17413	3.65401
	856	SSH2	26.21	96.52	1.88071	5.6524		856	SNRPF	99.29	44.03	-1.17316	6.047
	857	ARMC12	0.63	2.32	1.8807	0.273774		857	LOC100132111	1.15	0.51	-1.17306	-0.384898
	858	AP4B1-AS1	1.12	4.12	1.87915	1.10307		858	AKR1B1	182.16	80.8	-1.17278	6.92267
	859	KBTBD8	1.18	4.34	1.87891	1.17824		859	PON3	1.42	0.63	-1.17247	-0.0803427
	860	KRT7	0.62	2.28	1.87869	0.249687		860	CORO2B	3.29	1.46	-1.17212	1.13203
	861	MMP25	0.37	1.36	1.87801	-0.495398		861	COX8A	418.01	185.51	-1.17204	8.12137
	862	LOC100131564	2.4	8.8	1.87447	2.20027		862	YBX1	1219.27	541.12	-1.172	9.6658
	863	LOC100506124	1.11	4.07	1.87447	1.08779		863	C19orf12	17.77	7.89	-1.17135	3.5657
	864	LOXL3	0.54	1.98	1.87447	0.0482659		864	MURC	4.48	1.99	-1.17073	1.57813
	865	RHD	0.15	0.55	1.87447	-1.79973		865	SERHL2	1.53	0.68	-1.16993	0.0285692
	866	TBC1D3B	0.21	0.77	1.87447	-1.3143		866	FLOT2	166.38	74.02	-1.16849	6.79409
	867	TNFRSF11A	2.85	10.44	1.87309	2.44751		867	LPIN3	2.36	1.05	-1.1684	0.654588
	868	RPL23AP64	1.21	4.43	1.8723	1.21116		868	KIAA0040	13.44	5.98	-1.16832	3.1643
	869	DYNC1I1	4.36	15.96	1.87206	3.06036		869	ZNF833P	1.64	0.73	-1.16773	0.129832
	870	SLC6A6	17.14	62.72	1.87156	5.03507		870	RALB	220.22	98.06	-1.16721	7.1992
	871	FAT1	0.75	2.74	1.86921	0.519569		871	MAPKAP1	86.12	38.36	-1.16675	5.8449
	872	GEM	0.23	0.84	1.86876	-1.18592		872	HIST1H2AI	1.01	0.45	-1.16636	-0.568824
	873	LOC284412	0.91	3.32	1.86724	0.797561		873	CCNY	70.19	31.28	-1.16602	5.55018
	874	AVIL	0.62	2.26	1.86598	0.243331		874	CSNK2A3	8.3	3.7	-1.16559	2.47032
	875	SDHAP3	5.41	19.72	1.86596	3.36861		875	HMHA1	6.37	2.84	-1.1654	2.08859
	876	CCDC150	0.59	2.15	1.86555	0.171562		876	LENG9	4.62	2.06	-1.16525	1.62527
	877	CDK3	5.26	19.16	1.86496	3.32754		877	RPSAP52	1.48	0.66	-1.16506	-0.0169324
	878	ZGLP1	3.26	11.87	1.86438	2.63706		878	HHIPL1	3.52	1.57	-1.16481	1.23317
	879	SETD7	14.44	52.57	1.86417	4.78408		879	SNX17	99.17	44.28	-1.16325	6.05021
	880	AHSA2	29.17	106.18	1.86395	5.79839		880	TXNL4A	107.05	47.81	-1.1629	6.16069
	881	RCSD1	0.5	1.82	1.86394	-0.0680308		881	SMYD5	17.62	7.87	-1.16278	3.55775
	882	FADS3	146.99	534.52	1.86253	8.13084		882	LRRC2	0.47	0.21	-1.16227	-1.6704
	883	LINC01119	0.3	1.09	1.86129	-0.806319		883	DTX3L	25.42	11.36	-1.162	4.08689
	884	MAP1A	3.91	14.19	1.85963	2.89699		884	CDC42EP1	96.41	43.1	-1.16149	6.01036
	885	CEP97	2.25	8.16	1.85864	2.09925		885	C3orf18	3.64	1.63	-1.15907	1.28441
	886	SZT2	11.61	42.1	1.85845	4.46652		886	WIPF1	32.11	14.38	-1.15896	4.42547
	887	ITGA2B	0.24	0.87	1.85798	-1.1299		887	TNFAIP8	6.14	2.75	-1.15881	2.03884
	888	AGAP6	12.85	46.5	1.85546	4.61143		888	HEG1	46.58	20.88	-1.15759	4.96284
	889	FAM227A	0.65	2.35	1.85415	0.305586		889	RAC2	143.55	64.35	-1.15754	6.58664
	890	MYH3	0.13	0.47	1.85415	-2.01634		890	SLC35A4	59.27	26.59	-1.15642	5.31102
	891	C3	0.31	1.12	1.85316	-0.763081		891	ANO7	0.78	0.35	-1.15612	-0.936514
	892	FST	1.03	3.72	1.85266	0.968973		892	APRT	304.48	136.71	-1.15523	7.67259
	893	LOX	29.08	104.91	1.85105	5.78748		893	UROD	299.23	134.48	-1.15386	7.64818
	894	TIMP3	2.59	9.34	1.85047	2.29819		894	COL8A2	0.89	0.4	-1.15381	-0.745025
	895	LOC102724814	14.5	52.25	1.84938	4.78267		895	GTF2H3	19.5	8.78	-1.15118	3.70981
	896	CRHR1-IT1	3.35	12.06	1.848	2.66816		896	MRPL11	47.81	21.54	-1.15029	5.00409
	897	GAD1	0.1	0.36	1.848	-2.39793		897	CYSTM1	222.89	100.48	-1.14942	7.22548
	898	POSTN	1.45	5.22	1.848	1.46005		898	PPP1R16B	76.06	34.3	-1.14893	5.6746
	899	UBE2Q2P2	2.32	8.35	1.84765	2.13795		899	LARP1	106.72	48.14	-1.14852	6.16343
	900	RRN3P1	6.97	25.06	1.84616	3.72424		900	C10orf11	33.46	15.1	-1.14789	4.49042
	901	PRR22	0.86	3.09	1.8452	0.705008		901	TMEM99	6.49	2.93	-1.14732	2.12456
	902	LOC729737	6.07	21.8	1.84456	3.52398		902	ADCK2	19.13	8.65	-1.14506	3.68523
	903	NFIA-AS2	0.66	2.37	1.84435	0.322712		903	PPAP2C	36.26	16.4	-1.14468	4.60797
	904	TRIML2	0.22	0.79	1.84435	-1.26225		904	PEX11B	42.31	19.14	-1.14441	4.83072
	905	ARHGAP11B	1.44	5.17	1.8441	1.44812		905	PRKAR1A	356.33	161.3	-1.14347	7.90534
	906	PPP1R32	1.85	6.64	1.84366	1.80935		906	KCNE3	1.17	0.53	-1.14244	-0.344714
	907	POLN	0.68	2.44	1.84327	0.365244		907	ZNF575	2.14	0.97	-1.14155	0.526834
	908	LAMB4	0.12	0.43	1.8413	-2.13824		908	PPM1M	29.29	13.28	-1.14115	4.30176
	909	PRKCE	12.87	46.09	1.84044	4.60616		909	LZTS3	7.85	3.56	-1.14082	2.40228
	910	CTAGE6	0.19	0.68	1.83954	-1.47616		910	KLF5	10.98	4.98	-1.14066	2.88648
	911	LOC115110	2.75	9.84	1.83923	2.37904		911	MRPL40	70.19	31.84	-1.14043	5.56298
	912	DENND1B	0.75	2.68	1.83727	0.503598		912	LRRC40	20.76	9.42	-1.14001	3.80573
	913	GRIK4	0.35	1.25	1.8365	-0.596323		913	PSMG3	61.96	28.14	-1.13871	5.38391
	914	DCP2	5.63	20.1	1.83599	3.41113		914	LRRC16A	3.06	1.39	-1.13845	1.04431
	915	ATF7IP2	3.39	12.09	1.83446	2.67851		915	CHST1	14.48	6.58	-1.1379	3.28704
	916	RAPGEF4	14.24	50.78	1.83431	4.74903		916	ZNF812	0.44	0.2	-1.1375	-1.75318
	917	DNASE1L2	1.29	4.6	1.83426	1.2845		917	XKR8	21.96	9.99	-1.13632	3.88865
	918	ESPN	0.23	0.82	1.83399	-1.2033		918	LSM7	152.5	69.42	-1.13539	6.68497
	919	IQGAP3	3.51	12.51	1.83354	2.72824		919	WIPI2	66.34	30.2	-1.13533	5.48414
	920	TIAF1	3.82	13.61	1.83302	2.85008		920	SLC1A4	6.15	2.8	-1.13516	2.05301
	921	MIR600HG	1.57	5.59	1.83208	1.56681		921	PRPF4	20.98	9.56	-1.13393	3.82398
	922	LINC01311	1.18	4.2	1.8316	1.15459		922	OSBPL10	43.66	19.9	-1.13354	4.88147
	923	LOC642423	7.61	27.08	1.83126	3.84353		923	PPP1R7	144.11	65.72	-1.13277	6.60464
	924	PAXBP1	17.8	63.34	1.83124	5.06943		924	TIMM17A	126.94	57.89	-1.13276	6.42162
	925	WNT8B	0.18	0.64	1.83007	-1.55889		925	GALK1	40.01	18.27	-1.13088	4.75685
	926	PTHLH	0.56	1.99	1.82927	0.0781336		926	LARS2	19.88	9.08	-1.13055	3.74797
	927	GNAL	0.47	1.67	1.82912	-0.17471		927	CHST3	5.94	2.72	-1.12686	2.00703
	928	SPON2	0.2	0.71	1.82782	-1.40802		928	CKLF	48.74	22.32	-1.12677	5.04365
	929	C1QTNF3	0.51	1.81	1.82742	-0.0577206		929	KCNN2	4.41	2.02	-1.12642	1.57757
	930	EPS8L2	2.94	10.43	1.82685	2.46924		930	SLC7A1	31.83	14.59	-1.12541	4.42961
	931	APLP1	3.38	11.99	1.82674	2.67039		931	TIMM22	56.91	26.1	-1.12463	5.26829
	932	TRIM17	0.11	0.39	1.82597	-2.27144		932	GNB1	490.79	225.35	-1.12294	8.37749
	933	MTRNR2L6	0.68	2.41	1.82543	0.35632		933	CCT8	299.45	137.6	-1.12183	7.66525
	934	SAMD13	1.95	6.91	1.82521	1.87608		934	VDAC3	159.36	73.24	-1.12159	6.75535
	935	PATL2	0.24	0.85	1.82443	-1.14668		935	SYT11	38.49	17.69	-1.12155	4.70564
	936	MMP25-AS1	4.02	14.23	1.82367	2.91903		936	PRPSAP1	71.54	32.88	-1.12154	5.59991
	937	ST7-OT3	0.13	0.46	1.82312	-2.03186		937	UBE2R2	76.18	35.05	-1.12	5.69134
	938	SPSB1	18.1	64.02	1.82253	5.08918		938	EIF3M	179.42	82.57	-1.11965	6.92737
	939	PTPRB	56.75	200.62	1.82177	6.73744		939	EIF4EBP1	153.22	70.52	-1.1195	6.69971
	940	CCDC80	28.88	102.06	1.82127	5.76264		940	PRDM8	0.63	0.29	-1.1193	-1.22623
	941	PLXNA4	0.17	0.6	1.81943	-1.64668		941	EMP1	496.77	228.79	-1.11855	8.39716
	942	HOXB-AS1	2.26	7.97	1.81826	2.08545		942	PLEKHF2	15.5	7.15	-1.11625	3.39607
	943	TLR5	0.19	0.67	1.81816	-1.48685		943	MMD	3.62	1.67	-1.11614	1.29792
	944	ARID5B	5.59	19.71	1.81801	3.39185		944	MBNL3	0.78	0.36	-1.11548	-0.916193
	945	PPT2-EGFL8	2.95	10.4	1.8178	2.46961		945	PLXNA1	27.6	12.74	-1.1153	4.22894
	946	MGAT4A	20.63	72.72	1.81761	5.27548		946	STPG1	9.4	4.34	-1.11497	2.67518
	947	BHMT2	1.93	6.8	1.81693	1.85707		947	POLD4	58.73	27.12	-1.11474	5.31866
	948	ABCC2	0.9	3.16	1.81193	0.753961		948	MYCN	21.91	10.12	-1.11438	3.89633
	949	RGS2	12.12	42.54	1.81143	4.50503		949	RAP2C	37.83	17.48	-1.11383	4.68455
	950	CTBP1-AS	0.93	3.26	1.80957	0.800087		950	KIAA1279	55.88	25.83	-1.11328	5.24762
	951	AP1S3	0.66	2.31	1.80735	0.304215		951	IFIT5	10.23	4.73	-1.11289	2.79829
	952	ASPDH	0.26	0.91	1.80735	-1.03974		952	MYO1C	131.23	60.68	-1.1128	6.47955
	953	MCF2	0.12	0.42	1.80735	-2.15522		953	CXorf38	15.83	7.32	-1.11275	3.42822
	954	TMC4	0.38	1.33	1.80735	-0.492251		954	VGLL4	168.29	77.83	-1.11255	6.83853
	955	PLS3-AS1	0.54	1.89	1.80735	0.0147088		955	FAM109B	25.9	11.98	-1.11232	4.13872
	956	C1QTNF3-AMACR	0.75	2.62	1.8046	0.487265		956	FSCN1	596.11	275.77	-1.11211	8.66338
	957	GPRASP1	0.75	2.62	1.8046	0.487265		957	TM4SF19-AS1	0.54	0.25	-1.11103	-1.44448
	958	PPAP2A	44.08	153.91	1.80389	6.364		958	CAMK1D	0.95	0.44	-1.11042	-0.629213
	959	PLCXD2	1.02	3.56	1.80331	0.930223		959	TCEB1	74.07	34.31	-1.11026	5.65569
	960	ANKRD46	11.24	39.21	1.80258	4.39186		960	RNF41	27.59	12.8	-1.108	4.23207
	961	AURKAPS1	0.39	1.36	1.80206	-0.457424		961	STON1-GTF2A1L	1.25	0.58	-1.1078	-0.231974
	962	CFAP69	0.78	2.72	1.80206	0.542576		962	TCF7L1	25.4	11.81	-1.10482	4.11435
	963	HABP2	0.35	1.22	1.80145	-0.613846		963	GNB5	14.53	6.76	-1.10394	3.30899
	964	PDCD4	25.19	87.76	1.80071	5.55514		964	FAM214B	88.55	41.23	-1.1028	5.91702
	965	JAM2	0.27	0.94	1.7997	-0.989118		965	PTPN9	43.36	20.19	-1.10272	4.88693
	966	LOC100506606	0.25	0.87	1.79909	-1.10046		966	GLTP	65.7	30.6	-1.10236	5.48664
	967	RGPD3	0.21	0.73	1.79751	-1.35279		967	STAU1	101.25	47.16	-1.10229	6.11063
	968	EDIL3	29.79	103.5	1.79673	5.79512		968	SERINC5	7.17	3.34	-1.10213	2.29091
	969	BUB1	5.8	20.15	1.79666	3.43438		969	PDLIM5	82.01	38.21	-1.10185	5.8068
	970	E2F8	2.43	8.44	1.79629	2.1791		970	TVP23C-CDRT4	8.52	3.97	-1.10171	2.54
	971	NRG4	0.7	2.43	1.79553	0.383192		971	SNAPC2	45.98	21.43	-1.10137	4.97225
	972	EXO1	0.51	1.77	1.79518	-0.0738407		972	DERL3	1.93	0.9	-1.1006	0.398299
	973	SULT1A1	0.71	2.46	1.79277	0.402275		973	OPTN	125.77	58.66	-1.10034	6.42447
	974	DLGAP5	9.75	33.78	1.7927	4.18175		974	COPE	244.9	114.27	-1.09975	7.38618
	975	CATSPERG	0.28	0.97	1.79256	-0.940222		975	GCC1	18.58	8.67	-1.09965	3.66586
	976	LOC100506125	0.28	0.97	1.79256	-0.940222		976	HOXC10	0.6	0.28	-1.09954	-1.28673
	977	PPM1N	0.28	0.97	1.79256	-0.940222		977	PSMB3	225.01	105.01	-1.09946	7.26411
	978	CHPF	0.46	1.59	1.78932	-0.225634		978	TRAM1L1	2.72	1.27	-1.09878	0.894218
	979	GSTT2	0.92	3.18	1.78932	0.774366		979	VPS4A	121.54	56.77	-1.09823	6.37617
	980	DNAH1	2.13	7.36	1.78885	1.98528		980	LOC101927045	4.26	1.99	-1.09808	1.54181
	981	SYNM	32.33	111.47	1.78571	5.90766		981	ATP5F1	165.58	77.37	-1.09768	6.82254
	982	SLC46A3	13.53	46.59	1.78386	4.65002		982	ARPC3	1003.18	469.39	-1.09572	9.4225
	983	TICRR	0.84	2.89	1.78261	0.639765		983	LOC100507642	0.47	0.22	-1.09516	-1.63685
	984	PHC1	20.38	70.03	1.78082	5.23949		984	IKBKE	9.89	4.63	-1.09496	2.75849
	985	FLRT3	0.78	2.68	1.78069	0.53189		985	PANDAR	0.32	0.15	-1.09311	-2.19041
	986	LINC01347	2.19	7.52	1.7798	2.02083		986	USP31	27.89	13.08	-1.09239	4.25548
	987	NSUN6	4.25	14.59	1.77945	2.97719		987	ACTR2	360.02	168.88	-1.09208	7.94589
	988	CLEC4A	1.04	3.57	1.77934	0.946254		988	LINC01420	86.35	40.51	-1.09192	5.88617
	989	GRIK5	0.21	0.72	1.77761	-1.36273		989	GLT8D1	100.5	47.16	-1.09156	6.10527
	990	UCP2	17.88	61.3	1.77754	5.04905		990	MT1L	9.63	4.52	-1.09121	2.72193
	991	CCDC169-SOHLH2	1.04	3.56	1.77529	0.94423		991	CDK17	75.69	35.54	-1.09066	5.6967
	992	LOC100129534	0.26	0.89	1.77529	-1.05577		992	TSN	49.1	23.07	-1.08971	5.0728
	993	AOX1	0.19	0.65	1.77444	-1.50871		993	KIAA1161	13.64	6.41	-1.08945	3.22505
	994	PILRB	20.66	70.61	1.77303	5.25528		994	MGAT5B	2.83	1.33	-1.08938	0.956114
	995	TENM3	4.85	16.56	1.77165	3.16381		995	CYB5B	100.42	47.22	-1.08858	6.10561
	996	ZNF530	0.7	2.39	1.77158	0.371219		996	KIT	33.94	15.96	-1.08853	4.54065
	997	BMPR1B	0.34	1.16	1.77052	-0.671134		997	TEX261	62.77	29.53	-1.08789	5.42806
	998	CLDN1	0.17	0.58	1.77052	-1.67113		998	PEG10	24.27	11.42	-1.08761	4.0573
	999	PLAT	244.15	831.32	1.76764	8.81544		999	CCNI2	0.34	0.16	-1.08746	-2.10012
	1000	ANKRD2	0.47	1.6	1.76734	-0.205598		1000	ATIC	29.71	13.99	-1.08655	4.3496
	1001	ELFN2	0.1	0.34	1.76553	-2.43916		1001	PSPH	19.11	9	-1.08633	3.71309
	1002	ADRBK2	0.58	1.97	1.76407	0.0961602		1002	TNFRSF10C	135.29	63.78	-1.08488	6.53747
	1003	GOLGA6L9	9.11	30.94	1.76395	4.06943		1003	LXN	321.1	151.38	-1.08485	7.78445
	1004	ZNF767P	8.3	28.17	1.76298	3.9346		1004	MYCBP	13.82	6.52	-1.08381	3.24678
	1005	EIF1B-AS1	0.28	0.95	1.7625	-0.955251		1005	DCTN5	42.44	20.04	-1.08254	4.86608
	1006	IL1RAPL1	0.56	1.9	1.7625	0.0447491		1006	DIXDC1	8.64	4.08	-1.08246	2.5698
	1007	ADM	47.89	162.46	1.76229	6.4628		1007	PDCD6IPP2	5.08	2.4	-1.08179	1.80393
	1008	ADAM20P1	0.23	0.78	1.76184	-1.23937		1008	RPS26P11	22.62	10.69	-1.08134	3.95886
	1009	ANKDD1B	0.23	0.78	1.76184	-1.23937		1009	C22orf34	9.33	4.41	-1.0811	2.68133
	1010	CCDC65	0.46	1.56	1.76184	-0.239374		1010	KHK	2.2	1.04	-1.08092	0.597044
	1011	PNPLA7	2	6.78	1.76129	1.88064		1011	PEX7	4.25	2.01	-1.08027	1.54733
	1012	ABLIM2	0.18	0.61	1.76081	-1.59353		1012	ARL6IP6	18.48	8.74	-1.08026	3.66776
	1013	ANK1	0.18	0.61	1.76081	-1.59353		1013	CAPN1	222.35	105.17	-1.08011	7.25663
	1014	ABCB1	3.97	13.44	1.75932	2.8688		1014	BTBD3	28.32	13.41	-1.07851	4.28449
	1015	TVP23A	0.21	0.71	1.75743	-1.37282		1015	THRA	21.73	10.29	-1.07845	3.90239
	1016	GLIS2	8.24	27.8	1.75437	3.91983		1016	MDGA1	0.38	0.18	-1.078	-1.93493
	1017	SLC9A3	0.46	1.55	1.75256	-0.244013		1017	CMAS	66.56	31.56	-1.07656	5.5183
	1018	IGIP	2.87	9.67	1.75247	2.39728		1018	HCN2	0.78	0.37	-1.07595	-0.896428
	1019	ELMOD2	7.34	24.71	1.75124	3.7514		1019	SLC7A5	16.14	7.66	-1.07522	3.47496
	1020	SPRY4-IT1	6.24	21	1.75077	3.51693		1020	CAPN5	17.08	8.11	-1.07453	3.55697
	1021	LOC388436	3.47	11.66	1.74856	2.66922		1021	LOC541473	0.8	0.38	-1.074	-0.858928
	1022	LOC79999	3.47	11.66	1.74856	2.66922		1022	LYPLA1	133.46	63.4	-1.07385	6.52334
	1023	LOC283335	0.25	0.84	1.74846	-1.12577		1023	TTPAL	5.85	2.78	-1.07335	2.01176
	1024	SATB1	7.16	24.02	1.7462	3.71306		1024	C9orf89	77.78	36.99	-1.07226	5.7452
	1025	PLAG1	4.5	15.09	1.7456	3.04272		1025	FAM20C	32	15.22	-1.0721	4.46395
	1026	AOC2	0.72	2.41	1.74296	0.397551		1026	PCYT2	86.48	41.16	-1.07112	5.89873
	1027	ZNF83	39.34	131.55	1.74154	6.1687		1027	KATNB1	23.97	11.41	-1.07093	4.04769
	1028	BUB1B	4.31	14.41	1.74131	2.97834		1028	MED9	13.82	6.58	-1.0706	3.25339
	1029	LCAT	22.8	76.22	1.74114	5.38153		1029	RPEL1	0.42	0.2	-1.07039	-1.78673
	1030	L3MBTL1	1.99	6.65	1.74059	1.86306		1030	HENMT1	7.3	3.48	-1.06881	2.33349
	1031	GPR143	9.4	31.39	1.73957	4.10245		1031	BOLA3	43.24	20.63	-1.06762	4.90048
	1032	MCM8	2.91	9.71	1.73845	2.41025		1032	TNFRSF10A	41.56	19.83	-1.06751	4.84337
	1033	SLC9A6	6.05	20.17	1.7372	3.46554		1033	YARS2	32.76	15.67	-1.06393	4.5019
	1034	ERO1B	2.4	7.99	1.73516	2.13061		1034	EBP	163.07	78.05	-1.06302	6.81784
	1035	PHLPP1	5.38	17.88	1.73267	3.29394		1035	MCMBP	30.97	14.83	-1.06235	4.42162
	1036	ZNRF2P2	0.28	0.93	1.7318	-0.970599		1036	BCAS4	2.15	1.03	-1.06169	0.57349
	1037	FLJ45513	1	3.32	1.73118	0.865592		1037	YIF1A	117.02	56.07	-1.06145	6.33988
	1038	NSUN5P2	5.29	17.56	1.73095	3.26874		1038	APH1A	289.32	138.77	-1.05997	7.64654
	1039	CATSPER1	0.44	1.46	1.73039	-0.319228		1039	ZDHHC18	34.4	16.5	-1.05994	4.57437
	1040	LOC102723703	1.07	3.55	1.73021	0.962715		1040	COA7	19.7	9.45	-1.05981	3.77022
	1041	SMIM10L2A	0.6	1.99	1.72973	0.127901		1041	IFI35	20.36	9.77	-1.05931	3.81801
	1042	DNAH5	0.19	0.63	1.72935	-1.53125		1042	AFMID	24.28	11.66	-1.0582	4.0726
	1043	FAM86FP	0.57	1.89	1.72935	0.05371		1043	YWHAE	655.02	314.66	-1.05775	8.82652
	1044	USP2	0.32	1.06	1.72792	-0.779896		1044	PGM5P2	0.77	0.37	-1.05733	-0.905736
	1045	FAM122C	2.85	9.44	1.72782	2.37487		1045	IMPDH1	73.48	35.31	-1.05727	5.67064
	1046	CADM4	8.43	27.92	1.72769	3.93938		1046	SLIRP	168	80.77	-1.05657	6.86403
	1047	LOC100132356	1.06	3.51	1.72741	0.947768		1047	DHCR24	293.79	141.31	-1.05592	7.67068
	1048	LINC00899	1.32	4.37	1.7271	1.26409		1048	RBM3	212.61	102.3	-1.0554	7.20436
	1049	FAM229A	3.25	10.75	1.72583	2.56335		1049	ZFP36	31.09	14.96	-1.05534	4.43071
	1050	AASS	13.03	43.06	1.72451	4.56602		1050	ARPIN	15.41	7.42	-1.05438	3.41861
	1051	TRPV1	2.34	7.73	1.72396	2.08849		1051	ZUFSP	17.17	8.27	-1.05393	3.57485
	1052	MACROD2	0.1	0.33	1.72247	-2.4607		1052	B3GALT6	37.8	18.21	-1.05366	4.71349
	1053	CCDC40	0.88	2.9	1.72048	0.675814		1053	RAET1E-AS1	1.37	0.66	-1.05364	-0.0726431
	1054	SPOCK1	198.69	654.59	1.72007	8.49441		1054	LOC101927811	2.2	1.06	-1.05344	0.610784
	1055	SLC9A3R2	98.72	325.19	1.71987	7.4852		1055	CASZ1	3.03	1.46	-1.05335	1.07264
	1056	GABPB1-AS1	3.2	10.54	1.71973	2.53794		1056	CLEC2B	55.82	26.92	-1.0521	5.27666
	1057	MAP3K12	26.82	88.33	1.71959	5.60503		1057	RGS10	59.32	28.61	-1.052	5.36445
	1058	NEAT1	99.87	328.21	1.7165	7.50023		1058	GJC1	9.77	4.72	-1.04957	2.76357
	1059	LINC00894	2.27	7.46	1.71648	2.04093		1059	VPS37C	28.93	13.98	-1.0492	4.32989
	1060	CRISPLD1	7.03	23.1	1.7163	3.67167		1060	SNAPIN	67.38	32.57	-1.04878	5.54986
	1061	ATP8A1	0.84	2.76	1.71621	0.606565		1061	ARHGAP1	59.76	28.89	-1.04861	5.3768
	1062	IPCEF1	0.28	0.92	1.71621	-0.978398		1062	NCK1-AS1	2.44	1.18	-1.04809	0.762834
	1063	NDC80	5.49	18.03	1.71552	3.31457		1063	ARL17B	2.83	1.37	-1.04663	0.977489
	1064	LOC100507462	0.43	1.41	1.71329	-0.360948		1064	IRAK2	12.47	6.04	-1.04584	3.11747
	1065	RRAGB	16.42	53.84	1.71322	4.89399		1065	PHYHIP	2.91	1.41	-1.04532	1.01836
	1066	SIX4	2.13	6.98	1.71237	1.94704		1066	C15orf38-AP3S2	11.41	5.53	-1.04495	2.98975
	1067	CLGN	2.92	9.56	1.71104	2.40149		1067	PODNL1	0.99	0.48	-1.04439	-0.536697
	1068	RHPN2	1.14	3.73	1.71014	1.0441		1068	APBB1	42.9	20.81	-1.0437	4.90106
	1069	NEXN	9.5	31.08	1.70999	4.10292		1069	SCCPDH	60.7	29.45	-1.04343	5.40191
	1070	CDKN1C	2.15	7.03	1.70919	1.95893		1070	HCFC1R1	87.51	42.47	-1.043	5.92987
	1071	SENCR	9.59	31.35	1.70886	4.11596		1071	MYO1E	138.35	67.15	-1.04286	6.59075
	1072	SOX15	0.86	2.81	1.70816	0.636489		1072	APOBEC3C	46.8	22.72	-1.04255	5.02716
	1073	ATP6AP2	104.44	341.07	1.70739	7.56023		1073	PRELID1	204.81	99.44	-1.04239	7.15695
	1074	RAPGEF5	17.29	56.42	1.70627	4.965		1074	ZNF215	2.43	1.18	-1.04217	0.759872
	1075	YPEL4	0.69	2.25	1.70526	0.317297		1075	PDK3	4.38	2.13	-1.04008	1.61089
	1076	ADGRE5	9.36	30.48	1.70328	4.07815		1076	SLC52A2	79.63	38.75	-1.03912	5.79568
	1077	AIF1L	14.74	47.99	1.703	4.73316		1077	MAP1B	101.68	49.5	-1.03854	6.14862
	1078	TNFRSF14	36.05	117.25	1.70152	6.02269		1078	MICALL1	43.77	21.31	-1.03841	4.93266
	1079	SLC5A4	3.13	10.18	1.7015	2.49691		1079	CTHRC1	100.27	48.82	-1.03835	6.12857
	1080	KGFLP1	0.36	1.17	1.70044	-0.623711		1080	CATSPER2P1	0.86	0.42	-1.03395	-0.734565
	1081	PWARSN	0.98	3.18	1.69817	0.81994		1081	SLC25A1	161.97	79.12	-1.03361	6.82278
	1082	TIMELESS	5.91	19.16	1.69687	3.41159		1082	PRKCI	18.81	9.19	-1.03336	3.71675
	1083	RGS7BP	0.54	1.75	1.69632	-0.0408069		1083	TPM3	449.37	219.66	-1.03263	8.29544
	1084	CEBPD	2.97	9.61	1.69407	2.4175		1084	S1PR3	6.28	3.07	-1.03253	2.1345
	1085	WDR62	1.28	4.14	1.69349	1.20289		1085	TIGD5	8.98	4.39	-1.03249	2.65047
	1086	CES4A	3.46	11.16	1.68949	2.63552		1086	XPO7	41.96	20.52	-1.03198	4.87495
	1087	WDR19	19.17	61.83	1.68946	5.10551		1087	NKAPL	0.92	0.45	-1.03171	-0.636149
	1088	PSRC1	3.09	9.96	1.68854	2.47188		1088	SLC22A18	3.7	1.81	-1.03154	1.37176
	1089	SATB2	1.3	4.19	1.68844	1.22273		1089	PRELID2	2.35	1.15	-1.03103	0.717147
	1090	DRICH1	0.18	0.58	1.68806	-1.6299		1090	KANSL1-AS1	16.14	7.9	-1.03072	3.49721
	1091	PIR-FIGF	0.54	1.74	1.68806	-0.0449407		1091	C14orf2	243.15	119.05	-1.03028	7.41056
	1092	NXPE3	7.86	25.29	1.68597	3.81751		1092	UGDH	35.38	17.33	-1.02966	4.63003
	1093	LOC100133331	8.06	25.93	1.68577	3.85367		1093	UBE3C	66.42	32.54	-1.0294	5.53884
	1094	FIGN	1.06	3.41	1.68571	0.926918		1094	GNG12	89.08	43.67	-1.02846	5.9628
	1095	ACTG1P17	0.14	0.45	1.6845	-1.99425		1095	GLRX5	75.96	37.24	-1.02839	5.73297
	1096	LINC00271	0.14	0.45	1.6845	-1.99425		1096	CDCA7L	32.35	15.86	-1.02837	4.50151
	1097	LOC441455	0.14	0.45	1.6845	-1.99425		1097	CC2D2A	15.01	7.36	-1.02815	3.39378
	1098	PWAR1	0.14	0.45	1.6845	-1.99425		1098	PAPSS1	168.56	82.74	-1.02661	6.88382
	1099	DOK3	14.9	47.77	1.68079	4.73764		1099	FANK1	12.38	6.08	-1.02587	3.11701
	1100	C1orf162	1.41	4.52	1.68063	1.33601		1100	CLIP2	44.02	21.62	-1.02579	4.94719
	1101	ZNF804A	0.54	1.73	1.67974	-0.0490983		1101	FAM213B	72.91	35.82	-1.02535	5.67537
	1102	BMP8A	0.3	0.96	1.67807	-0.89793		1102	NCS1	37.41	18.39	-1.0245	4.7131
	1103	COL18A1-AS1	0.1	0.32	1.67807	-2.48289		1103	TMEM45B	1.85	0.91	-1.02359	0.375732
	1104	FOXA1	0.1	0.32	1.67807	-2.48289		1104	TUSC3	16.73	8.23	-1.02347	3.55263
	1105	FOXD1	0.1	0.32	1.67807	-2.48289		1105	HMOX2	103.81	51.07	-1.0234	6.1861
	1106	LOC100505921	0.1	0.32	1.67807	-2.48289		1106	ARMCX2	71.24	35.05	-1.02327	5.64298
	1107	PAX6	0.1	0.32	1.67807	-2.48289		1107	KDELR2	195.19	96.07	-1.02272	7.09737
	1108	PCSK5	3.65	11.68	1.67807	2.70693		1108	COX5A	285.36	140.47	-1.02252	7.64538
	1109	SH3RF2	0.15	0.48	1.67807	-1.89793		1109	VPS29	174.09	85.71	-1.0223	6.93254
	1110	CTRL	0.71	2.27	1.6768	0.344292		1110	CSF2RB	61.69	30.38	-1.02191	5.43601
	1111	NPIPB15	5.18	16.56	1.67668	3.21129		1111	ZNHIT1	138.74	68.35	-1.02137	6.60555
	1112	LINC01558	0.21	0.67	1.67377	-1.41465		1112	SSU72	113.56	55.97	-1.02073	6.31695
	1113	LOC101927865	0.21	0.67	1.67377	-1.41465		1113	RAB32	158.52	78.15	-1.02035	6.79835
	1114	BCL6	13.21	42.13	1.67322	4.56017		1114	STK40	33.04	16.29	-1.02023	4.53603
	1115	LOC155060	3.08	9.82	1.67279	2.45933		1115	DBR1	12.73	6.28	-1.0194	3.16046
	1116	TSPYL2	26.36	84.03	1.67255	5.55656		1116	CCDC85A	10.71	5.29	-1.01762	2.91208
	1117	TSSK3	5.1	16.24	1.67098	3.18599		1117	ITPRIP	40.21	19.9	-1.01479	4.82209
	1118	RAD51-AS1	3.51	11.17	1.67009	2.64651		1118	PPP1CA	201.99	99.98	-1.01457	7.15085
	1119	ADSSL1	0.66	2.1	1.66985	0.235464		1119	DPY19L1	50.06	24.78	-1.01448	5.13835
	1120	HIST4H4	0.33	1.05	1.66985	-0.764536		1120	PNPLA6	88.54	43.87	-1.01309	5.96171
	1121	LCK	0.11	0.35	1.66985	-2.3495		1121	RAD51D	17.17	8.51	-1.01266	3.59549
	1122	LINC01474	0.22	0.7	1.66985	-1.3495		1122	NDUFAF6	11.75	5.83	-1.01109	3.04904
	1123	NR6A1	0.11	0.35	1.66985	-2.3495		1123	ATG4D	15.98	7.93	-1.01087	3.49276
	1124	PDZD9	0.11	0.35	1.66985	-2.3495		1124	SPARC	2117.28	1050.76	-1.01078	10.5426
	1125	KIF23	5.37	17.07	1.66847	3.25916		1125	ACOT1	35.05	17.4	-1.01033	4.62618
	1126	ANO2	4.2	13.35	1.66838	2.90458		1126	RABAC1	186.13	92.41	-1.01019	7.03507
	1127	ZNF827	6.21	19.73	1.66773	3.46846		1127	TSSC1	35.24	17.5	-1.00986	4.63421
	1128	LINC00211	0.17	0.54	1.66742	-1.72268		1128	NAMPT	129.74	64.48	-1.0087	6.51513
	1129	FABP3	24.5	77.79	1.6668	5.44811		1129	GABARAPL2	175.23	87.09	-1.00867	6.94877
	1130	ACOX2	0.4	1.27	1.66676	-0.48855		1130	YIPF2	59.11	29.42	-1.0066	5.38203
	1131	NEK7	8.07	25.62	1.66663	3.84588		1131	VPS4B	53.3	26.54	-1.00597	5.23308
	1132	CDC25C	2.05	6.5	1.66482	1.86803		1132	TATDN2	21.14	10.53	-1.00547	3.89917
	1133	DOCK10	9.08	28.78	1.6643	4.01484		1133	C20orf27	43.84	21.86	-1.00395	4.9522
	1134	ADAMTS6	12.04	38.16	1.66423	4.42188		1134	MRPL41	166.67	83.11	-1.0039	6.8789
	1135	LOC100129617	0.12	0.38	1.66297	-2.22741		1135	TMEM35	48.47	24.18	-1.00328	5.09738
	1136	LOC101928973	0.24	0.76	1.66297	-1.22741		1136	ACOT7	79.67	39.76	-1.00272	5.81461
	1137	LPAL2	0.12	0.38	1.66297	-2.22741		1137	DGUOK	86.18	43.02	-1.00235	5.92811
	1138	TMEM200B	0.12	0.38	1.66297	-2.22741		1138	PLEKHA8P1	8.41	4.2	-1.00172	2.57125
	1139	WFDC3	0.12	0.38	1.66297	-2.22741		1139	B4GALT2	58.32	29.13	-1.00149	5.36518
	1140	DLK2	0.3	0.95	1.66297	-0.905483		1140	TRIM34	21.32	10.65	-1.00135	3.91346
	1141	LOC100506023	0.18	0.57	1.66297	-1.64245		1141	CAST	191.99	95.92	-1.00113	7.08432
	1142	MTOR-AS1	0.18	0.57	1.66297	-1.64245		1142	SPRED3	13.73	6.86	-1.00105	3.27873
	1143	RAB9B	0.3	0.95	1.66297	-0.905483		1143	LACTB	60.14	30.05	-1.00096	5.40977
	1144	WDFY3-AS2	0.3	0.95	1.66297	-0.905483		1144	RHCE	0.38	0.19	-1	-1.89593
	1145	CXCL3	0.31	0.98	1.66051	-0.859403		1145	RNF148	0.28	0.14	-1	-2.3365
	1146	PMEL	0.56	1.77	1.66025	-0.00637595		1146	BABAM1	141.76	70.9	-0.999593	6.64751
	1147	ASIC1	0.44	1.39	1.65951	-0.35467		1147	FAM220A	21.31	10.66	-0.999323	3.9138
	1148	DTWD2	0.88	2.78	1.65951	0.64533		1148	SCFD2	12.53	6.27	-0.998849	3.14789
	1149	C11orf72	0.19	0.6	1.65896	-1.56645		1149	TMCC3	20.46	10.24	-0.99859	3.85544
	1150	CEL	2.47	7.8	1.65896	2.13399		1150	TSR3	82.43	41.3	-0.997028	5.86658
	1151	STAG3L5P-PVRIG2P-PILRB	46.07	145.46	1.65872	6.35512		1151	RAP2B	23.22	11.64	-0.996277	4.03916
	1152	UCKL1-AS1	0.7	2.21	1.65862	0.314737		1152	PTRH2	73.08	36.64	-0.996057	5.69338
	1153	YTHDF3	41.45	130.84	1.65836	6.20248		1153	CDIP1	32.09	16.09	-0.995959	4.50607
	1154	KCNJ16	0.32	1.01	1.65821	-0.81475		1154	WARS	346.91	174.01	-0.995391	7.94072
	1155	FAM72C	3.15	9.94	1.65789	2.4843		1155	ACP2	48.73	24.45	-0.994976	5.10925
	1156	PTGFR	0.45	1.42	1.65789	-0.323056		1156	MED29	26.82	13.46	-0.994631	4.24792
	1157	SOCS2-AS1	0.45	1.42	1.65789	-0.323056		1157	LOC375196	2.37	1.19	-0.993925	0.747924
	1158	VAMP1	4.74	14.95	1.65719	3.07348		1158	RUSC1	39.17	19.67	-0.993752	4.7948
	1159	GZMM	0.13	0.41	1.65711	-2.11486		1159	REEP2	4.44	2.23	-0.993516	1.6538
	1160	IL13RA2	0.26	0.82	1.65711	-1.11486		1160	YWHAQ	516.95	259.68	-0.99329	8.51724
	1161	LOC653786	0.13	0.41	1.65711	-2.11486		1161	LRRC8A	137.45	69.05	-0.993194	6.60617
	1162	TNFRSF13C	0.13	0.41	1.65711	-2.11486		1162	CNN2	156.16	78.47	-0.992812	6.79048
	1163	DNM1P41	0.79	2.49	1.65622	0.488035		1163	IFIT2	3.7	1.86	-0.992223	1.39141
	1164	PLA2G6	3.91	12.32	1.65576	2.79505		1164	C3orf67	1.41	0.71	-0.989804	0.000793046
	1165	BTN2A3P	3.05	9.61	1.65573	2.43667		1165	RAB11FIP5	53.3	26.84	-0.989751	5.24119
	1166	PFN1P2	5.12	16.13	1.65553	3.18391		1166	AAGAB	51.77	26.09	-0.988619	5.19973
	1167	PRRX1	0.2	0.63	1.65535	-1.49425		1167	C12orf43	13.59	6.85	-0.98837	3.27029
	1168	LLPH-AS1	0.41	1.29	1.65368	-0.459467		1168	GTF2A2	61.17	30.84	-0.988022	5.44074
	1169	C9orf41	4.8	15.1	1.65344	3.08976		1169	AGPAT3	53.61	27.04	-0.987407	5.25073
	1170	C1orf228	0.28	0.88	1.65208	-1.01046		1170	CIZ1	73.28	36.99	-0.986284	5.70221
	1171	GAS8-AS1	0.98	3.08	1.65208	0.796892		1171	USP12	36.45	18.4	-0.986213	4.69474
	1172	GOLT1A	0.14	0.44	1.65208	-2.01046		1172	ZDHHC12	48.44	24.46	-0.985774	5.10524
	1173	IL21R-AS1	0.35	1.1	1.65208	-0.688535		1173	RPL13P5	6.37	3.22	-0.984233	2.17918
	1174	OLAH	0.35	1.1	1.65208	-0.688535		1174	EIF2AK3	26.35	13.32	-0.984209	4.22763
	1175	SLC38A3	0.14	0.44	1.65208	-2.01046		1175	SERPINB8	52	26.3	-0.983449	5.20872
	1176	SLC22A18AS	0.43	1.35	1.65055	-0.392316		1176	FARP1	38.93	19.7	-0.982687	4.79147
	1177	CAV2	58.87	184.81	1.65044	6.70468		1177	MAP4K4	311.41	157.68	-0.981816	7.79176
	1178	TTR	0.79	2.48	1.65042	0.485132		1178	NR4A3	1.44	0.73	-0.9801	0.0360186
	1179	CAPS2	0.51	1.6	1.6495	-0.146679		1179	PXMP4	2.84	1.44	-0.979822	1.01598
	1180	CXXC5	2.71	8.5	1.64917	2.26288		1180	CD3EAP	4.77	2.42	-0.978982	1.7645
	1181	RPPH1	1.69	5.3	1.64897	1.58151		1181	TP53I11	107.87	54.73	-0.97889	6.2637
	1182	PTPRM	88.72	278.12	1.64838	7.29538		1182	SMAP2	11.41	5.79	-0.978664	3.0229
	1183	ZNF296	0.67	2.1	1.64816	0.246311		1183	CAMKK2	50.27	25.51	-0.978635	5.16231
	1184	SPATA24	2.99	9.37	1.6479	2.4041		1184	SUCLG2-AS1	1.95	0.99	-0.977974	0.474487
	1185	LVCAT8	0.15	0.47	1.6477	-1.91312		1185	CALM1	378.39	192.12	-0.977866	8.0748
	1186	SLC35G6	0.15	0.47	1.6477	-1.91312		1186	LRRC34	2.54	1.29	-0.977457	0.8561
	1187	TERC	0.3	0.94	1.6477	-0.913116		1187	CRLF3	20.28	10.3	-0.977413	3.85328
	1188	LOC101928402	0.45	1.41	1.6477	-0.328154		1188	THBS1	1717.03	872.64	-0.976457	10.2575
	1189	SCARNA16	9.02	28.26	1.64756	3.99691		1189	CCDC92	65.91	33.5	-0.976336	5.55426
	1190	SNORA51	1.96	6.14	1.64739	1.79455		1190	TTL	29.39	14.94	-0.976145	4.38918
	1191	NAPB	6.41	20.08	1.64736	3.50401		1191	CNPY4	58.93	29.96	-0.975965	5.39295
	1192	SNORD97	1.67	5.23	1.64696	1.56333		1192	SP110	16.89	8.59	-0.975439	3.59038
	1193	PYROXD2	3.8	11.9	1.64689	2.74944		1193	DNAJC5	68.91	35.06	-0.974887	5.6192
	1194	PAWR	14.56	45.59	1.64671	4.68729		1194	IL33	0.55	0.28	-0.974005	-1.3495
	1195	SNORD76	34.26	107.27	1.64665	5.92178		1195	RINL	6.05	3.08	-0.974005	2.10993
	1196	TAC4	0.23	0.72	1.64636	-1.29711		1196	HAGLR	40.83	20.79	-0.97374	4.86469
	1197	POMK	1.46	4.57	1.64623	1.36908		1197	GTF2H2	9.25	4.71	-0.973726	2.72259
	1198	SELP	1.24	3.88	1.64572	1.1332		1198	SCN3B	2.1	1.07	-0.972779	0.584
	1199	VTN	1.41	4.41	1.64508	1.31824		1199	MRPS34	114.66	58.45	-0.972087	6.35517
	1200	LINC00888	14.37	44.94	1.64494	4.66746		1200	ESYT1	140.33	71.54	-0.972001	6.64668
	1201	MFI2-AS1	1.42	4.44	1.64467	1.32823		1201	NOP14-AS1	2.55	1.3	-0.971986	0.864504
	1202	LCA5L	0.79	2.47	1.64459	0.482218		1202	HLA-DPA1	7.12	3.63	-0.971908	2.34592
	1203	CTSV	0.24	0.75	1.64386	-1.23697		1203	ISY1	22.47	11.46	-0.971393	4.00423
	1204	GGTA1P	0.24	0.75	1.64386	-1.23697		1204	C7orf31	1.47	0.75	-0.970854	0.0703893
	1205	HOXC-AS1	0.24	0.75	1.64386	-1.23697		1205	NPM1	1111.87	567.38	-0.970601	9.63347
	1206	LOC100507283	0.16	0.5	1.64386	-1.82193		1206	SLC39A13	102.68	52.4	-0.970516	6.19675
	1207	RASL10A	0.16	0.5	1.64386	-1.82193		1207	SLMO2-ATP5E	57.55	29.37	-0.970473	5.36151
	1208	SYNE4	0.24	0.75	1.64386	-1.23697		1208	GPD2	14.93	7.62	-0.970351	3.41497
	1209	FUCA1	34.76	108.61	1.64366	5.94118		1209	IDNK	6.7	3.42	-0.970165	2.25908
	1210	SNORA21	1.93	6.03	1.64356	1.77038		1210	ISG20L2	24.97	12.75	-0.969699	4.15727
	1211	ZCCHC18	1.85	5.78	1.64354	1.7093		1211	ATP5L2	0.47	0.24	-0.969626	-1.57408
	1212	CDNF	0.81	2.53	1.64314	0.517566		1212	STYXL1	34.58	17.66	-0.969453	4.62714
	1213	FGD6	7.19	22.45	1.64265	3.66732		1213	MRPS17	73.17	37.39	-0.9686	5.70888
	1214	LOC654841	0.42	1.31	1.64111	-0.430986		1214	SEC61B	475.03	242.89	-0.967716	8.40802
	1215	C19orf57	0.34	1.06	1.64046	-0.736165		1215	TUBB4B	240.54	123.04	-0.967149	7.42656
	1216	C6orf25	0.26	0.81	1.63941	-1.12371		1216	GLIPR2	23.98	12.27	-0.966696	4.10041
	1217	LGALS8-AS1	0.26	0.81	1.63941	-1.12371		1217	PYGB	73.99	37.87	-0.966275	5.72612
	1218	OR1Q1	0.26	0.81	1.63941	-1.12371		1218	MAPK8IP1	3.71	1.9	-0.96542	1.40871
	1219	LINC01239	0.35	1.09	1.6389	-0.695123		1219	ZNF502	4.12	2.11	-0.965401	1.55994
	1220	LINC01273	0.18	0.56	1.63743	-1.65522		1220	ASAH2	0.41	0.21	-0.965235	-1.76892
	1221	RPS6KA2-IT1	0.45	1.4	1.63743	-0.333288		1221	SNN	63.46	32.51	-0.964964	5.50529
	1222	CDRT1	0.55	1.71	1.63649	-0.0442501		1222	TMEM150A	42.17	21.62	-0.96385	4.91622
	1223	MIR5047	295.54	918.65	1.63616	9.02529		1223	KLHL18	20.67	10.6	-0.963474	3.88773
	1224	EID3	0.65	2.02	1.63584	0.196433		1224	MAP1LC3B	334.38	171.5	-0.96328	7.9037
	1225	ASPM	2.82	8.76	1.63524	2.31331		1225	RPL39L	10.95	5.62	-0.962289	2.97171
	1226	HIST1H4H	0.38	1.18	1.63472	-0.578571		1226	IRAK1	102.03	52.39	-0.96163	6.19203
	1227	HAVCR1P1	0.29	0.9	1.63387	-0.968939		1227	IVNS1ABP	152.72	78.42	-0.961595	6.77395
	1228	MKNK1-AS1	0.29	0.9	1.63387	-0.968939		1228	IGSF23	0.37	0.19	-0.961526	-1.91517
	1229	PNISR	57.02	176.73	1.63201	6.6494		1229	NCOA4	192.66	98.95	-0.961285	7.10927
	1230	ADAM22	5.77	17.88	1.6317	3.34442		1230	UBTD1	135.22	69.46	-0.961054	6.59864
	1231	HMGN5	2.81	8.7	1.63045	2.30579		1231	NLRC3	1.09	0.56	-0.960829	-0.356087
	1232	FGF22	0.21	0.65	1.63005	-1.43651		1232	CDR2L	45.36	23.31	-0.960472	5.02311
	1233	CFAP44	1.62	5.01	1.62882	1.5104		1233	CAPG	65.05	33.43	-0.960406	5.54327
	1234	PARD3	7.78	24.05	1.62819	3.77387		1234	FBXO45	9.67	4.97	-0.96027	2.79338
	1235	GS1-259H13.2	0.11	0.34	1.62803	-2.37041		1235	CCBL2	42.03	21.62	-0.959053	4.91382
	1236	LOC101927164	0.11	0.34	1.62803	-2.37041		1236	GALNT11	70.77	36.43	-0.958011	5.66606
	1237	RAB44	0.11	0.34	1.62803	-2.37041		1237	FPGS	70.86	36.48	-0.957866	5.66797
	1238	RNF112	0.11	0.34	1.62803	-2.37041		1238	GJA5	0.33	0.17	-0.956931	-2.07793
	1239	FAM111B	1.1	3.4	1.62803	0.951519		1239	KLRG1	5.8	2.99	-0.955907	2.0581
	1240	RCAN1	168.76	521.51	1.62772	8.21269		1240	PECR	5.14	2.65	-0.955776	1.88388
	1241	PIK3R1	10.5	32.42	1.62649	4.20556		1241	C1GALT1C1L	0.93	0.48	-0.954196	-0.581796
	1242	C1orf100	0.35	1.08	1.6256	-0.701771		1242	CRACR2B	17.94	9.26	-0.954096	3.68806
	1243	GOLGA8N	2.27	7	1.62466	1.99502		1243	EYA1	1.53	0.79	-0.953607	0.136728
	1244	DDX3Y	44.4	136.91	1.6246	6.28479		1244	GDI2	372.89	192.54	-0.953592	8.06581
	1245	HECTD2-AS1	0.12	0.37	1.62449	-2.24665		1245	PRTFDC1	9.33	4.82	-0.952844	2.74546
	1246	TNK1	0.12	0.37	1.62449	-2.24665		1246	LINC01068	0.6	0.31	-0.952694	-1.21331
	1247	CYP21A2	0.37	1.14	1.62344	-0.622684		1247	ZNF826P	0.6	0.31	-0.952694	-1.21331
	1248	NLGN4Y-AS1	0.25	0.77	1.62293	-1.18853		1248	DPM2	31.83	16.46	-0.951423	4.5166
	1249	FAM183A	0.26	0.8	1.62149	-1.13267		1249	P4HA2	101.38	52.43	-0.951309	6.18797
	1250	H2AFB1	0.13	0.4	1.62149	-2.13267		1250	LINC00937	0.58	0.3	-0.95109	-1.26142
	1251	H2AFB3	0.13	0.4	1.62149	-2.13267		1251	SYP	0.29	0.15	-0.95109	-2.26142
	1252	LOC283140	0.13	0.4	1.62149	-2.13267		1252	GUK1	431.63	223.35	-0.950489	8.27841
	1253	OR5K2	0.13	0.4	1.62149	-2.13267		1253	KPNB1	151.42	78.37	-0.950182	6.76732
	1254	VSIG2	5.93	18.24	1.621	3.37853		1254	MRPL1	42	21.74	-0.950037	4.9173
	1255	EFCAB14-AS1	0.27	0.83	1.62015	-1.07889		1255	PACSIN2	58.01	30.04	-0.949417	5.38352
	1256	EIF4EBP3	14.99	46.08	1.62014	4.716		1256	TTC36	0.56	0.29	-0.949374	-1.31119
	1257	CCDC183-AS1	1.22	3.75	1.62001	1.09689		1257	KCTD20	56.97	29.51	-0.948998	5.35763
	1258	MERTK	43.51	133.73	1.6199	6.25323		1258	MRPS2	60.84	31.52	-0.948753	5.45257
	1259	ZFHX4-AS1	0.14	0.43	1.61891	-2.02705		1259	ZNF229	11	5.7	-0.94847	2.9852
	1260	APITD1-CORT	0.29	0.89	1.61775	-0.976999		1260	CCIN	0.54	0.28	-0.947533	-1.36273
	1261	PLOD2	171.7	526.87	1.61756	8.23252		1261	KLHL7-AS1	0.27	0.14	-0.947533	-2.36273
	1262	EID2B	2.24	6.87	1.61681	1.9719		1262	PCP2	0.81	0.42	-0.947533	-0.777772
	1263	LOC100996437	0.15	0.46	1.61667	-1.92863		1263	OPN3	18.12	9.4	-0.94685	3.70609
	1264	TEKT5	0.15	0.46	1.61667	-1.92863		1264	PDZD11	67.44	35	-0.94625	5.60241
	1265	DNAJC9-AS1	0.31	0.95	1.61566	-0.88183		1265	NDUFC2-KCTD14	0.79	0.41	-0.946229	-0.81319
	1266	ORC1	1.1	3.37	1.61525	0.945126		1266	MAP7D1	111.17	57.7	-0.946124	6.32356
	1267	GOLGA2P7	7.11	21.78	1.61508	3.63739		1267	ZBED1	47.17	24.49	-0.945677	5.08696
	1268	PLCD4	2.39	7.32	1.61483	2.06443		1268	BAALC-AS1	0.52	0.27	-0.945552	-1.41619
	1269	FAM69A	2.78	8.51	1.61407	2.28212		1269	CCDC178	0.52	0.27	-0.945552	-1.41619
	1270	BGLAP	0.33	1.01	1.61382	-0.792553		1270	TADA3	63.84	33.16	-0.945017	5.52388
	1271	SGOL2	4.82	14.75	1.61361	3.07584		1271	POLR2L	235.16	122.16	-0.944871	7.40506
	1272	CDCA2	2.17	6.64	1.61349	1.92444		1272	CEMIP	0.77	0.4	-0.944858	-0.849499
	1273	SNHG21	1.51	4.62	1.61334	1.40122		1273	ABCA9	2.56	1.33	-0.944718	0.883785
	1274	SIAE	69.24	211.84	1.6133	6.92018		1274	CSRNP1	16.49	8.57	-0.944224	3.57141
	1275	PCDHGA1	0.51	1.56	1.61298	-0.164942		1275	TNIP2	82.18	42.71	-0.944213	5.88861
	1276	LOC101927905	0.68	2.08	1.61298	0.250095		1276	PPP1R3F	3.04	1.58	-0.944147	1.132
	1277	RORA-AS1	0.17	0.52	1.61298	-1.7499		1277	HIST1H2AE	2.77	1.44	-0.943817	0.997977
	1278	STXBP5-AS1	1.91	5.84	1.6124	1.73977		1278	SNX11	22.91	11.91	-0.943804	4.046
	1279	PDCD4-AS1	1.4	4.28	1.61218	1.29152		1279	TM4SF1-AS1	0.5	0.26	-0.943416	-1.47171
	1280	CREBRF	7.21	22.03	1.6114	3.6557		1280	HUS1	22.24	11.59	-0.940276	4.00495
	1281	CITED4	5.47	16.71	1.6111	3.25709		1281	MAF1	115.42	60.18	-0.939537	6.38098
	1282	LIMS2	6.63	20.22	1.6087	3.53336		1282	FZD4	136.32	71.11	-0.938873	6.62142
	1283	IRS2	1.66	5.06	1.60795	1.53516		1283	FEM1A	20.75	10.83	-0.938078	3.906
	1284	LDLRAD4	0.21	0.64	1.60768	-1.4477		1284	SOX7	74.41	38.84	-0.937953	5.74845
	1285	LGR4	8.03	24.47	1.60754	3.80917		1285	ATP5D	131.4	68.59	-0.937895	6.56887
	1286	HSD17B8	2.33	7.1	1.60749	2.02407		1286	SNORA6	4.54	2.37	-0.937805	1.71379
	1287	STAG3L3	5.09	15.51	1.60746	3.1514		1287	LOC100128531	3.39	1.77	-0.937536	1.29252
	1288	PTK2	53.29	162.24	1.60619	6.53889		1288	MCAM	1622.45	847.35	-0.937144	10.1954
	1289	TTC14	20.04	61.01	1.60616	5.12789		1289	ITPA	87.71	45.81	-0.937079	5.98613
	1290	PLIN4	0.23	0.7	1.60572	-1.31743		1290	CASP6	42.83	22.37	-0.937056	4.95202
	1291	SNX29P2	0.46	1.4	1.60572	-0.317434		1291	LOC100288842	0.67	0.35	-0.936806	-1.04617
	1292	MND1	2.07	6.29	1.60343	1.85135		1292	TRPC4AP	120.81	63.13	-0.936342	6.44842
	1293	ZNF589	6	18.22	1.60249	3.38621		1293	PDSS1	3.31	1.73	-0.936059	1.2588
	1294	NPTXR	0.65	1.97	1.59968	0.178354		1294	FAM224A	0.88	0.46	-0.93587	-0.652359
	1295	TBC1D2	8.54	25.87	1.59897	3.89372		1295	SNORA5A	5.68	2.97	-0.935428	2.03818
	1296	MCM7	47.49	143.84	1.59877	6.36894		1296	RAD21	81.47	42.61	-0.935077	5.88066
	1297	ZNF608	25.31	76.66	1.59877	5.46102		1297	SEC14L2	14.74	7.71	-0.934934	3.4142
	1298	SELPLG	1.22	3.69	1.59674	1.08525		1298	SNORA53	1.93	1.01	-0.934246	0.481478
	1299	CDK1	12.68	38.35	1.59667	4.46282		1299	NCAPG2	7.26	3.8	-0.93397	2.39298
	1300	LOC101927730	0.42	1.27	1.59637	-0.453355		1300	CALU	353.23	184.97	-0.933317	7.99781
	1301	CCDC15	1.27	3.84	1.59628	1.14297		1301	IFI27L2	82.52	43.22	-0.933045	5.90015
	1302	CENPU	2.78	8.4	1.5953	2.27274		1302	MYDGF	344.78	180.64	-0.932559	7.96325
	1303	IGFBP7-AS1	1.51	4.56	1.59449	1.39179		1303	SEC13	281.83	147.67	-0.932448	7.67246
	1304	PIK3R3	13.04	39.37	1.59415	4.50195		1304	CCM2	127.95	67.05	-0.932271	6.5333
	1305	MRPL42P5	1.78	5.37	1.59304	1.6284		1305	CAPZA2	145.05	76.08	-0.930961	6.71493
	1306	BCL9L	24.38	73.51	1.59224	5.40375		1306	ATP5SL	69.43	36.42	-0.930828	5.65207
	1307	FAM72B	3.18	9.58	1.591	2.46453		1307	C4orf36	1.22	0.64	-0.930737	-0.178488
	1308	C1orf101	0.95	2.86	1.59002	0.721007		1308	SNRPD1	62.66	32.88	-0.930334	5.50431
	1309	BMF	20.91	62.9	1.58887	5.18055		1309	PIN4	35.71	18.74	-0.930207	4.69315
	1310	LOC146880	51.43	154.68	1.5886	6.47884		1310	HSF1	104.69	54.99	-0.928882	6.24554
	1311	DKFZP586I1420	1.52	4.57	1.58812	1.39813		1311	CYB5R2	1.54	0.81	-0.926937	0.159462
	1312	ENGASE	17.52	52.67	1.58798	4.92492		1312	SPTBN2	10.78	5.67	-0.926937	2.96682
	1313	TMIGD3	3.31	9.95	1.58787	2.52076		1313	TMEM141	92.19	48.5	-0.926626	6.06323
	1314	HNRNPU-AS1	7.87	23.65	1.5874	3.77007		1314	FARS2	14.06	7.4	-0.925999	3.35052
	1315	ASAP3	7.27	21.84	1.58695	3.65543		1315	PDE4A	4.94	2.6	-0.925999	1.84151
	1316	PBK	5.8	17.42	1.58662	3.32936		1316	TMEM52	0.38	0.2	-0.925999	-1.85893
	1317	RGL4	6.27	18.82	1.58573	3.44133		1317	KATNAL1	12.13	6.39	-0.924692	3.13816
	1318	CLCNKA	0.15	0.45	1.58496	-1.94448		1318	VASP	148.86	78.42	-0.924663	6.75548
	1319	DLG5-AS1	0.12	0.36	1.58496	-2.26641		1319	TSPO	509.05	268.2	-0.924498	8.52941
	1320	DOCK3	0.13	0.39	1.58496	-2.15094		1320	FAM198B	709.66	374.08	-0.923781	9.00909
	1321	EBI3	0.11	0.33	1.58496	-2.39194		1321	FEZ2	84.77	44.7	-0.923279	5.94384
	1322	FAM66D	0.37	1.11	1.58496	-0.641922		1322	ZFYVE1	32.86	17.33	-0.923061	4.57673
	1323	FLJ35934	0.13	0.39	1.58496	-2.15094		1323	WDR82	82.32	43.42	-0.922883	5.90173
	1324	KLLN	0.35	1.05	1.58496	-0.722092		1324	MSANTD3-TMEFF1	40.06	21.13	-0.92287	4.86266
	1325	LINC00959	0.43	1.29	1.58496	-0.42511		1325	ANAPC11	90.9	47.96	-0.922449	6.04498
	1326	LOC101928358	0.11	0.33	1.58496	-2.39194		1326	DEGS1	183.45	96.8	-0.922308	7.05809
	1327	LOC103171574	0.72	2.16	1.58496	0.31855		1327	OLA1	48.64	25.67	-0.92206	5.14304
	1328	MAST1	0.12	0.36	1.58496	-2.26641		1328	CAPNS2	0.36	0.19	-0.921997	-1.93493
	1329	OR2AE1	0.13	0.39	1.58496	-2.15094		1329	LOC100129203	0.36	0.19	-0.921997	-1.93493
	1330	RTEL1-TNFRSF6B	0.88	2.64	1.58496	0.608057		1330	PCDHA3	0.36	0.19	-0.921997	-1.93493
	1331	SYNPO2	0.12	0.36	1.58496	-2.26641		1331	TLE6	0.36	0.19	-0.921997	-1.93493
	1332	UNC13A	0.17	0.51	1.58496	-1.76391		1332	AZI2	26.03	13.74	-0.921793	4.24121
	1333	NR1I3	0.23	0.69	1.58496	-1.32781		1333	CAAP1	16.74	8.84	-0.921181	3.60464
	1334	SPAG5	8.56	25.66	1.58384	3.88953		1334	STAT5A	8.52	4.5	-0.920928	2.63039
	1335	PKDCC	2.6	7.79	1.58311	2.17007		1335	ROMO1	218.11	115.22	-0.920665	7.30858
	1336	RFX3	4.97	14.89	1.58303	3.10476		1336	MFSD6	20.48	10.82	-0.920515	3.89589
	1337	MATN2	4.62	13.84	1.58288	2.99933		1337	DUSP18	16.55	8.75	-0.919476	3.58902
	1338	HOPX	21.19	63.45	1.58224	5.19643		1338	HSPA8	1332.88	704.94	-0.918975	9.92084
	1339	TRIM45	1.54	4.61	1.58184	1.41385		1339	NUDT9P1	0.34	0.18	-0.917538	-2.01516
	1340	C1R	2.99	8.95	1.58174	2.37102		1340	PCSK1N	0.34	0.18	-0.917538	-2.01516
	1341	RAPGEFL1	5.53	16.5	1.57711	3.25584		1341	UNG	24.98	13.23	-0.91696	4.18422
	1342	GCKR	0.59	1.76	1.57679	0.0271811		1342	FUT1	7.04	3.73	-0.9164	2.35738
	1343	RGPD1	0.53	1.58	1.57586	-0.128006		1343	ZNF586	4.51	2.39	-0.916117	1.71507
	1344	LENG8	88.11	262.65	1.57576	7.24912		1344	SIGIRR	42.42	22.48	-0.916103	4.94862
	1345	ZMAT1	4.03	12.01	1.57538	2.79847		1345	RAB8A	62.81	33.29	-0.915905	5.51497
	1346	LOC101929516	0.49	1.46	1.57511	-0.241589		1346	TUBB	800.07	424.07	-0.915824	9.18607
	1347	FAM21EP	0.97	2.89	1.57501	0.743563		1347	SNRPB	254.25	134.79	-0.915534	7.53234
	1348	PHF10	45.1	134.3	1.57426	6.28219		1348	CD55	259.41	137.66	-0.914125	7.56203
	1349	GBAT2	6.19	18.42	1.57326	3.41657		1349	CCDC74A	24.91	13.22	-0.914003	4.18165
	1350	PAN3-AS1	2.02	6.01	1.57301	1.80086		1350	PDF	7.89	4.19	-0.913075	2.52349
	1351	PROX2	0.4	1.19	1.57289	-0.535483		1351	C19orf70	76.77	40.77	-0.913035	5.80595
	1352	HDHD3	10.64	31.6	1.57043	4.19664		1352	FAM58A	31.61	16.79	-0.912779	4.52592
	1353	LOC100288069	4.55	13.51	1.57009	2.97091		1353	PAFAH2	9.3	4.94	-0.91272	2.76087
	1354	CLDN15	8.39	24.91	1.56998	3.85366		1354	TES	31.1	16.52	-0.912701	4.50249
	1355	FAM184B	0.9	2.67	1.56884	0.632418		1355	BATF2	0.96	0.51	-0.912537	-0.515162
	1356	ZFP2	0.82	2.43	1.56726	0.497326		1356	SLC31A1	22.27	11.84	-0.911432	4.02131
	1357	SYCE1L	3.94	11.67	1.56654	2.76146		1357	ZNF267	27.51	14.63	-0.911026	4.32637
	1358	GEN1	2.62	7.76	1.56649	2.17281		1358	PAK1	6.24	3.32	-0.910363	2.18636
	1359	LOC100289561	2.87	8.5	1.56641	2.30426		1359	RNLS	1.56	0.83	-0.910363	0.186365
	1360	EBLN2	1.28	3.79	1.56605	1.13917		1360	EIF3B	114.77	61.15	-0.908321	6.38844
	1361	ZNF483	0.25	0.74	1.5656	-1.2172		1361	DDAH2	202.7	108.01	-0.908181	7.20911
	1362	STK31	0.24	0.71	1.56478	-1.2765		1362	DDX21	76.69	40.9	-0.906938	5.8075
	1363	CASKIN1	0.23	0.68	1.5639	-1.33834		1363	CDKL4	0.45	0.24	-0.906891	-1.60545
	1364	CGNL1	13.69	40.47	1.56373	4.55692		1364	RMDN2	3.15	1.68	-0.906891	1.20191
	1365	APLN	871.44	2575.44	1.56335	10.5489		1365	FAM101A	8.62	4.6	-0.906054	2.65466
	1366	BMS1P5	3.05	9.01	1.56272	2.39017		1366	CDK7	59.47	31.74	-0.90586	5.44116
	1367	ADAT2	2.32	6.85	1.56198	1.99511		1367	COX7A2L	270.14	144.19	-0.905736	7.6247
	1368	GPR35	0.6	1.77	1.56071	0.0433919		1368	CEP41	6.65	3.55	-0.905535	2.28059
	1369	SIX1	0.39	1.15	1.56009	-0.57841		1369	SERTAD3	49.3	26.32	-0.905428	5.1708
	1370	ASMTL-AS1	13.11	38.64	1.55943	4.49231		1370	SLC39A8	9.83	5.25	-0.904874	2.84475
	1371	C5orf66	1.87	5.51	1.55901	1.68255		1371	SLC9B1	0.88	0.47	-0.904843	-0.636846
	1372	TRABD2A	0.18	0.53	1.558	-1.69493		1372	HMGN4	71.29	38.09	-0.904287	5.70348
	1373	PPIP5K2	9.38	27.6	1.55701	4.00809		1373	APOBEC3F	7.86	4.2	-0.90414	2.52246
	1374	SEC24B-AS1	1.02	3	1.55639	0.806766		1374	PDLIM1	102.56	54.83	-0.903431	6.22861
	1375	C10orf128	6.94	20.41	1.55627	3.57307		1375	VDAC2	278.87	149.12	-0.903119	7.67189
	1376	SLC16A7	0.83	2.44	1.5557	0.509032		1376	CEP89	17.82	9.53	-0.902949	3.70395
	1377	CLDN23	0.48	1.41	1.55459	-0.281599		1377	SOCS3	53.75	28.75	-0.902703	5.29684
	1378	HOXA3	2.31	6.78	1.55339	1.98459		1378	DLL3	0.86	0.46	-0.902703	-0.668943
	1379	SCARNA12	4.62	13.56	1.55339	2.98459		1379	IFI6	135.89	72.75	-0.90142	6.63559
	1380	DHRS4L1	0.15	0.44	1.55254	-1.9607		1380	PDXP	16.25	8.7	-0.901352	3.57169
	1381	DNAH17	0.43	1.26	1.55102	-0.442084		1381	UBE2S	97.85	52.4	-0.901005	6.162
	1382	KIAA1715	2.85	8.35	1.55081	2.28637		1382	MGP	170.05	91.08	-0.900753	6.95944
	1383	CD27-AS1	6.06	17.75	1.55043	3.37453		1383	C3orf49	0.28	0.15	-0.900464	-2.28673
	1384	PLEKHH2	0.28	0.82	1.5502	-1.0614		1384	MAP3K11	126.21	67.65	-0.899664	6.52985
	1385	LINC00641	4.28	12.52	1.54855	2.87189		1385	SLC43A3	109.3	58.59	-0.899567	6.32237
	1386	GSDMB	6.37	18.63	1.54826	3.44542		1386	TWIST2	1.79	0.96	-0.898853	0.390533
	1387	GNB3	4.63	13.54	1.54814	2.98508		1387	UBXN6	146.53	78.59	-0.898778	6.74566
	1388	ASIC3	0.66	1.93	1.54806	0.174569		1388	DTD1	78.77	42.26	-0.898354	5.8504
	1389	LOC101928882	4.19	12.25	1.54776	2.84083		1389	REEP5	115.15	61.83	-0.897136	6.3988
	1390	HSFX1	0.9	2.63	1.54707	0.62153		1390	RPF1	38.78	20.83	-0.89665	4.82892
	1391	PABPC1L	1.15	3.36	1.54683	0.975048		1391	MMADHC	190.78	102.48	-0.896568	7.12748
	1392	SS18L1	11.26	32.88	1.546	4.26614		1392	ZNF581	63.42	34.08	-0.896013	5.53886
	1393	KLF15	0.74	2.16	1.54543	0.338314		1393	DRAM1	73.55	39.55	-0.895048	5.75313
	1394	IQCC	2.57	7.5	1.54512	2.13433		1394	SYT17	1.45	0.78	-0.894507	0.0887995
	1395	NPFF	6.32	18.44	1.54484	3.43235		1395	ZWILCH	15.26	8.21	-0.894301	3.48453
	1396	LOC729603	2.4	7	1.54432	2.03519		1396	HECTD3	101.8	54.77	-0.89428	6.22245
	1397	RHOBTB3	32.83	95.73	1.54396	5.80892		1397	RRAS2	52.8	28.41	-0.894139	5.2754
	1398	HJURP	4.54	13.23	1.54305	2.95422		1398	TMSB10	7673.29	4129.01	-0.894049	12.4586
	1399	SLC25A37	22.19	64.66	1.54296	5.24332		1399	SCD5	56.86	30.6	-0.893882	5.3824
	1400	C21orf140	0.89	2.59	1.54107	0.602415		1400	JAZF1	16.69	8.99	-0.892591	3.61462
	1401	CPNE5	8.16	23.72	1.53946	3.7983		1401	SRPR	129.36	69.71	-0.891954	6.56927
	1402	GIPC2	3.22	9.36	1.53945	2.45678		1402	BMS1	19.63	10.58	-0.891721	3.84913
	1403	NECAB3	9.54	27.72	1.53887	4.02342		1403	PCTP	22.65	12.21	-0.891448	4.05572
	1404	CFB	0.93	2.7	1.53766	0.664131		1404	RGS19	38.86	20.95	-0.891336	4.83455
	1405	TNFSF13B	0.4	1.16	1.53605	-0.553902		1405	RAB5C	302.6	163.16	-0.891125	7.79571
	1406	EGFL8	9.28	26.91	1.53595	3.9821		1406	CREG2	0.76	0.41	-0.890376	-0.841116
	1407	ITPR2	5.96	17.27	1.53488	3.34275		1407	TMCC2	2.28	1.23	-0.890376	0.743846
	1408	CCDC39	1.55	4.49	1.53445	1.39949		1408	C11orf49	25.04	13.51	-0.890207	4.20106
	1409	FANCD2	1.84	5.33	1.53443	1.64692		1409	ICT1	40.47	21.84	-0.88988	4.89384
	1410	FGB	0.67	1.94	1.53382	0.189145		1410	LAMTOR5	187.35	101.22	-0.888242	7.10547
	1411	LAMP3	1.42	4.11	1.53325	1.27251		1411	RTCB	113.81	61.51	-0.887734	6.38662
	1412	C17orf96	1.22	3.53	1.53279	1.05327		1412	LLGL2	3.46	1.87	-0.887734	1.34691
	1413	ZNF20	2.62	7.58	1.53263	2.15588		1413	RNF24	5.79	3.13	-0.887401	2.08986
	1414	TG	0.65	1.88	1.53222	0.144622		1414	GOT2	110.64	59.82	-0.887173	6.34614
	1415	SULF2	247.31	715.22	1.53207	8.71621		1415	NDUFA6	110.78	59.9	-0.88707	6.34802
	1416	RPL23AP87	0.46	1.33	1.53172	-0.354434		1416	REP15	3.07	1.66	-0.887055	1.17471
	1417	LINC01138	0.45	1.3	1.53051	-0.386746		1417	NIN	33.66	18.21	-0.886304	4.62981
	1418	GOLGA6L3	6.02	17.38	1.52959	3.35456		1418	BUD31	100.33	54.29	-0.885995	6.20561
	1419	PITRM1-AS1	2.28	6.58	1.52905	1.95356		1419	CMBL	25.17	13.62	-0.885979	4.21064
	1420	HSPA12B	6.54	18.86	1.52797	3.47327		1420	NQO1	415.44	224.89	-0.885421	8.25579
	1421	CYP27B1	0.51	1.47	1.52725	-0.207807		1421	ASB9	13.15	7.12	-0.885114	3.27443
	1422	C4orf47	0.75	2.16	1.52607	0.347997		1422	ZNF668	11.28	6.11	-0.884523	3.05343
	1423	LCOR	3.95	11.37	1.52531	2.74451		1423	PRKRIR	39.95	21.64	-0.884495	4.87788
	1424	GLDC	1.15	3.31	1.5252	0.964233		1424	ARHGEF1	79.01	42.8	-0.884424	5.86175
	1425	MST1P2	1.88	5.41	1.5249	1.67318		1425	MAP3K6	11.07	6	-0.883621	3.02677
	1426	GNRHR2	0.8	2.3	1.52356	0.439853		1426	SELK	55.25	29.95	-0.883418	5.34619
	1427	LIFR-AS1	0.24	0.69	1.52356	-1.29711		1427	PEX11A	6.64	3.6	-0.883186	2.28959
	1428	TM6SF1	26.21	75.28	1.52215	5.47312		1428	PDCD5	148.34	80.44	-0.882923	6.7713
	1429	CDHR1	0.39	1.12	1.52195	-0.597478		1429	LOC728752	2.36	1.28	-0.882643	0.797465
	1430	DDIAS	1.71	4.91	1.52173	1.53486		1430	NANOS1	2.36	1.28	-0.882643	0.797465
	1431	LINC00969	0.77	2.21	1.52112	0.383488		1431	DNLZ	16.98	9.21	-0.882563	3.64448
	1432	MEST	2.35	6.74	1.52009	1.9927		1432	FCN3	0.35	0.19	-0.881356	-1.95525
	1433	PCDHB4	0.15	0.43	1.51937	-1.97728		1433	PGM2L1	13.22	7.18	-0.880666	3.28432
	1434	CCDC181	0.37	1.06	1.51847	-0.675169		1434	NADK	75.45	40.98	-0.880601	5.79715
	1435	IGFBP7	640.22	1833.61	1.51805	10.0814		1435	PGAP3	6.94	3.77	-0.880371	2.35475
	1436	SLC44A3	1.17	3.35	1.51765	0.985335		1436	PHB	152.39	82.82	-0.879717	6.81177
	1437	ALDOB	0.29	0.83	1.51706	-1.02735		1437	BLOC1S1	115.55	62.82	-0.879221	6.41276
	1438	DEPDC1B	1.35	3.86	1.51564	1.19078		1438	RHOG	101.03	54.96	-0.87833	6.21948
	1439	AMT	6.31	18.04	1.51549	3.41538		1439	PCSK6	1.47	0.8	-0.877744	0.116944
	1440	ANKRD36B	2.05	5.86	1.51528	1.79326		1440	TSPAN31	17.58	9.57	-0.877344	3.69719
	1441	MIR663AHG	0.49	1.4	1.51457	-0.27186		1441	FIBP	100.28	54.63	-0.876269	6.20976
	1442	SNCB	0.56	1.6	1.51457	-0.0792147		1442	NT5DC3	1.45	0.79	-0.876128	0.0979887
	1443	PDZK1	0.68	1.94	1.51245	0.199832		1443	DIAPH2	40.53	22.09	-0.875597	4.90312
	1444	TEX15	0.27	0.77	1.5119	-1.13302		1444	CORO1B	288.83	157.45	-0.875327	7.73641
	1445	TRIM23	3.81	10.86	1.51116	2.68537		1445	TSPAN17	89.46	48.77	-0.875249	6.04555
	1446	LOC100132062	3.54	10.09	1.5111	2.5793		1446	ATF5	62.42	34.03	-0.875201	5.52634
	1447	LOC100132287	3.54	10.09	1.5111	2.5793		1447	TMEM106C	62.91	34.3	-0.875081	5.53768
	1448	PCDHGA8	0.53	1.51	1.51048	-0.160694		1448	SLC35E1	32.5	17.72	-0.875061	4.58484
	1449	LINC00669	0.33	0.94	1.51019	-0.844365		1449	TCTA	27.83	15.18	-0.874469	4.36133
	1450	GNMT	1.25	3.56	1.50995	1.0769		1450	C11orf84	54.95	29.98	-0.874119	5.34299
	1451	KIAA1958	0.59	1.68	1.50967	-0.00637595		1451	GSTM3	16.38	8.94	-0.873589	3.59707
	1452	AQP7P1	0.58	1.65	1.50834	-0.0317046		1452	RCC2	111.14	60.67	-0.873323	6.35957
	1453	POU6F1	3.26	9.27	1.5077	2.45872		1453	SYAP1	30.68	16.75	-0.873137	4.50266
	1454	MUC6	0.19	0.54	1.50696	-1.64245		1454	S100A16	1318.03	719.61	-0.873096	9.92762
	1455	GUCA1B	0.82	2.33	1.50663	0.467013		1455	PRPF18	40.08	21.9	-0.871952	4.88883
	1456	PRICKLE4	16.52	46.9	1.50537	4.79883		1456	IFRD2	36.73	20.07	-0.871918	4.76293
	1457	CREG1	27.08	76.85	1.50482	5.51156		1457	ZBED5-AS1	9.35	5.11	-0.871643	2.78914
	1458	HPX	1.53	4.34	1.50416	1.36561		1458	TMEM179B	65.09	35.59	-0.870964	5.58888
	1459	KCNJ1	0.24	0.68	1.5025	-1.30764		1459	TTC38	23.59	12.9	-0.870804	4.1247
	1460	C9orf9	4.55	12.89	1.50231	2.93702		1460	PYGL	45.18	24.71	-0.870589	5.06232
	1461	SLC35D1	2.99	8.47	1.50222	2.33125		1461	NRAS	72.91	39.88	-0.870451	5.75282
	1462	TMEM86B	3.84	10.86	1.49985	2.69103		1462	PRIM2	5.1	2.79	-0.870232	1.91538
	1463	LINC00632	0.81	2.29	1.49935	0.445671		1463	LMO7-AS1	0.95	0.52	-0.869416	-0.508709
	1464	AGER	11.69	33.02	1.49807	4.29624		1464	C9orf117	2.74	1.5	-0.869213	1.01957
	1465	VIPR1	9.43	26.61	1.49664	3.98558		1465	RAP2C-AS1	1.15	0.63	-0.86821	-0.232471
	1466	LOC143666	0.28	0.79	1.49643	-1.08829		1466	TYMP	1.15	0.63	-0.86821	-0.232471
	1467	SGK494	2.74	7.73	1.49629	2.20232		1467	GADD45GIP1	128.84	70.59	-0.868045	6.57541
	1468	BMS1P6	1.78	5.02	1.49581	1.57978		1468	CTNNBIP1	44.37	24.31	-0.868035	5.0375
	1469	SNORA4	9.02	25.42	1.49476	3.92051		1469	PDZD7	1.46	0.8	-0.867896	0.11202
	1470	SIK1	2.63	7.41	1.49441	2.14227		1470	TEC	0.73	0.4	-0.867896	-0.88798
	1471	LINC01004	1.04	2.93	1.49432	0.803742		1471	DCLRE1B	3.74	2.05	-0.867414	1.46933
	1472	GARNL3	0.48	1.35	1.49185	-0.312967		1472	DYX1C1-CCPG1	2.7	1.48	-0.867362	0.999278
	1473	KCNMB3	1.81	5.09	1.49168	1.60183		1473	LYSMD2	11	6.03	-0.867274	3.02579
	1474	GABBR1	10.34	29.06	1.4908	4.11556		1474	EPHX4	31.75	17.44	-0.864357	4.55651
	1475	LINC00265	0.99	2.78	1.48958	0.730293		1475	PGD	883.01	485.55	-0.86281	9.35488
	1476	LOC729987	0.26	0.73	1.48938	-1.19872		1476	MOB1A	90.96	50.02	-0.862727	6.0758
	1477	MIR31HG	5.77	16.2	1.48935	3.27325		1477	ST13	221.96	122.09	-0.862355	7.36298
	1478	NPIPA5	22.37	62.75	1.48805	5.22752		1478	STYX	30.72	16.9	-0.862155	4.51003
	1479	SPDYA	0.66	1.85	1.48699	0.144032		1479	MORN2	34.21	18.83	-0.861385	4.66565
	1480	EDA2R	10.74	30.1	1.48677	4.16831		1480	CPT1C	32.87	18.1	-0.860782	4.60831
	1481	FHIT	1.57	4.4	1.48674	1.39413		1481	GLCE	75.29	41.48	-0.860042	5.80437
	1482	CELSR2	0.91	2.55	1.48656	0.607218		1482	FBXO48	0.98	0.54	-0.859822	-0.459058
	1483	ACTA2-AS1	0.35	0.98	1.48543	-0.77186		1483	ESD	130.29	71.81	-0.85947	6.59585
	1484	ZNF876P	0.4	1.12	1.48543	-0.579215		1484	CCDC43	41.16	22.7	-0.858551	4.9339
	1485	DPP9-AS1	1.45	4.06	1.48543	1.27877		1485	SMIM12	18.15	10.01	-0.858528	3.75263
	1486	CENPF	6.59	18.45	1.48527	3.46291		1486	ZDHHC23	1.65	0.91	-0.858528	0.293202
	1487	C4B	0.78	2.18	1.48278	0.382937		1487	MKNK2	104.99	57.95	-0.857371	6.28542
	1488	C4B_2	0.78	2.18	1.48278	0.382937		1488	RNF167	99.96	55.18	-0.857205	6.21468
	1489	CLIC2	3.19	8.91	1.48187	2.41449		1489	HDDC3	31.94	17.64	-0.856514	4.56904
	1490	TBC1D3F	2.26	6.31	1.48132	1.91698		1490	MEOX2	4.87	2.69	-0.856316	1.85576
	1491	FOXO6	0.19	0.53	1.47999	-1.65593		1491	TMEM11	36.08	19.93	-0.856258	4.745
	1492	IPW	13.04	36.36	1.47941	4.44458		1492	BLOC1S5-TXNDC5	17.94	9.91	-0.856223	3.737
	1493	NRG3	1.32	3.68	1.47917	1.14012		1493	TMEM256	123.16	68.06	-0.855655	6.51656
	1494	MIR137HG	0.61	1.7	1.47865	0.0262079		1494	DPY19L2P3	0.38	0.21	-0.85561	-1.82373
	1495	HSP90B1	1599.52	4456.15	1.47816	11.3825		1495	RPAP1	15.83	8.75	-0.855306	3.55694
	1496	SPTLC3	0.84	2.34	1.47805	0.487485		1496	SNTB1	2.93	1.62	-0.854907	1.12345
	1497	SMARCD3	2.97	8.27	1.47742	2.30918		1497	MON1A	17.65	9.76	-0.854715	3.71424
	1498	LRP4	1.62	4.51	1.47713	1.43456		1498	GSK3B	33.32	18.44	-0.85355	4.63154
	1499	PDGFC	4.98	13.84	1.47463	3.05346		1499	ZNF671	6.36	3.52	-0.853451	2.2423
	1500	LINC01572	0.27	0.75	1.47393	-1.152		1500	CLIC1	1139.4	630.63	-0.853409	9.72735
	1501	LRRC66	1.84	5.11	1.47362	1.61651		1501	FAM114A1	92.97	51.48	-0.852753	6.11232
	1502	TMEM132A	81.19	225.46	1.4735	7.07998		1502	NUP54	31.73	17.57	-0.852733	4.56141
	1503	NR1D2	9.7	26.93	1.47316	4.01456		1503	NOB1	82.77	45.84	-0.852501	5.94479
	1504	MFSD4	0.62	1.72	1.47207	0.0463743		1504	JUND	133.52	74.03	-0.850874	6.63548
	1505	H1FX-AS1	3.52	9.76	1.47131	2.55123		1505	ITPRIPL1	1.1	0.61	-0.850622	-0.287808
	1506	HCG4B	0.35	0.97	1.47063	-0.779258		1506	TMEM8A	173.84	96.44	-0.850057	7.01659
	1507	GAS6-AS2	0.48	1.33	1.47032	-0.323734		1507	GSTO1	452.36	251.2	-0.848635	8.39701
	1508	PPFIA2	0.13	0.36	1.46949	-2.20867		1508	CMTM3	194.15	107.84	-0.848279	7.17689
	1509	EME1	0.82	2.27	1.469	0.448194		1509	LINC00654	0.99	0.55	-0.847997	-0.438498
	1510	CDKN2C	4.01	11.1	1.46889	2.73805		1510	LYRM4	40.66	22.59	-0.847926	4.92158
	1511	NUDT11	3.65	10.1	1.46839	2.60209		1511	MYL9	59.3	32.96	-0.847316	5.4663
	1512	TNS1	9.26	25.61	1.46762	3.94482		1512	PKIG	268.81	149.42	-0.847214	7.64684
	1513	ALG10B	1.15	3.18	1.46739	0.93533		1513	TMED7-TICAM2	10.47	5.82	-0.84717	2.9646
	1514	PCDHB11	0.17	0.47	1.46713	-1.82283		1514	CBX1	97.59	54.26	-0.846844	6.18524
	1515	ATP6V1C2	2.63	7.27	1.46689	2.12851		1515	ITPKC	18.92	10.52	-0.846777	3.81845
	1516	IMPG2	0.38	1.05	1.46632	-0.66277		1516	C11orf63	3.38	1.88	-0.846291	1.33388
	1517	LINC01061	2.94	8.12	1.46566	2.28865		1517	PSEN2	32.15	17.89	-0.845665	4.58391
	1518	MYPN	0.21	0.58	1.46566	-1.51871		1518	HCCS	31.61	17.59	-0.845626	4.5595
	1519	PTPRG	26.7	73.73	1.46541	5.47147		1519	NCR3LG1	21.51	11.97	-0.845584	4.00414
	1520	RGPD5	19.95	55.08	1.46514	5.05089		1520	MAPKAPK2	54.1	30.12	-0.844907	5.3351
	1521	PAPD5	2.57	7.09	1.46402	2.09378		1521	FAHD1	62.84	35	-0.844328	5.55145
	1522	TTC21A	3.52	9.71	1.4639	2.54752		1522	PPA1	133.88	74.59	-0.843886	6.64285
	1523	PTCHD4	16.76	46.23	1.46381	4.79885		1523	PLEKHA4	2.1	1.17	-0.843881	0.648449
	1524	MZF1	11.21	30.9	1.46282	4.21812		1524	POM121C	29.39	16.38	-0.84339	4.45556
	1525	ADAMTS3	0.57	1.57	1.46173	-0.0801008		1525	MCTP1	57.57	32.1	-0.842744	5.42587
	1526	EPHA4	15.49	42.65	1.46121	4.68387		1526	DCTN2	211.16	117.75	-0.84261	7.30089
	1527	CTH	3.39	9.33	1.46059	2.49158		1527	PRDX5	651.8	363.47	-0.842593	8.92699
	1528	PPP1R13L	12.3	33.84	1.46007	4.35062		1528	C16orf13	75	41.83	-0.842353	5.80764
	1529	HES1	35.74	98.29	1.45951	5.88922		1529	PIM2	8.55	4.77	-0.841935	2.67496
	1530	ADAM20	0.12	0.33	1.45943	-2.32918		1530	SHMT2	103.95	58.01	-0.841516	6.27899
	1531	CXCR6	0.24	0.66	1.45943	-1.32918		1531	CHSY3	17.14	9.57	-0.840776	3.67891
	1532	FAM169A	0.12	0.33	1.45943	-2.32918		1532	HPS6	25.94	14.49	-0.840121	4.27705
	1533	LHPP	4.35	11.96	1.45913	2.85058		1533	ANO6	96.96	54.21	-0.838831	6.1799
	1534	DTL	1.26	3.46	1.45735	1.0621		1534	PCDH10	50.94	28.49	-0.838343	5.25156
	1535	LINC01341	0.43	1.18	1.45638	-0.489402		1535	PRKX	26.49	14.82	-0.837902	4.30842
	1536	FGF2	1.36	3.73	1.45557	1.17139		1536	COQ2	16.14	9.03	-0.837843	3.59365
	1537	STAG3L1	3.22	8.83	1.45535	2.41474		1537	ETV2	1.84	1.03	-0.837061	0.461175
	1538	DKK3	382.32	1047.96	1.45473	9.306		1538	TRADD	30.95	17.33	-0.836668	4.53353
	1539	NUSAP1	9.95	27.27	1.45455	4.04197		1539	CD2BP2	73.2	40.99	-0.836572	5.77549
	1540	LINC00999	1.27	3.48	1.45426	1.07196		1540	MAMSTR	1.5	0.84	-0.836501	0.166712
	1541	CCDC14	18.53	50.77	1.45411	4.93885		1541	GPRIN1	6.64	3.72	-0.835881	2.31324
	1542	CCNL1	43.42	118.86	1.45283	6.1667		1542	DUSP11	40.33	22.6	-0.835531	4.91602
	1543	KMT2E-AS1	0.99	2.71	1.45279	0.711897		1543	SCAMP5	19.25	10.79	-0.835164	3.8492
	1544	HSP90B2P	1.52	4.16	1.45251	1.33033		1544	CORO7	53.32	29.9	-0.834531	5.31934
	1545	NAT8L	0.19	0.52	1.45251	-1.66967		1545	RHOF	2.05	1.15	-0.83399	0.618629
	1546	ANKLE1	0.72	1.97	1.45213	0.252132		1546	A2M	255.09	143.16	-0.833378	7.57817
	1547	FAAH	1.28	3.5	1.45121	1.08175		1547	LRRC32	54.34	30.5	-0.833205	5.34734
	1548	ALDH1A2	10.59	28.95	1.45086	4.13006		1548	KIF26A	2.69	1.51	-0.833058	1.01108
	1549	KLF2	39.93	109.12	1.45037	6.04459		1549	SLC41A1	30.44	17.09	-0.832816	4.51149
	1550	MST1L	0.26	0.71	1.44931	-1.21876		1550	SEPT2	448.76	252.02	-0.832406	8.3936
	1551	TYMS	43.28	118.18	1.44921	6.16024		1551	CLIC4	376.8	211.85	-0.830756	8.14228
	1552	LIPG	65.76	179.49	1.44862	6.76345		1552	PLEKHB2	123.47	69.44	-0.830322	6.53286
	1553	ASAP1	60.45	164.94	1.44813	6.64173		1553	SPOP	51.33	28.87	-0.830231	5.26661
	1554	DDX11L2	3.46	9.44	1.44801	2.51478		1554	CRKL	26.57	14.95	-0.829653	4.3169
	1555	BTBD18	0.11	0.3	1.44746	-2.4607		1555	TK2	14.32	8.06	-0.82918	3.42537
	1556	SLC8A1	0.11	0.3	1.44746	-2.4607		1556	GTF3A	86.68	48.79	-0.829114	6.02307
	1557	WEE2	0.11	0.3	1.44746	-2.4607		1557	SIVA1	88.79	49.99	-0.828758	6.05795
	1558	SLC30A3	1.06	2.89	1.44701	0.807567		1558	PARD6A	2.38	1.34	-0.828729	0.836597
	1559	FAM86HP	0.95	2.59	1.44695	0.649476		1559	RRP7A	27.73	15.62	-0.828053	4.37935
	1560	IDI2-AS1	8.06	21.97	1.44668	3.73412		1560	SLC25A44	36.71	20.68	-0.827937	4.78413
	1561	MYLK4	0.4	1.09	1.44626	-0.5988		1561	TRIM35	14.5	8.17	-0.827645	3.44416
	1562	RAD51AP1	1.74	4.74	1.4458	1.52199		1562	MAP4	198.94	112.17	-0.826647	7.22287
	1563	PSMA3-AS1	22.01	59.86	1.44343	5.1818		1563	VMA21	23	12.97	-0.826455	4.11033
	1564	ECE2	6.04	16.41	1.44195	3.31553		1564	GTF2F1	83.13	46.89	-0.826089	5.96425
	1565	C9orf173-AS1	0.28	0.76	1.44057	-1.11621		1565	RNF180	3.19	1.8	-0.82556	1.26078
	1566	FAM131C	0.28	0.76	1.44057	-1.11621		1566	TRIM25	109.98	62.07	-0.825273	6.36846
	1567	NKX3-1	0.42	1.14	1.44057	-0.531252		1567	GNG11	3753.32	2120.72	-0.823613	11.4621
	1568	FAM89A	23.61	64.07	1.44025	5.28145		1568	CCDC110	0.46	0.26	-0.823122	-1.53186
	1569	HTR2B	1.78	4.83	1.44015	1.55195		1569	SUCLG1	81.4	46.03	-0.822454	5.93573
	1570	ASH1L-AS1	0.66	1.79	1.43942	0.120249		1570	C16orf74	69.16	39.11	-0.8224	5.70067
	1571	AIM1	7.62	20.66	1.43898	3.64928		1571	RAB4B	105.38	59.6	-0.822217	6.30835
	1572	ZC2HC1C	0.76	2.06	1.43857	0.323358		1572	RNF19B	30.4	17.2	-0.821663	4.51517
	1573	PLXNC1	0.24	0.65	1.43741	-1.34019		1573	MPZL3	10.48	5.93	-0.821535	2.9788
	1574	SLC22A17	1.06	2.87	1.43699	0.802558		1574	FAM83G	8.96	5.07	-0.821513	2.75274
	1575	HMMR	5.24	14.18	1.43622	3.10768		1575	SNHG7	103.58	58.62	-0.821281	6.28396
	1576	AGAP9	10.6	28.68	1.43598	4.12398		1576	KCNJ15	2.88	1.63	-0.821197	1.11547
	1577	PLEKHM1P	12.19	32.97	1.43546	4.32535		1577	ACOT9	108.59	61.46	-0.821172	6.35216
	1578	ARL13A	0.27	0.73	1.43494	-1.1715		1578	TPMT	20.14	11.4	-0.82103	3.92148
	1579	TCEB3-AS1	1.18	3.19	1.43477	0.956172		1579	ENPP4	17.7	10.02	-0.820867	3.73524
	1580	SMC2	7.42	20.04	1.43339	3.60811		1580	TBL1X	19.04	10.78	-0.820676	3.84062
	1581	RBM5-AS1	14.63	39.49	1.43256	4.58714		1581	HTR1B	8.53	4.83	-0.820523	2.68228
	1582	SLC35F5	33.79	91.18	1.43212	5.79458		1582	SNF8	183.1	103.7	-0.820216	7.10638
	1583	LOC344887	5.23	14.11	1.43184	3.10273		1583	MEDAG	16.43	9.31	-0.819479	3.62852
	1584	LOC100130357	0.56	1.51	1.43105	-0.120976		1584	CCDC86	32.63	18.49	-0.819454	4.6184
	1585	ZNF354B	11.78	31.75	1.43042	4.27348		1585	AURKC	1.2	0.68	-0.819428	-0.146679
	1586	MAPK13	4.88	13.15	1.43011	3.00194		1586	GPR37	2.17	1.23	-0.819037	0.708177
	1587	DDX12P	1.67	4.5	1.43008	1.45489		1587	KIF13A	53.12	30.12	-0.818533	5.32192
	1588	CADM1	0.65	1.75	1.42884	0.0929333		1588	TRIM47	53.84	30.53	-0.818451	5.34138
	1589	MYRFL	0.26	0.7	1.42884	-1.22899		1589	RAB35	78.49	44.52	-0.818055	5.88541
	1590	ZNF853	0.13	0.35	1.42884	-2.22899		1590	TM7SF3	48.23	27.37	-0.817335	5.18319
	1591	LOC101929089	1.13	3.04	1.42775	0.890197		1591	CENPI	5.76	3.27	-0.816778	2.11768
	1592	ANKRD10	71.95	193.49	1.42719	6.88252		1592	ZNF793-AS1	1.55	0.88	-0.816693	0.223922
	1593	WSB1	298.17	800.98	1.42563	8.93281		1593	SHROOM1	12.06	6.85	-0.816054	3.18413
	1594	NEK2	3.24	8.7	1.42502	2.4085		1594	DBI	912.4	518.33	-0.815796	9.42562
	1595	HLA-L	1.84	4.94	1.42481	1.59211		1595	CCT4	195.31	110.97	-0.815596	7.20182
	1596	SLC23A3	1.64	4.4	1.42381	1.4256		1596	LOC101928371	0.44	0.25	-0.815575	-1.59221
	1597	GSN-AS1	0.94	2.52	1.42269	0.622078		1597	GGT7	7.39	4.2	-0.815185	2.47798
	1598	ANGEL1	20.13	53.95	1.42228	5.04241		1598	FAM210B	137.65	78.27	-0.814473	6.69762
	1599	PRTG	1.31	3.51	1.4219	1.10052		1599	RTN3	153.92	87.55	-0.814002	6.85904
	1600	MTBP	0.9	2.41	1.42104	0.558515		1600	UEVLD	25.75	14.65	-0.813672	4.27966
	1601	LOC441081	0.31	0.83	1.42084	-0.979238		1601	UIMC1	44.06	25.07	-0.813507	5.05464
	1602	EFHC1	8.63	23.1	1.42046	3.81959		1602	SENP2	35.93	20.45	-0.813088	4.76057
	1603	CCSAP	1.7	4.55	1.42033	1.4757		1603	F2RL1	17.92	10.2	-0.813001	3.757
	1604	PPP2R5A	38.94	104.19	1.41989	5.99313		1604	C3orf33	3.9	2.22	-0.812914	1.55702
	1605	B4GALT4	8.32	22.26	1.4198	3.76648		1605	GLUD2	6.64	3.78	-0.812797	2.32478
	1606	LPXN	8.81	23.57	1.41974	3.84901		1606	DUS1L	69.99	39.85	-0.812569	5.72279
	1607	LOC101927755	2.21	5.91	1.41911	1.8536		1607	CDC27	54.69	31.14	-0.812508	5.36695
	1608	OLFM2	0.49	1.31	1.41871	-0.31979		1608	HEBP2	210.03	119.59	-0.812499	7.3082
	1609	ERO1A	38.71	103.44	1.41802	5.98364		1609	DPH2	22.55	12.84	-0.812482	4.08881
	1610	LOC441454	0.61	1.63	1.41799	-0.00412344		1610	FAM126A	33.29	18.97	-0.811369	4.65133
	1611	LINC01011	2.56	6.84	1.41785	2.06507		1611	MDH2	164.41	93.69	-0.811331	6.95549
	1612	DDX26B	5.65	15.08	1.41631	3.20641		1612	NDUFA2	92.98	53.02	-0.810384	6.13366
	1613	RNF139-AS1	0.12	0.32	1.41504	-2.35137		1613	CCDC71L	40.04	22.84	-0.809879	4.91843
	1614	WNT4	0.12	0.32	1.41504	-2.35137		1614	GOSR2	45.49	25.95	-0.809815	5.10257
	1615	LOC284581	3.63	9.68	1.41504	2.56749		1615	ZNF669	10.64	6.07	-0.80973	3.00656
	1616	MYOZ2	3.18	8.48	1.41504	2.37655		1616	TAX1BP3	496.71	283.39	-0.809615	8.55145
	1617	PIGK	16.07	42.84	1.41459	4.71359		1617	ALG2	31.55	18.01	-0.808842	4.57515
	1618	SNAP91	1.98	5.27	1.4123	1.69165		1618	LRRC8C	64.69	36.93	-0.808749	5.6111
	1619	HTRA1	310.94	827.56	1.41223	8.98661		1619	DBNDD1	68.82	39.29	-0.808666	5.70042
	1620	TARSL2	5.47	14.55	1.41141	3.15724		1620	GPX7	12.61	7.2	-0.808499	3.25225
	1621	HOGA1	0.38	1.01	1.41028	-0.690787		1621	PKM	710.68	406.18	-0.807081	9.06952
	1622	LOC100652758	1.03	2.73	1.40626	0.745773		1622	HMBS	14.01	8.01	-0.806583	3.40509
	1623	MYRF	0.2	0.53	1.40599	-1.61893		1623	QDPR	33.55	19.19	-0.805958	4.66526
	1624	ADAM11	0.37	0.98	1.40526	-0.731775		1624	UXT	99.58	56.97	-0.805654	6.23496
	1625	KAT2A	31.62	83.74	1.40508	5.68531		1625	TMEFF1	16.32	9.34	-0.805147	3.626
	1626	ASB14	0.54	1.43	1.40498	-0.186477		1626	EPN1	124.4	71.24	-0.804227	6.55673
	1627	SUCO	12.86	34.05	1.40476	4.3872		1627	MAP2K6	6.35	3.64	-0.802818	2.26535
	1628	SDC2	3.94	10.42	1.40309	2.67974		1628	SPR	43.21	24.77	-0.802771	5.03191
	1629	SMCO2	0.28	0.74	1.4021	-1.13545		1629	SSRP1	102.9	58.99	-0.802701	6.28375
	1630	CDH24	8.17	21.59	1.40196	3.73131		1630	FRMD8	68.74	39.41	-0.802588	5.70178
	1631	SESN3	2.37	6.26	1.40128	1.94552		1631	TRMT112	164.35	94.23	-0.802513	6.95937
	1632	CPAMD8	0.25	0.66	1.40054	-1.29973		1632	SUPT3H	4.36	2.5	-0.8024	1.72313
	1633	UGT2B4	0.5	1.32	1.40054	-0.299731		1633	INA	0.68	0.39	-0.802061	-0.957424
	1634	CASC15	4.54	11.98	1.39986	2.88262		1634	ECI1	35.95	20.63	-0.801248	4.7673
	1635	ZEB1-AS1	2.38	6.28	1.3998	1.95086		1635	CARD11	10.96	6.29	-0.801116	3.05362
	1636	SAP25	3.26	8.6	1.39946	2.4046		1636	ARL4A	10.94	6.28	-0.800776	3.05115
	1637	TGFB3	1.13	2.98	1.39899	0.875818		1637	ZNF660	1.01	0.58	-0.80023	-0.38576
	1638	WNT2B	1.9	5.01	1.39881	1.62541		1638	JAGN1	42.55	24.44	-0.799915	5.01113
	1639	TTF2	4.98	13.13	1.39865	3.01547		1639	ARHGAP17	84.87	48.79	-0.798669	6.00785
	1640	C2CD4C	0.11	0.29	1.39855	-2.48515		1640	MEGF8	38.35	22.05	-0.798448	4.86193
	1641	SEPSECS	4.66	12.28	1.39791	2.91928		1641	FAM213A	619.7	356.43	-0.797951	8.87645
	1642	TPCN1	11.7	30.83	1.39783	4.24735		1642	COX7A2	370.77	213.27	-0.797843	8.13546
	1643	ERCC6L	0.52	1.37	1.39759	-0.24462		1643	ADAP2	2.19	1.26	-0.797507	0.732177
	1644	ARHGAP33	3.58	9.43	1.3973	2.53861		1644	NME6	13	7.48	-0.797401	3.30174
	1645	PRICKLE1	16.74	44.08	1.39682	4.76364		1645	EPHA7	0.33	0.19	-0.796467	-1.9977
	1646	IMMP2L	7.16	18.85	1.39653	3.53823		1646	SHANK1	0.33	0.19	-0.796467	-1.9977
	1647	ANKRD1	345.59	909.77	1.39644	9.13114		1647	DENND6A	16.6	9.56	-0.796101	3.65506
	1648	NOG	3.29	8.66	1.39628	2.41623		1648	NUDT22	49.99	28.79	-0.796072	5.24553
	1649	LOC100190986	9.43	24.82	1.39617	3.93534		1649	GRPEL1	53.85	31.03	-0.795283	5.35323
	1650	LOC400927-CSNK1E	2.9	7.63	1.39563	2.23387		1650	TCTN2	9.51	5.48	-0.795269	2.85181
	1651	MALAT1	89.83	236.3	1.39535	7.1868		1651	UBL4A	36.93	21.29	-0.794617	4.80941
	1652	VPS33A	14.02	36.84	1.39379	4.50631		1652	BPHL	20.97	12.09	-0.794513	3.993
	1653	HCG17	0.51	1.34	1.39366	-0.274599		1653	HS1BP3	39.75	22.92	-0.794348	4.91571
	1654	POLR2J2	1.18	3.1	1.39348	0.935528		1654	SSSCA1	36.61	21.11	-0.794311	4.79701
	1655	SEC61A2	8.79	23.09	1.39333	3.83253		1655	KHDRBS3	15.2	8.77	-0.793423	3.52929
	1656	ELL3	5.48	14.39	1.39282	3.15059		1656	SH3GL2	1.49	0.86	-0.792904	0.17886
	1657	PCMTD1	30.05	78.9	1.39266	5.60562		1657	CCDC109B	34.72	20.04	-0.792884	4.72125
	1658	NAALADL2	1.28	3.36	1.39232	1.0523		1658	LOC728743	6.41	3.7	-0.792799	2.28392
	1659	PRKAA2	0.56	1.47	1.39232	-0.140343		1659	RASAL2-AS1	0.97	0.56	-0.792558	-0.440222
	1660	ANGPTL2	40.4	106.03	1.39205	6.03231		1660	HOXD1	19	10.97	-0.792436	3.85171
	1661	LINC01023	0.93	2.44	1.39158	0.591092		1661	TOMM40L	27.45	15.85	-0.792323	4.38257
	1662	HLA-F-AS1	0.98	2.57	1.39091	0.666311		1662	HERC1	25.18	14.54	-0.792251	4.25808
	1663	SLC7A5P1	0.9	2.36	1.39079	0.543392		1663	UBAC2-AS1	0.71	0.41	-0.792195	-0.890207
	1664	CCNT2	13.58	35.6	1.39039	4.45861		1664	CEBPG	28.64	16.54	-0.792072	4.44392
	1665	RASA4	4.91	12.87	1.39022	2.99083		1665	SURF2	14.35	8.29	-0.791607	3.44718
	1666	RASSF8-AS1	2.96	7.75	1.3886	2.2599		1666	DOK1	13.36	7.72	-0.791247	3.34422
	1667	VSIG10L	0.6	1.57	1.38773	-0.0431005		1667	NLE1	11.2	6.48	-0.789433	3.09071
	1668	PTOV1-AS2	20.59	53.87	1.38754	5.05764		1668	KCTD10	103.59	59.94	-0.789294	6.30009
	1669	STAR	0.13	0.34	1.38702	-2.2499		1669	IQGAP2	1.9	1.1	-0.788496	0.531751
	1670	KIF11	2.96	7.74	1.38674	2.25897		1670	PAQR4	11.15	6.46	-0.787438	3.08525
	1671	ITIH4-AS1	0.7	1.83	1.38642	0.178635		1671	SENP1	10.09	5.85	-0.786418	2.94165
	1672	MAP3K2	4.11	10.74	1.38578	2.73203		1672	KCNK1	4.38	2.54	-0.786102	1.73788
	1673	CD160	0.31	0.81	1.38565	-0.996833		1673	DMTN	33.09	19.19	-0.786041	4.6553
	1674	ARHGAP4	10.59	27.67	1.38562	4.09744		1674	NAGK	139.25	80.77	-0.785786	6.72864
	1675	ITGA7	0.36	0.94	1.38466	-0.781599		1675	ERP29	287.2	166.6	-0.785667	7.77308
	1676	CASP1	6.21	16.21	1.38422	3.3267		1676	ACAT2	365.48	212.04	-0.785456	8.12092
	1677	SNORA67	10.82	28.24	1.38404	4.12765		1677	AKR7A2	31.97	18.55	-0.7853	4.606
	1678	RGMB-AS1	1.56	4.07	1.38348	1.33329		1678	CYBA	33.81	19.62	-0.785125	4.68682
	1679	LINC01358	1.71	4.46	1.38305	1.46552		1679	ARL6IP4	187.98	109.09	-0.78506	7.16191
	1680	OR1L8	1.98	5.16	1.38187	1.67644		1680	NDUFB7	236.96	137.56	-0.784583	7.49621
	1681	TMEM144	13.12	34.17	1.38096	4.40418		1681	RAB3D	34.65	20.12	-0.784225	4.72267
	1682	ZNF366	10.99	28.61	1.38033	4.14828		1682	C19orf52	22.8	13.24	-0.784131	4.1189
	1683	CREBZF	14.83	38.57	1.37896	4.57993		1683	NDUFS6	179.95	104.51	-0.783955	7.09947
	1684	DZANK1	1.15	2.99	1.37851	0.89089		1684	SH3PXD2A	20.21	11.74	-0.783637	3.94518
	1685	AQP3	2.95	7.67	1.37851	2.24997		1685	LOC101927040	1.05	0.61	-0.783508	-0.321365
	1686	UGT1A1	0.15	0.39	1.37851	-2.04771		1686	ATP6V1F	325.16	188.95	-0.783145	7.95343
	1687	ACCS	4.76	12.36	1.37665	2.93928		1687	SUSD1	48.75	28.33	-0.783072	5.21579
	1688	ERAP1	34.79	90.33	1.37653	5.80887		1688	TM4SF1	1643.84	955.98	-0.782018	10.2918
	1689	CBX7	4.85	12.59	1.37622	2.9661		1689	FYTTD1	63.48	36.92	-0.7819	5.59728
	1690	RPH3AL	5.36	13.91	1.37582	3.11014		1690	FERMT3	157.93	91.9	-0.781148	6.91257
	1691	MSH5-SAPCD1	3.06	7.94	1.37561	2.30134		1691	GLOD4	95.29	55.46	-0.780877	6.18381
	1692	LOC100128288	4.18	10.84	1.37479	2.7509		1692	ATP5O	372.76	216.97	-0.780751	8.15173
	1693	ACSL5	2.13	5.52	1.37381	1.77776		1693	ZNF783	10.27	5.98	-0.780219	2.97025
	1694	SPACA6P	6.39	16.56	1.37381	3.36272		1694	YIPF5	66.96	39	-0.779825	5.67531
	1695	KIF18A	1.37	3.55	1.37364	1.141		1695	DPP3	65.67	38.26	-0.779398	5.64746
	1696	LINC01355	1.45	3.75	1.37084	1.22147		1696	ZBTB12	4.41	2.57	-0.77901	1.75127
	1697	PRKAG2	23.47	60.69	1.37064	5.23807		1697	ARPC1A	146.64	85.46	-0.778957	6.80666
	1698	KCNMB2	0.36	0.93	1.36923	-0.789314		1698	BSDC1	96.3	56.13	-0.778764	6.20008
	1699	LOC100287042	0.36	0.93	1.36923	-0.789314		1699	C16orf91	22.49	13.11	-0.778616	4.1019
	1700	PCDHGB1	0.48	1.24	1.36923	-0.374277		1700	GNA13	34.88	20.34	-0.77808	4.73529
	1701	FAM111A	23.57	60.87	1.36878	5.24327		1701	GSKIP	35.89	20.93	-0.77801	4.77651
	1702	C1QTNF6	63.72	164.54	1.36862	6.67798		1702	STAMBP	11.54	6.73	-0.777965	3.13959
	1703	EOGT	55.19	142.38	1.36727	6.46997		1703	PCDHGB2	1.8	1.05	-0.777608	0.459193
	1704	ABAT	0.88	2.27	1.36712	0.499134		1704	ZNF334	0.24	0.14	-0.777608	-2.4477
	1705	FAM41C	0.95	2.45	1.36678	0.609391		1705	SEPT5	25.54	14.9	-0.777446	4.28596
	1706	SCUBE2	1.21	3.12	1.36654	0.958277		1706	PSMD9	54.35	31.72	-0.776887	5.37576
	1707	LOC81691	1.73	4.46	1.36627	1.47391		1707	MAPRE1	140.09	81.77	-0.77671	6.74185
	1708	RNPC3	13.03	33.58	1.36577	4.38665		1708	ZNF395	8	4.67	-0.776577	2.61171
	1709	PHOSPHO1	0.52	1.34	1.36565	-0.260592		1709	DENND1A	15.05	8.79	-0.775828	3.52378
	1710	LINC01605	0.78	2.01	1.36565	0.324371		1710	GDPGP1	3.8	2.22	-0.77544	1.53828
	1711	AGAP5	5.16	13.29	1.3649	3.04982		1711	ACSS2	121.78	71.18	-0.774733	6.54077
	1712	NXF1	75.02	193.15	1.36437	6.91139		1712	LRRC8B	32.28	18.87	-0.774546	4.6253
	1713	FAM135A	4.37	11.25	1.36422	2.80974		1713	CKB	0.65	0.38	-0.77444	-1.00871
	1714	MTSS1	58.48	150.48	1.36356	6.55165		1714	ATP1B3	573.45	335.42	-0.773699	8.77667
	1715	MKRN3	0.21	0.54	1.36257	-1.57025		1715	C19orf73	1.35	0.79	-0.773035	0.046442
	1716	TMTC1	0.49	1.26	1.36257	-0.347861		1716	RNF123	26.98	15.79	-0.772879	4.36738
	1717	BCL2L15	0.14	0.36	1.36257	-2.15522		1717	PGAM4	1.93	1.13	-0.772278	0.562462
	1718	LURAP1	2.18	5.6	1.3611	1.80488		1718	SYNE2	13.97	8.18	-0.772159	3.41818
	1719	KLHL2	8.29	21.29	1.36073	3.73174		1719	DLG3	1.81	1.06	-0.771925	0.470027
	1720	CALCOCO1	62.41	160.19	1.35993	6.64367		1720	API5	64.69	37.91	-0.770964	5.62999
	1721	CDC45	3.2	8.21	1.35931	2.35773		1721	H6PD	30.56	17.91	-0.770879	4.54813
	1722	WBSCR27	2.9	7.44	1.35925	2.21568		1722	MEIS1	10.97	6.43	-0.770673	3.07016
	1723	NBPF8	14.61	37.48	1.35916	4.54847		1723	ADORA2A	60.07	35.21	-0.770659	5.52324
	1724	NRCAM	35.01	89.78	1.35863	5.80901		1724	LACE1	2.9	1.7	-0.770518	1.15079
	1725	TRIB2	17.31	44.37	1.35798	4.79252		1725	VAV2	32.87	19.27	-0.770415	4.65349
	1726	CAMK4	0.16	0.41	1.35755	-1.96508		1726	MED20	27.46	16.1	-0.770271	4.39412
	1727	LINC00324	0.89	2.28	1.35716	0.510456		1727	TMEM163	6.14	3.6	-0.770242	2.23312
	1728	FIGNL1	9.92	25.41	1.35698	3.98883		1728	CHKB-AS1	1.62	0.95	-0.769994	0.310997
	1729	USP32P1	1	2.56	1.35614	0.678072		1729	MED8	47.51	27.87	-0.769518	5.1854
	1730	C9orf72	6.61	16.92	1.35601	3.40265		1730	ATG4A	80.59	47.28	-0.769371	5.94784
	1731	ADGRB2	0.34	0.87	1.35548	-0.878653		1731	SEPW1	559.06	328.03	-0.769175	8.74227
	1732	ZNF438	14.78	37.8	1.35474	4.56294		1732	PSMA7	505.21	296.45	-0.769094	8.59619
	1733	CD46	322.84	825.28	1.35406	9.01171		1733	UQCRQ	98.11	57.57	-0.769083	6.23179
	1734	BRWD1	11.75	30.03	1.35374	4.23146		1734	PTRH1	39.02	22.91	-0.768236	4.90202
	1735	PDE8B	0.36	0.92	1.35364	-0.797113		1735	KAZN	7.32	4.3	-0.767507	2.48809
	1736	C10orf55	0.87	2.22	1.35147	0.474823		1736	C19orf47	12.93	7.6	-0.766651	3.30932
	1737	CIT	2.23	5.69	1.35138	1.83274		1737	SAMD14	5.46	3.21	-0.766328	2.06574
	1738	CCDC84	12.75	32.53	1.35127	4.34806		1738	ST13P4	5.9	3.47	-0.765779	2.17783
	1739	SERPINI1	2.25	5.74	1.35113	1.84549		1739	THG1L	13.67	8.04	-0.765746	3.39007
	1740	LOC101929450	0.2	0.51	1.3505	-1.64668		1740	TMEM181	57.58	33.87	-0.76556	5.46472
	1741	LINC01569	0.62	1.58	1.34958	-0.0148677		1741	TMEM241	7.31	4.3	-0.765535	2.4871
	1742	LOC101927056	0.31	0.79	1.34958	-1.01487		1742	PA2G4	100.41	59.09	-0.764917	6.2673
	1743	SYNGR1	2.43	6.19	1.34898	1.95545		1743	CTNNBL1	36.62	21.57	-0.763606	4.81276
	1744	EMC3-AS1	0.86	2.19	1.34852	0.45667		1744	METAP2	75.24	44.32	-0.763542	5.85166
	1745	VMAC	5.31	13.52	1.34831	3.08287		1745	WDR83OS	183.23	107.94	-0.763426	7.1358
	1746	MDFIC	6.42	16.34	1.34776	3.35645		1746	MEA1	125.39	73.87	-0.763362	6.5886
	1747	FAM118A	28.31	71.99	1.34648	5.49648		1747	AES	482.58	284.31	-0.763303	8.53297
	1748	C15orf62	1.64	4.17	1.34635	1.38687		1748	ANXA11	142.75	84.11	-0.763142	6.77578
	1749	FAM45A	4.15	10.55	1.34606	2.72614		1749	TEX2	21.43	12.63	-0.762777	4.04017
	1750	HCG8	1.55	3.94	1.34593	1.30523		1750	NELFB	78.74	46.41	-0.762661	5.91769
	1751	JPX	2.05	5.21	1.34566	1.70845		1751	DPH5	32.53	19.18	-0.762168	4.64261
	1752	LOC100506639	3.14	7.98	1.34562	2.32358		1752	SPAG16	15.77	9.3	-0.76188	3.59817
	1753	GDPD3	9.92	25.21	1.34558	3.98313		1753	MRTO4	30.39	17.93	-0.761221	4.54491
	1754	TNFSF9	5.25	13.34	1.34537	3.065		1754	TOMM40	64.95	38.33	-0.760856	5.64083
	1755	SEMA6A	0.37	0.94	1.34514	-0.761835		1755	CCDC53	58.59	34.58	-0.760717	5.49222
	1756	SEMA3F	101.44	257.68	1.34495	7.33696		1756	METTL5	78.66	46.43	-0.760573	5.91727
	1757	BRCA1	2.58	6.55	1.34412	2.03943		1757	ERAL1	61.58	36.35	-0.760507	5.56414
	1758	SDR42E1	0.13	0.33	1.34395	-2.27144		1758	SUMO3	99.53	58.76	-0.760297	6.25691
	1759	PPP3CB-AS1	1.53	3.88	1.34252	1.28479		1759	ZNF677	2.54	1.5	-0.759866	0.964895
	1760	C1QTNF2	0.15	0.38	1.34104	-2.06645		1760	TMEM126B	66.61	39.35	-0.759375	5.67798
	1761	SLC25A21	0.6	1.52	1.34104	-0.0664471		1761	VRK3	30.66	18.12	-0.758775	4.5589
	1762	RAD52	6.77	17.14	1.34014	3.42923		1762	TMEM230	198.05	117.06	-0.758617	7.25041
	1763	ATXN7L2	2.54	6.43	1.33999	2.01482		1763	SHFM1	449.01	265.4	-0.758579	8.43131
	1764	DMD	2.56	6.48	1.33985	2.02607		1764	RNF26	23.68	14	-0.758242	4.18648
	1765	HECW2	116.26	294.24	1.33964	7.53103		1765	CLPP	96.35	56.97	-0.758082	6.21117
	1766	ITPR1	3.79	9.59	1.33933	2.59186		1766	IFNGR2	73.31	43.35	-0.757978	5.81695
	1767	NFYC-AS1	0.66	1.67	1.33931	0.070193		1767	CYP27A1	26.41	15.62	-0.75769	4.34417
	1768	MTERF2	12.39	31.35	1.33929	4.30075		1768	DNAJA4	28.38	16.79	-0.757272	4.44817
	1769	ZCWPW2	0.34	0.86	1.3388	-0.886992		1769	NDFIP1	76.81	45.46	-0.756696	5.88487
	1770	MIR17HG	1.72	4.35	1.33861	1.45171		1770	ZNF426	10.88	6.44	-0.756546	3.06533
	1771	UBE2V2	23.13	58.41	1.33645	5.19992		1771	NNT-AS1	9.19	5.44	-0.756458	2.82184
	1772	SSTR1	0.4	1.01	1.33628	-0.653786		1772	TMEM45A	12.43	7.36	-0.756049	3.25773
	1773	ANGPTL4	5.24	13.23	1.33617	3.05765		1773	PNMA1	78.88	46.73	-0.755311	5.92393
	1774	SDC4	12.5	31.55	1.33571	4.31171		1774	TIMM23	122.9	72.81	-0.755276	6.5637
	1775	SPATA6L	0.86	2.17	1.33529	0.450052		1775	GPAT2	2.38	1.41	-0.755266	0.873328
	1776	GOLGA6L17P	1.57	3.96	1.33474	1.31813		1776	TRPV2	23.58	13.97	-0.755232	4.18188
	1777	SMG1P7	6.09	15.36	1.33466	3.27377		1777	MSN	795.43	471.26	-0.755212	9.25799
	1778	DNER	0.46	1.16	1.33442	-0.453085		1778	RNF216	33.42	19.82	-0.753755	4.68576
	1779	SALL2	0.71	1.79	1.33407	0.172925		1779	GFER	17.6	10.45	-0.752072	3.76147
	1780	ZNF205-AS1	1.21	3.05	1.3338	0.941908		1780	EMG1	36.17	21.48	-0.7518	4.80082
	1781	REPS2	1.23	3.1	1.33361	0.965463		1781	BACE2	135.82	80.66	-0.751771	6.70967
	1782	ADTRP	1.5	3.78	1.33342	1.25167		1782	TMEM41A	18.04	10.72	-0.750894	3.79768
	1783	TDRD10	5.84	14.71	1.33276	3.21235		1783	KIF13B	19.47	11.57	-0.750864	3.90775
	1784	GOLGA2P10	18.15	45.68	1.33159	4.84769		1784	STARD7	107.92	64.15	-0.750441	6.3786
	1785	GRK4	1.8	4.53	1.33151	1.51375		1785	STOML2	126.23	75.07	-0.749746	6.60504
	1786	NUTM2B	1.11	2.79	1.32971	0.815412		1786	XRCC6	271.54	161.53	-0.749363	7.71034
	1787	CHRNA10	1.17	2.94	1.32931	0.891162		1787	GTF2E2	80.09	47.65	-0.749146	5.94898
	1788	BAIAP2L1	0.41	1.03	1.32895	-0.62183		1788	FTH1P3	2.05	1.22	-0.748743	0.661253
	1789	TNFAIP3	2.21	5.55	1.32844	1.80827		1789	CSNK2A1	88.28	52.54	-0.74867	6.08968
	1790	FOXC2	3.58	8.99	1.32836	2.50414		1790	WAC-AS1	21.78	12.97	-0.747825	4.07102
	1791	TIA1	40.53	101.71	1.3274	6.00462		1791	ADCY3	25.85	15.4	-0.747234	4.31848
	1792	IL17RE	0.75	1.88	1.32577	0.247848		1792	DUSP16	15.51	9.24	-0.747234	3.58151
	1793	FAM110D	5.06	12.68	1.32535	3.00181		1793	LOC151174	0.47	0.28	-0.747234	-1.46288
	1794	LINC01001	1.86	4.66	1.32503	1.55782		1794	TBC1D10C	0.47	0.28	-0.747234	-1.46288
	1795	PRKY	13.14	32.92	1.325	4.37839		1795	THAP3	26.55	15.82	-0.746962	4.35716
	1796	NR2F2-AS1	1.05	2.63	1.32467	0.732726		1796	DOLPP1	19.55	11.65	-0.746839	3.91568
	1797	PLA2G4B	5.52	13.82	1.32402	3.12668		1797	RPL4	2443.61	1456.55	-0.746459	10.8816
	1798	MAGED4	4.15	10.39	1.32401	2.71512		1798	UGP2	83.31	49.68	-0.745825	6.00751
	1799	SIN3B	46.72	116.92	1.32341	6.20767		1799	RANBP1	124.26	74.12	-0.745427	6.5845
	1800	PRR4	2.07	5.18	1.32332	1.71129		1800	RAB33A	9.17	5.47	-0.745381	2.82423
	1801	ENOSF1	10.71	26.79	1.32274	4.08225		1801	IL17RA	14.18	8.46	-0.745128	3.45322
	1802	SLC47A1	4.72	11.8	1.32193	2.89975		1802	PFN1	962.15	574.14	-0.744859	9.53769
	1803	CHST5	0.18	0.45	1.32193	-1.81297		1803	TUBA4A	9.06	5.41	-0.743882	2.80757
	1804	DPY19L2P2	0.22	0.55	1.32193	-1.52346		1804	PDK2	18.92	11.3	-0.743589	3.87005
	1805	H2BFXP	1.68	4.2	1.32193	1.40943		1805	C7orf61	6.68	3.99	-0.743459	2.36812
	1806	HERC2P4	0.22	0.55	1.32193	-1.52346		1806	FAM222A	0.77	0.46	-0.743225	-0.748682
	1807	KATNAL2	1.64	4.1	1.32193	1.37466		1807	RWDD2B	23.95	14.31	-0.743002	4.21045
	1808	LOC100101478	1.68	4.2	1.32193	1.40943		1808	DBNDD2	24.82	14.83	-0.742985	4.26194
	1809	LOC101928445	0.3	0.75	1.32193	-1.076		1809	USB1	74.89	44.75	-0.742885	5.85526
	1810	MCM10	0.76	1.9	1.32193	0.265035		1810	TXNDC17	40.53	24.22	-0.742791	4.96952
	1811	PDE11A	0.12	0.3	1.32193	-2.39793		1811	FTSJ2	26.54	15.86	-0.742776	4.35871
	1812	SBSPON	0.36	0.9	1.32193	-0.812967		1812	TMEM208	83.45	49.87	-0.74274	6.01147
	1813	SGSM1	0.16	0.4	1.32193	-1.98289		1813	LFNG	6.37	3.81	-0.741502	2.30054
	1814	VWA7	0.2	0.5	1.32193	-1.66096		1814	CCDC149	9.58	5.73	-0.741491	2.88928
	1815	CAPN8	0.28	0.7	1.32193	-1.17554		1815	SLC16A1	56.87	34.02	-0.741285	5.45895
	1816	ACER2	10.48	26.16	1.31972	4.04943		1816	PDCL3	64.13	38.37	-0.741021	5.63242
	1817	SSC5D	1.29	3.22	1.31969	1.02722		1817	ISY1-RAB43	49.82	29.81	-0.740929	5.26819
	1818	MAGED4B	8.27	20.64	1.31948	3.70763		1818	TARBP2	39.22	23.48	-0.740157	4.92344
	1819	GOLGA6L10	1.07	2.67	1.31923	0.757225		1819	GNPDA1	119.75	71.74	-0.739176	6.53429
	1820	OAF	93.71	233.66	1.31814	7.2092		1820	UBE2Z	111	66.5	-0.739133	6.42485
	1821	FIGNL2	1.95	4.86	1.31748	1.62222		1821	ALDH18A1	53.96	32.34	-0.738571	5.38453
	1822	CORT	0.59	1.47	1.31703	-0.102698		1822	RTN4IP1	3.22	1.93	-0.73846	1.31783
	1823	ZSWIM8-AS1	4.05	10.09	1.31693	2.67639		1823	CECR1	17.35	10.4	-0.738352	3.74769
	1824	PLEKHA6	1.21	3.01	1.31476	0.932385		1824	ALDH4A1	22.05	13.22	-0.738056	4.09368
	1825	ABCB6	16.49	41.01	1.31438	4.70071		1825	CYB5A	44.3	26.56	-0.738052	5.10021
	1826	PKD1L1	5.34	13.28	1.31434	3.07401		1826	RALY	65.48	39.27	-0.737627	5.66417
	1827	NFKBIZ	11.29	28.05	1.31296	4.15345		1827	ACBD3	43.23	25.93	-0.737411	5.06526
	1828	CACNA2D1	7.65	19	1.31247	3.59169		1828	MRPL23	107.7	64.61	-0.737189	6.38228
	1829	ZFP1	4.43	11	1.31212	2.80337		1829	CORO2A	1.15	0.69	-0.736966	-0.166849
	1830	RNASEL	2.65	6.58	1.3121	2.06204		1830	CPXM2	0.4	0.24	-0.736966	-1.69041
	1831	MDM2	73.33	182.03	1.3117	6.85218		1831	SERPINB2	1.6	0.96	-0.736966	0.309589
	1832	LOC101241902	0.54	1.34	1.3112	-0.233368		1832	RGCC	385.61	231.39	-0.736816	8.22259
	1833	C1QTNF5	208.93	518.4	1.31105	8.3624		1833	MOB4	34.49	20.7	-0.736547	4.73983
	1834	FMN1	0.5	1.24	1.31034	-0.34483		1834	DNAJA2	50.9	30.55	-0.736493	5.30135
	1835	NHLRC3	9.25	22.94	1.31034	3.86462		1835	EIF4E3	3.33	2	-0.735522	1.36776
	1836	SLC22A1	0.25	0.62	1.31034	-1.34483		1836	STX2	35.28	21.19	-0.735467	4.77305
	1837	D2HGDH	15.64	38.78	1.31007	4.6222		1837	TMEM2	157.06	94.37	-0.734916	6.92771
	1838	CEP126	1.42	3.52	1.30968	1.16073		1838	PTGR1	259.53	155.95	-0.734818	7.65235
	1839	MIR99AHG	1.84	4.56	1.30933	1.53437		1839	VAPB	15.56	9.35	-0.734804	3.59237
	1840	TEX22	0.23	0.57	1.30933	-1.46563		1840	IRF7	33.23	19.98	-0.73393	4.68745
	1841	CD320	62.84	155.64	1.30846	6.62784		1841	RGS14	10.46	6.29	-0.733751	3.01994
	1842	C11orf71	7.2	17.83	1.30824	3.50212		1842	NHP2	126.61	76.15	-0.733475	6.61751
	1843	TMEM249	1.05	2.6	1.30812	0.72445		1843	G3BP1	118.03	71.01	-0.733059	6.51648
	1844	RAB3C	1.45	3.59	1.30793	1.19002		1844	KIAA0825	1.03	0.62	-0.732304	-0.323508
	1845	ACAD11	15.03	37.21	1.30785	4.5637		1845	DR1	32.71	19.69	-0.732269	4.66553
	1846	GOLGA8M	0.19	0.47	1.30666	-1.7426		1846	PPP4C	228.06	137.3	-0.732082	7.46723
	1847	POM121L10P	0.19	0.47	1.30666	-1.7426		1847	S100A13	315.07	189.69	-0.732029	7.93351
	1848	LOC400927	1.31	3.24	1.30643	1.04278		1848	TMEM127	73.93	44.53	-0.731382	5.8424
	1849	AATK	1.42	3.51	1.30558	1.15868		1849	SF3B5	202.38	121.92	-0.731132	7.29536
	1850	KIF18B	2.46	6.08	1.30541	1.95136		1850	ASAP2	73.76	44.44	-0.73098	5.83928
	1851	SLC22A4	6.18	15.27	1.30502	3.28012		1851	BPGM	41.01	24.71	-0.730881	4.99246
	1852	ZNF280A	0.17	0.42	1.30485	-1.90397		1852	LIX1L	50.99	30.73	-0.730567	5.30686
	1853	LOC101926963	3.66	9.03	1.30288	2.52328		1853	PMM2	44.07	26.57	-0.729999	5.09673
	1854	INTU	3.74	9.22	1.30173	2.5539		1854	PSMB6	334.33	201.61	-0.729706	8.02028
	1855	MIR497HG	1.29	3.18	1.30166	1.0182		1855	BZW2	136	82.05	-0.729031	6.72295
	1856	TMEM147-AS1	2.54	6.26	1.30133	1.9955		1856	CENPB	63.87	38.54	-0.728782	5.63268
	1857	CD302	4.4	10.84	1.30079	2.7879		1857	TLCD2	2.27	1.37	-0.728516	0.818434
	1858	DIAPH3	3.56	8.77	1.3007	2.48223		1858	PLAC8	1.11	0.67	-0.728327	-0.213604
	1859	FSD2	0.41	1.01	1.30066	-0.635974		1859	MFSD12	49.68	29.99	-0.728184	5.2705
	1860	NFIB	16.31	40.17	1.30036	4.67787		1860	TMEM183A	12.12	7.32	-0.727474	3.23558
	1861	CPNE7	1.34	3.3	1.30023	1.07235		1861	ITGBL1	1.39	0.84	-0.726624	0.111773
	1862	RAB17	0.65	1.6	1.29956	0.0282918		1862	TMEM110	20.32	12.29	-0.725415	3.98212
	1863	UQCRBP1	2.6	6.4	1.29956	2.02829		1863	MEX3D	41.89	25.34	-0.725189	5.02594
	1864	GIGYF1	38.01	93.54	1.2992	5.89791		1864	UTP15	7.29	4.41	-0.72514	2.50335
	1865	TBCD	43.96	108.18	1.29917	6.1077		1865	HSPBP1	23.87	14.44	-0.725128	4.21456
	1866	KCNAB1	1.15	2.83	1.29917	0.851218		1866	ANKRD52	46.1	27.89	-0.725019	5.16419
	1867	SEPT7P2	3.29	8.09	1.29805	2.36711		1867	PRKCD	19.52	11.81	-0.724944	3.92441
	1868	AGAP4	10.62	26.1	1.29727	4.05734		1868	ATP5G3	82.92	50.17	-0.724895	6.0112
	1869	LRRCC1	1.4	3.44	1.29698	1.13392		1869	LINC00323	1.8	1.09	-0.723669	0.486163
	1870	CTSH	4.64	11.4	1.29684	2.86254		1870	ITCH	28.65	17.35	-0.723599	4.47866
	1871	LOC646762	1.95	4.79	1.29655	1.61175		1871	STEAP2	0.71	0.43	-0.723482	-0.85585
	1872	LRRC58	4.76	11.69	1.29624	2.89908		1872	ZCRB1	45.67	27.67	-0.722924	5.15171
	1873	LOC101929147	5.8	14.24	1.29582	3.18397		1873	COL13A1	40.04	24.26	-0.722862	4.96194
	1874	SGK1	21.25	52.17	1.29576	5.05727		1874	C7orf13	6.98	4.23	-0.722569	2.44194
	1875	ERCC5	19.37	47.55	1.29562	4.92356		1875	ID3	231.65	140.4	-0.722404	7.4946
	1876	ANKRD20A12P	2.97	7.29	1.29546	2.21819		1876	CCDC90B	46.32	28.08	-0.722092	5.17252
	1877	TCP10L	0.22	0.54	1.29546	-1.5367		1877	TSPAN7	2.87	1.74	-0.721963	1.16007
	1878	TIGD4	0.33	0.81	1.29546	-0.951734		1878	BZW1	307.03	186.15	-0.721914	7.90128
	1879	SH3BP5-AS1	5.84	14.33	1.295	3.19347		1879	KIAA1191	136.5	82.76	-0.721895	6.73181
	1880	SAMD12	0.86	2.11	1.29483	0.429826		1880	MVK	73.57	44.63	-0.721104	5.84049
	1881	ST8SIA5	1.81	4.44	1.29457	1.50327		1881	GSDMD	89.14	54.08	-0.720978	6.11751
	1882	TTK	3.88	9.51	1.29339	2.60275		1882	SLC19A1	16.38	9.94	-0.720618	3.67355
	1883	GATM	0.49	1.2	1.29218	-0.383056		1883	SSBP3	36.45	22.12	-0.720567	4.82756
	1884	LOC644172	1.34	3.28	1.29146	1.06796		1884	USP46-AS1	4.35	2.64	-0.720477	1.76078
	1885	PCDHB15	1.59	3.89	1.29074	1.3144		1885	KISS1	5.47	3.32	-0.720358	2.09136
	1886	ADAM12	5.04	12.33	1.29068	2.97876		1886	ST6GALNAC2	0.28	0.17	-0.719892	-2.19645
	1887	APOLD1	16.87	41.26	1.29028	4.72153		1887	GNE	16.04	9.74	-0.71968	3.64376
	1888	ACVR2B	3.3	8.07	1.2901	2.36752		1888	TBC1D22A	24.7	15	-0.719549	4.26666
	1889	LOXL2	275.71	674.11	1.28983	8.75192		1889	COX7B	433.94	263.57	-0.719309	8.4017
	1890	FSIP1	0.45	1.1	1.28951	-0.50725		1890	LETM1	25.51	15.5	-0.718795	4.31359
	1891	LY6G5B	17.26	42.19	1.28947	4.75409		1891	VIM	5863.63	3563.07	-0.718673	12.1582
	1892	CYP4F29P	1.31	3.2	1.28851	1.03382		1892	FADD	56.42	34.29	-0.718419	5.45893
	1893	GAS6	78.12	190.82	1.28845	6.93184		1893	PRMT1	191.06	116.14	-0.718161	7.2188
	1894	LOC102723769	0.61	1.49	1.28843	-0.0689033		1894	GVINP1	1.25	0.76	-0.717857	-0.0370003
	1895	RPS6KC1	11.71	28.6	1.28827	4.19381		1895	CBLB	30.32	18.44	-0.717431	4.56348
	1896	STK17B	2.67	6.52	1.28803	2.06086		1896	KHDC1	1.71	1.04	-0.717413	0.41529
	1897	AUNIP	0.59	1.44	1.28728	-0.117572		1897	MB21D2	6	3.65	-0.717066	2.22643
	1898	SYNJ1	7.31	17.84	1.28717	3.51346		1898	LACC1	16.7	10.16	-0.716948	3.7033
	1899	LPP	9.15	22.33	1.28714	3.83734		1899	SUMO1	211.78	128.86	-0.716762	7.36804
	1900	NCAPG	4.85	11.83	1.28639	2.92118		1900	LASP1	227.67	138.54	-0.716642	7.47248
	1901	PROB1	0.57	1.39	1.28605	-0.167941		1901	TOMM34	58.54	35.63	-0.71633	5.51319
	1902	PRKCZ	0.16	0.39	1.2854	-2.00116		1902	IFNAR1	37.82	23.02	-0.716262	4.88295
	1903	REL	3.07	7.48	1.2848	2.26064		1903	PRSS36	0.23	0.14	-0.716207	-2.4784
	1904	KANTR	0.62	1.51	1.28421	-0.0475557		1904	RAB37	0.23	0.14	-0.716207	-2.4784
	1905	CORIN	0.23	0.56	1.28379	-1.4784		1905	LONRF3	12.14	7.39	-0.716122	3.24364
	1906	NT5M	0.67	1.63	1.28264	0.0635525		1906	TOP1MT	27.02	16.45	-0.71594	4.39799
	1907	HAUS5	3.57	8.68	1.28177	2.47681		1907	TTC27	17	10.35	-0.715904	3.72951
	1908	PDHX	8.61	20.93	1.28149	3.74676		1908	XYLT1	3.17	1.93	-0.715882	1.30654
	1909	ZNF449	11.81	28.7	1.28104	4.20246		1909	TMEM177	15.98	9.73	-0.715756	3.64032
	1910	ARPC4-TTLL3	11.75	28.55	1.28083	4.195		1910	PTP4A2	91.25	55.57	-0.715518	6.15399
	1911	TXLNGY	15.82	38.43	1.28048	4.62392		1911	COX17	122.4	74.54	-0.715517	6.5777
	1912	CCDC87	0.28	0.68	1.28011	-1.19645		1912	TRIM21	36.46	22.21	-0.715105	4.83069
	1913	PROX1	0.98	2.38	1.28011	0.610908		1913	AGFG2	35.51	21.64	-0.714525	4.79289
	1914	SERTM1	0.14	0.34	1.28011	-2.19645		1914	GPR107	58.48	35.64	-0.714446	5.51265
	1915	FAM193B	31.65	76.86	1.28003	5.62415		1915	ADI1	99.28	60.53	-0.713853	6.2765
	1916	TTC30B	2.34	5.68	1.27938	1.8662		1916	PLD2	44.58	27.18	-0.713851	5.1214
	1917	LINC00342	6.36	15.43	1.27864	3.30835		1917	FMO4	1.82	1.11	-0.713379	0.507249
	1918	KLHL15	1.15	2.79	1.27863	0.840949		1918	PLEKHA2	2.82	1.72	-0.713287	1.13905
	1919	SYNPO	68.24	165.48	1.27797	6.73153		1919	FZR1	29.44	17.96	-0.71299	4.52321
	1920	MAP6	0.26	0.63	1.27684	-1.305		1920	C12orf76	10.67	6.51	-0.712831	3.05907
	1921	TNS2	48.77	118.16	1.27668	6.24626		1921	SGTA	81.06	49.46	-0.712728	5.98455
	1922	ITGA4	12.79	30.95	1.27492	4.31441		1922	CLNS1A	112.39	68.6	-0.712233	6.45625
	1923	USP51	1.62	3.92	1.27486	1.33342		1923	SOGA1	15.99	9.76	-0.712217	3.64299
	1924	C16orf86	2.08	5.03	1.27397	1.69357		1924	TTC5	25.72	15.7	-0.712126	4.32876
	1925	C11orf45	2.37	5.73	1.27365	1.88171		1925	ANXA6	277.32	169.32	-0.711799	7.75951
	1926	LIFR	10.02	24.2	1.27212	3.96087		1926	RBX1	134.38	82.05	-0.711743	6.7143
	1927	HK2	4.08	9.85	1.27155	2.66435		1927	ARFGEF3	4.34	2.65	-0.711703	1.76184
	1928	AFG3L1P	12.24	29.53	1.27058	4.24882		1928	NF2	21.24	12.97	-0.711605	4.05291
	1929	NAIP	6.16	14.86	1.27043	3.25815		1929	P4HA2-AS1	6.04	3.69	-0.710928	2.23908
	1930	C19orf18	1.48	3.57	1.27033	1.20076		1930	CALM3	471.43	288.05	-0.710724	8.52554
	1931	ROCK1P1	0.17	0.41	1.27009	-1.92135		1931	SCARA3	60.64	37.08	-0.709629	5.56738
	1932	IGFBP2	347.56	838.14	1.26993	9.07608		1932	CAV1	1418.88	867.64	-0.709584	10.1157
	1933	SLC25A29	84.78	204.38	1.26946	7.04038		1933	ITPRIPL2	37.08	22.68	-0.709221	4.85796
	1934	RAD54L	1.51	3.64	1.26939	1.22924		1934	U2AF1	164.45	100.6	-0.709019	7.007
	1935	ALDH5A1	0.95	2.29	1.26935	0.560674		1935	PTRF	670.35	410.22	-0.708517	9.03451
	1936	LINC01106	4.35	10.47	1.26717	2.7546		1936	CMTM6	186.88	114.38	-0.708277	7.19183
	1937	TNFSF18	11.56	27.82	1.26698	4.16456		1937	MAP4K2	54.83	33.56	-0.708223	5.42278
	1938	CENPE	2.88	6.92	1.2647	2.15842		1938	LRRC23	8.74	5.35	-0.708094	2.77359
	1939	LOC100506207	0.2	0.48	1.26303	-1.69041		1939	CHURC1	26.69	16.34	-0.707891	4.38428
	1940	EMCN	180.6	433.37	1.2628	8.12805		1940	ADK	27.8	17.02	-0.707854	4.44309
	1941	ZNF862	9.81	23.52	1.26156	3.92503		1941	PROSER2	17.46	10.69	-0.707792	3.77209
	1942	SLC35G1	0.73	1.75	1.26139	0.176662		1942	HAX1	102.69	62.92	-0.706705	6.3288
	1943	B4GAT1	43.38	103.99	1.26134	6.06963		1943	LCMT1	45.89	28.12	-0.706583	5.16682
	1944	CEP72	0.63	1.51	1.26112	-0.0360139		1944	SLC16A8	0.31	0.19	-0.706269	-2.04279
	1945	KANSL1L	5.73	13.73	1.26072	3.1489		1945	FBXW2	35.73	21.9	-0.706205	4.80596
	1946	ATAD5	0.76	1.82	1.25987	0.234005		1946	YRDC	24.39	14.95	-0.706144	4.25515
	1947	BRWD3	4.97	11.9	1.25964	2.94307		1947	ANKFY1	26.95	16.52	-0.706072	4.39918
	1948	SLC12A2	73.96	177.08	1.25958	6.83847		1948	UBE2N	59	36.17	-0.705921	5.52968
	1949	DENND3	31.96	76.52	1.25957	5.62798		1949	AIFM2	9.64	5.91	-0.705875	2.9161
	1950	MDM4	5.23	12.52	1.25935	3.01649		1950	NDUFV2	199.47	122.3	-0.705747	7.28715
	1951	GOLGA6L5P	5.94	14.2	1.25736	3.19914		1951	ZYX	295.79	181.39	-0.705478	7.85569
	1952	FAM156A	30.75	73.45	1.25618	5.5706		1952	YWHAZ	737.9	452.58	-0.705252	9.17466
	1953	ANLN	10.67	25.48	1.25581	4.04339		1953	XBP1	68.72	42.15	-0.705197	5.75006
	1954	HOXA7	18.48	44.11	1.25514	4.83546		1954	IMPDH2	121.56	74.57	-0.705001	6.57302
	1955	ARGLU1	110.61	263.99	1.255	7.41684		1955	ATP5G1	120.62	74	-0.704872	6.56189
	1956	LOC100288254	0.13	0.31	1.25376	-2.31654		1956	RPS26	538.21	330.21	-0.704785	8.71963
	1957	CLHC1	1.46	3.48	1.25312	1.17253		1957	ZNF815P	2.51	1.54	-0.704757	0.975309
	1958	FAM46A	0.47	1.12	1.25277	-0.462884		1958	UBE2E2	38.1	23.39	-0.703899	4.89977
	1959	CTSF	37.77	89.95	1.25188	5.86511		1959	GABRB3	0.57	0.35	-0.703607	-1.16277
	1960	KLHL28	2.7	6.43	1.25186	2.05889		1960	EI24	177.19	108.84	-0.703088	7.11761
	1961	DLC1	49.72	118.38	1.25153	6.26152		1961	TATDN1	28.9	17.76	-0.702438	4.50178
	1962	MICU3	1.5	3.57	1.25096	1.21044		1962	F2R	308.75	189.75	-0.702339	7.91913
	1963	DYSF	168	399.6	1.2501	8.01737		1963	PDE6B	0.96	0.59	-0.702319	-0.410053
	1964	FAHD2B	5.07	12.05	1.24898	2.96647		1964	AMPD3	3.97	2.44	-0.702258	1.63801
	1965	USP45	4.49	10.67	1.24877	2.7911		1965	RAB30	5.06	3.11	-0.702223	1.98803
	1966	LRP5L	2.82	6.7	1.24847	2.11993		1966	PDE3A	4.75	2.92	-0.701959	1.89695
	1967	C7orf60	5.81	13.8	1.24806	3.16257		1967	ADAM15	295.96	181.95	-0.70186	7.85833
	1968	KLK6	0.32	0.76	1.24793	-1.01989		1968	BCAP29	43.22	26.58	-0.701358	5.08295
	1969	LAT	5.92	14.06	1.24793	3.18956		1969	PLAUR	240.15	147.74	-0.700875	7.55735
	1970	PRSS27	0.16	0.38	1.24793	-2.01989		1970	TMEM154	34.2	21.04	-0.700862	4.74549
	1971	RPL13AP3	0.16	0.38	1.24793	-2.01989		1971	RABIF	23.42	14.41	-0.700671	4.19933
	1972	TEN1-CDK3	4.18	9.92	1.24684	2.68692		1972	ALDOC	16.04	9.87	-0.700552	3.65333
	1973	CCDC17	0.89	2.11	1.24537	0.45456		1973	SVIL-AS1	40.22	24.75	-0.700485	4.9796
	1974	LILRB3	0.27	0.64	1.24511	-1.26641		1974	RCOR1	24.26	14.93	-0.700365	4.25032
	1975	RECQL4	3.35	7.94	1.24498	2.36665		1975	PAGR1	15.92	9.8	-0.699987	3.64278
	1976	AZIN1-AS1	0.46	1.09	1.24462	-0.497983		1976	HCLS1	136.81	84.26	-0.699254	6.7464
	1977	LOC441666	0.84	1.99	1.24431	0.370615		1977	LOC100505549	2.5	1.54	-0.698998	0.972429
	1978	EIF5A2	1.98	4.69	1.24409	1.60754		1978	POLR2C	73.48	45.27	-0.698796	5.84988
	1979	FGL1	0.19	0.45	1.24393	-1.77397		1979	C9orf85	13.65	8.41	-0.698723	3.42147
	1980	PLIN5	0.19	0.45	1.24393	-1.77397		1980	GOLGA7	79.74	49.15	-0.698112	5.96818
	1981	SMG7-AS1	0.19	0.45	1.24393	-1.77397		1981	PRMT5-AS1	1.33	0.82	-0.69773	0.062561
	1982	TMEM44-AS1	4.16	9.85	1.24354	2.67835		1982	UBXN2B	9.65	5.95	-0.697639	2.92171
	1983	ACTR3B	3.29	7.79	1.24354	2.33986		1983	CBL	19.51	12.03	-0.697577	3.93735
	1984	HEXB	355.32	840.93	1.24287	9.09441		1984	POLDIP2	77.31	47.67	-0.697573	5.9238
	1985	LOC100133315	0.96	2.27	1.24159	0.561899		1985	SQRDL	35.51	21.9	-0.697294	4.80151
	1986	C17orf104	0.44	1.04	1.24101	-0.563921		1986	TBCA	299.23	184.55	-0.697243	7.87649
	1987	LOC414300	0.22	0.52	1.24101	-1.56392		1987	C6orf106	53	32.7	-0.696702	5.37957
	1988	STK4-AS1	0.22	0.52	1.24101	-1.56392		1988	ZFP64	23.35	14.41	-0.696352	4.19717
	1989	NPIPB5	36.52	86.32	1.24101	5.81112		1989	NFKB2	30.22	18.65	-0.696328	4.56927
	1990	LOC100129034	18.32	43.27	1.23995	4.81532		1990	DPH3	31.9	19.69	-0.696093	4.64744
	1991	PDXDC2P	7.43	17.54	1.23921	3.51297		1991	NDUFB3	119.41	73.76	-0.695013	6.55227
	1992	CAPN10-AS1	1.03	2.43	1.23831	0.6618		1992	MRPL12	100.68	62.2	-0.694791	6.30624
	1993	RNASE10	0.78	1.84	1.23816	0.260626		1993	CD151	554.84	342.83	-0.694578	8.76864
	1994	POPDC2	0.56	1.32	1.23704	-0.217982		1994	MARK1	3.17	1.96	-0.693629	1.31767
	1995	SCNN1A	0.14	0.33	1.23704	-2.21798		1995	DAP	184.92	114.35	-0.693445	7.18404
	1996	LEMD2	64.61	152.21	1.23623	6.6318		1996	NCAM2	0.76	0.47	-0.693339	-0.742598
	1997	LINC01040	1.52	3.58	1.23589	1.22202		1997	POLR2J	95.63	59.14	-0.693329	6.23273
[truncated: 2,987 more rows]
