# Supplementary material for: FOXO1 stimulates tip cell-enriched gene expression in endothelial cells
Source: iScience. 2024 Feb 16;27(3):109161. doi: 10.1016/j.isci.2024.109161 (PMC10914484; doi:10.1016/j.isci.2024.109161)
Supplement: Table S2. GSEA ranked list biological process and hallmark between siRNA to FOXO1 and control, related to Figure 2 [file mmc3.xlsx]

## Sheet: siFOXO1_GSEA_Ranked list_BP
Table S2A: GSEA ranked list_biological process between siRNA to FOXO1 and control, related to Figure 2
GS<br> follow link to MSigDB	GS DETAILS	SIZE	ES	NES	NOM p-val	FDR q-val	FWER p-val	RANK AT MAX	LEADING EDGE
GOBP_ANGIOGENESIS_INVOLVED_IN_WOUND_HEALING	Details ...	17	0.701025	2.31891	0.00107875	0.0186729	0.019	92	tags=24%, list=1%, signal=24%
GOBP_PROTON_MOTIVE_FORCE_DRIVEN_ATP_SYNTHESIS	Details ...	63	0.525308	2.23321	0	0.0471722	0.089	2534	tags=78%, list=34%, signal=117%
GOBP_REGULATION_OF_OLIGODENDROCYTE_DIFFERENTIATION	Details ...	15	0.699102	2.21902	0	0.0379912	0.107	306	tags=20%, list=4%, signal=21%
GOBP_POSITIVE_REGULATION_OF_WOUND_HEALING	Details ...	28	0.584566	2.15891	0	0.0579667	0.211	991	tags=32%, list=13%, signal=37%
GOBP_CARDIAC_MUSCLE_CONTRACTION	Details ...	46	0.527263	2.14349	0	0.0552151	0.247	1561	tags=39%, list=21%, signal=49%
GOBP_STRIATED_MUSCLE_CONTRACTION	Details ...	55	0.516238	2.1419	0	0.046996	0.251	1691	tags=40%, list=23%, signal=51%
GOBP_OXIDATIVE_PHOSPHORYLATION	Details ...	107	0.472433	2.13927	0	0.0419645	0.258	2534	tags=71%, list=34%, signal=106%
GOBP_ATP_BIOSYNTHETIC_PROCESS	Details ...	77	0.488852	2.13457	0	0.038559	0.268	2534	tags=71%, list=34%, signal=107%
GOBP_ATP_SYNTHESIS_COUPLED_ELECTRON_TRANSPORT	Details ...	79	0.486046	2.11943	0	0.0418025	0.32	2534	tags=72%, list=34%, signal=108%
GOBP_POSITIVE_REGULATION_OF_COLD_INDUCED_THERMOGENESIS	Details ...	39	0.525262	2.11238	0	0.0413561	0.346	74	tags=10%, list=1%, signal=10%
GOBP_SENSORY_PERCEPTION_OF_PAIN	Details ...	28	0.568645	2.09627	0	0.0456311	0.411	95	tags=14%, list=1%, signal=14%
GOBP_MITOCHONDRIAL_ELECTRON_TRANSPORT_NADH_TO_UBIQUINONE	Details ...	42	0.507419	2.06173	0	0.0650063	0.56	2534	tags=76%, list=34%, signal=115%
GOBP_RESPIRATORY_ELECTRON_TRANSPORT_CHAIN	Details ...	93	0.463718	2.05831	0	0.0630294	0.576	2534	tags=68%, list=34%, signal=101%
GOBP_REGULATION_OF_GLIAL_CELL_DIFFERENTIATION	Details ...	26	0.553569	2.0415	0	0.06997	0.641	306	tags=12%, list=4%, signal=12%
GOBP_REACTIVE_NITROGEN_SPECIES_METABOLIC_PROCESS	Details ...	37	0.517923	2.04109	0.00101833	0.0655671	0.642	2132	tags=59%, list=29%, signal=83%
GOBP_REGULATION_OF_CARDIAC_MUSCLE_CONTRACTION	Details ...	29	0.54315	2.04071	0.00102987	0.0616529	0.644	1127	tags=38%, list=15%, signal=45%
GOBP_RESPONSE_TO_ACTIVITY	Details ...	36	0.526873	2.0357	0	0.061783	0.669	170	tags=17%, list=2%, signal=17%
GOBP_ENDOTHELIAL_CELL_DEVELOPMENT	Details ...	44	0.510066	2.03487	0	0.0586234	0.67	1270	tags=39%, list=17%, signal=46%
GOBP_REGULATION_OF_STRIATED_MUSCLE_CONTRACTION	Details ...	33	0.523352	2.02826	0	0.0597245	0.695	1127	tags=36%, list=15%, signal=43%
GOBP_POSITIVE_REGULATION_OF_LAMELLIPODIUM_ASSEMBLY	Details ...	19	0.586581	2.00463	0.0031881	0.0718695	0.779	1925	tags=68%, list=26%, signal=92%
GOBP_MITOCHONDRIAL_TRANSLATION		118	0.443727	2.00073	0	0.071629	0.791	2646	tags=70%, list=36%, signal=107%
GOBP_REGULATION_OF_SUBSTRATE_ADHESION_DEPENDENT_CELL_SPREADING		41	0.50295	1.99931	0	0.0694013	0.796	1337	tags=44%, list=18%, signal=53%
GOBP_OLIGODENDROCYTE_DIFFERENTIATION		35	0.51583	1.99749	0	0.0674948	0.802	306	tags=14%, list=4%, signal=15%
GOBP_POSITIVE_REGULATION_OF_SUBSTRATE_ADHESION_DEPENDENT_CELL_SPREADING		30	0.534874	1.99723	0.00206612	0.0650104	0.804	1719	tags=57%, list=23%, signal=73%
GOBP_NUCLEOSIDE_TRIPHOSPHATE_BIOSYNTHETIC_PROCESS		96	0.447847	1.99272	0	0.0658296	0.822	2402	tags=65%, list=32%, signal=94%
GOBP_REGULATION_OF_LAMELLIPODIUM_ASSEMBLY		26	0.544764	1.98726	0.0010352	0.0670001	0.842	1925	tags=62%, list=26%, signal=83%
GOBP_ENDOTHELIUM_DEVELOPMENT		75	0.450119	1.98497	0	0.0655378	0.844	575	tags=17%, list=8%, signal=19%
GOBP_POSITIVE_REGULATION_OF_GLIAL_CELL_DIFFERENTIATION		17	0.59702	1.98357	0	0.0640393	0.847	0	tags=6%, list=0%, signal=6%
GOBP_AEROBIC_RESPIRATION		145	0.427041	1.97632	0	0.0669134	0.866	2534	tags=66%, list=34%, signal=97%
GOBP_POSITIVE_REGULATION_OF_RESPONSE_TO_WOUNDING		34	0.514083	1.9407	0	0.0920965	0.936	991	tags=26%, list=13%, signal=30%
GOBP_BONE_GROWTH		18	0.573459	1.92586	0.00431499	0.103957	0.964	153	tags=17%, list=2%, signal=17%
GOBP_RESPONSE_TO_CHEMOKINE		19	0.571676	1.91977	0.00320513	0.107737	0.972	200	tags=11%, list=3%, signal=11%
GOBP_REGULATION_OF_CALCIUM_ION_TRANSPORT		89	0.436442	1.91653	0	0.107866	0.975	1643	tags=36%, list=22%, signal=46%
GOBP_CELLULAR_RESPIRATION		173	0.40448	1.90801	0	0.113737	0.984	2534	tags=61%, list=34%, signal=91%
GOBP_CALCIUM_ION_IMPORT		15	0.587252	1.90514	0.00443459	0.11352	0.987	73	tags=13%, list=1%, signal=13%
GOBP_NADH_DEHYDROGENASE_COMPLEX_ASSEMBLY		48	0.467265	1.90244	0	0.113778	0.988	2534	tags=71%, list=34%, signal=107%
GOBP_ELECTRON_TRANSPORT_CHAIN		122	0.415308	1.891	0	0.123425	0.995	2534	tags=61%, list=34%, signal=92%
GOBP_ARP2_3_COMPLEX_MEDIATED_ACTIN_NUCLEATION		30	0.505938	1.89085	0.00307692	0.120461	0.995	1925	tags=57%, list=26%, signal=76%
GOBP_PLATELET_AGGREGATION		35	0.482901	1.88945	0.00304878	0.11911	0.996	1682	tags=51%, list=23%, signal=66%
GOBP_MONONUCLEAR_CELL_MIGRATION		75	0.431007	1.87006	0	0.139321	0.999	1255	tags=27%, list=17%, signal=32%
GOBP_HEART_PROCESS		84	0.427327	1.86826	0	0.138054	0.999	1561	tags=31%, list=21%, signal=39%
GOBP_O_GLYCAN_PROCESSING		19	0.540787	1.86767	0.00647249	0.135516	0.999	543	tags=32%, list=7%, signal=34%
GOBP_REGULATION_OF_ACTIN_FILAMENT_BASED_MOVEMENT		16	0.574436	1.85683	0.0010917	0.145779	0.999	235	tags=19%, list=3%, signal=19%
GOBP_RIBONUCLEOTIDE_CATABOLIC_PROCESS		23	0.527655	1.85537	0.007431	0.144254	0.999	1057	tags=39%, list=14%, signal=45%
GOBP_REGULATION_OF_FATTY_ACID_BIOSYNTHETIC_PROCESS		17	0.555868	1.84503	0.00434783	0.154822	0.999	258	tags=24%, list=3%, signal=24%
GOBP_REGULATION_OF_DEFENSE_RESPONSE_TO_VIRUS_BY_HOST		20	0.534881	1.84255	0.00427808	0.154894	0.999	1568	tags=50%, list=21%, signal=63%
GOBP_CARTILAGE_DEVELOPMENT_INVOLVED_IN_ENDOCHONDRAL_BONE_MORPHOGENESIS		18	0.551388	1.84164	0.00969828	0.15304	0.999	153	tags=17%, list=2%, signal=17%
GOBP_DETECTION_OF_MECHANICAL_STIMULUS		16	0.559161	1.84115	0.0107527	0.150507	0.999	400	tags=13%, list=5%, signal=13%
GOBP_REGULATION_OF_FATTY_ACID_METABOLIC_PROCESS		31	0.482132	1.83501	0.00303644	0.15596	0.999	2191	tags=52%, list=29%, signal=73%
GOBP_MATERNAL_PROCESS_INVOLVED_IN_FEMALE_PREGNANCY		26	0.499752	1.82414	0.00823045	0.168324	1	283	tags=15%, list=4%, signal=16%
GOBP_PROTON_TRANSMEMBRANE_TRANSPORT		78	0.418865	1.8205	0	0.169667	1	2709	tags=64%, list=36%, signal=100%
GOBP_REGULATION_OF_CELL_ADHESION_MEDIATED_BY_INTEGRIN		23	0.509432	1.81558	0.0083682	0.173433	1	1216	tags=39%, list=16%, signal=47%
GOBP_ANTIGEN_PROCESSING_AND_PRESENTATION_OF_PEPTIDE_ANTIGEN		28	0.489423	1.81486	0.00724638	0.171291	1	266	tags=14%, list=4%, signal=15%
GOBP_POSITIVE_REGULATION_OF_VASCULATURE_DEVELOPMENT		70	0.422857	1.81415	0	0.168992	1	166	tags=11%, list=2%, signal=12%
GOBP_LONG_CHAIN_FATTY_ACID_TRANSPORT		22	0.513028	1.81002	0.00735294	0.171976	1	73	tags=14%, list=1%, signal=14%
GOBP_ACTIN_NUCLEATION		32	0.472561	1.80154	0.00818833	0.181787	1	1925	tags=53%, list=26%, signal=71%
GOBP_SINGLE_FERTILIZATION		43	0.449499	1.80022	0.00303337	0.180321	1	2416	tags=58%, list=32%, signal=86%
GOBP_ICOSANOID_BIOSYNTHETIC_PROCESS		18	0.536692	1.79602	0.00856531	0.1837	1	457	tags=22%, list=6%, signal=24%
GOBP_CELL_CELL_RECOGNITION		20	0.515958	1.79031	0.0107759	0.189711	1	1589	tags=60%, list=21%, signal=76%
GOBP_MITOCHONDRIAL_GENE_EXPRESSION		140	0.382552	1.78844	0	0.188957	1	3469	tags=76%, list=47%, signal=139%
GOBP_MONOATOMIC_ANION_TRANSPORT		40	0.444833	1.78587	0.00303337	0.189757	1	960	tags=28%, list=13%, signal=31%
GOBP_MATERNAL_PLACENTA_DEVELOPMENT		17	0.543646	1.78465	0.00751073	0.188852	1	283	tags=18%, list=4%, signal=18%
GOBP_POSITIVE_REGULATION_OF_T_CELL_MIGRATION		16	0.540269	1.78414	0.00981461	0.18668	1	943	tags=31%, list=13%, signal=36%
GOBP_NEURON_RECOGNITION		20	0.516159	1.77936	0.0177453	0.191333	1	0	tags=5%, list=0%, signal=5%
GOBP_ACTIN_FILAMENT_POLYMERIZATION		90	0.399804	1.77935	0	0.18839	1	1719	tags=40%, list=23%, signal=51%
GOBP_ENERGY_DERIVATION_BY_OXIDATION_OF_ORGANIC_COMPOUNDS		212	0.367944	1.77788	0	0.187605	1	2534	tags=56%, list=34%, signal=83%
GOBP_POSITIVE_REGULATION_OF_CALCIUM_ION_TRANSPORT		44	0.442189	1.7726	0.00402414	0.193342	1	1299	tags=34%, list=17%, signal=41%
GOBP_EPITHELIAL_CELL_DEVELOPMENT		106	0.395762	1.77112	0	0.192709	1	727	tags=18%, list=10%, signal=20%
GOBP_RIBOSE_PHOSPHATE_BIOSYNTHETIC_PROCESS		150	0.381334	1.77069	0	0.190586	1	2747	tags=60%, list=37%, signal=93%
GOBP_POSITIVE_REGULATION_OF_MYELOID_LEUKOCYTE_CYTOKINE_PRODUCTION_INVOLVED_IN_IMMUNE_RESPONSE		18	0.528924	1.76944	0.012987	0.189561	1	1270	tags=44%, list=17%, signal=53%
GOBP_HEPARAN_SULFATE_PROTEOGLYCAN_BIOSYNTHETIC_PROCESS		19	0.524526	1.76699	0.00653595	0.190628	1	682	tags=37%, list=9%, signal=40%
GOBP_CELLULAR_RESPONSE_TO_XENOBIOTIC_STIMULUS		62	0.416687	1.76648	0.00100604	0.188786	1	831	tags=21%, list=11%, signal=23%
GOBP_POSITIVE_REGULATION_OF_LAMELLIPODIUM_ORGANIZATION		24	0.491473	1.76252	0.00414079	0.191933	1	1925	tags=58%, list=26%, signal=78%
GOBP_REGULATION_OF_NITRIC_OXIDE_METABOLIC_PROCESS		27	0.47797	1.76241	0.0061665	0.189472	1	2132	tags=56%, list=29%, signal=78%
GOBP_ATP_METABOLIC_PROCESS		137	0.384089	1.75925	0	0.191702	1	3159	tags=67%, list=42%, signal=115%
GOBP_GTP_METABOLIC_PROCESS		17	0.527288	1.75897	0.0107643	0.18958	1	1647	tags=59%, list=22%, signal=75%
GOBP_POSITIVE_REGULATION_OF_REACTIVE_OXYGEN_SPECIES_METABOLIC_PROCESS		29	0.470681	1.75354	0.0144628	0.195513	1	1721	tags=52%, list=23%, signal=67%
GOBP_SUBSTRATE_ADHESION_DEPENDENT_CELL_SPREADING		67	0.406874	1.74765	0.00300601	0.202857	1	2614	tags=52%, list=35%, signal=80%
GOBP_IRON_ION_HOMEOSTASIS		47	0.423553	1.74683	0.00100301	0.20167	1	538	tags=23%, list=7%, signal=25%
GOBP_SUBSTANTIA_NIGRA_DEVELOPMENT		25	0.485987	1.74641	0.00739958	0.199849	1	1758	tags=56%, list=24%, signal=73%
GOBP_CELLULAR_RESPONSE_TO_CORTICOSTEROID_STIMULUS		28	0.465824	1.74542	0.0113402	0.199117	1	429	tags=14%, list=6%, signal=15%
GOBP_NEGATIVE_REGULATION_OF_CALCIUM_ION_TRANSPORT		28	0.473409	1.74198	0.0103199	0.201638	1	697	tags=21%, list=9%, signal=24%
GOBP_NUCLEOSIDE_TRIPHOSPHATE_METABOLIC_PROCESS		174	0.369898	1.74148	0	0.199978	1	2436	tags=53%, list=33%, signal=78%
GOBP_REGULATION_OF_MUSCLE_CONTRACTION		54	0.418101	1.73784	0.00400802	0.203622	1	1791	tags=41%, list=24%, signal=53%
GOBP_MYELOID_LEUKOCYTE_CYTOKINE_PRODUCTION		25	0.479561	1.73712	0.00935551	0.202591	1	1270	tags=36%, list=17%, signal=43%
GOBP_MUSCLE_CONTRACTION		103	0.389031	1.73711	0	0.200235	1	1691	tags=33%, list=23%, signal=42%
GOBP_SIGNALING_RECEPTOR_LIGAND_PRECURSOR_PROCESSING		15	0.539285	1.73637	0.0111607	0.199163	1	1519	tags=47%, list=20%, signal=59%
GOBP_NEUTROPHIL_MIGRATION		31	0.45294	1.73557	0.00927835	0.19834	1	1276	tags=39%, list=17%, signal=47%
GOBP_ACTIN_POLYMERIZATION_OR_DEPOLYMERIZATION		107	0.388491	1.73025	0.001001	0.204434	1	1719	tags=39%, list=23%, signal=50%
GOBP_ENDOCHONDRAL_BONE_MORPHOGENESIS		31	0.454842	1.72724	0.0122324	0.207085	1	153	tags=13%, list=2%, signal=13%
GOBP_REGULATION_OF_OSTEOCLAST_DIFFERENTIATION		20	0.498555	1.72688	0.0149413	0.205447	1	784	tags=25%, list=11%, signal=28%
GOBP_MITOCHONDRIAL_RESPIRATORY_CHAIN_COMPLEX_ASSEMBLY		74	0.396842	1.72608	0.001002	0.204826	1	2576	tags=62%, list=35%, signal=94%
GOBP_POSITIVE_REGULATION_OF_PROTEIN_AUTOPHOSPHORYLATION		16	0.529847	1.7229	0.0107643	0.207685	1	965	tags=38%, list=13%, signal=43%
GOBP_TELOMERASE_RNA_LOCALIZATION		15	0.539331	1.72155	0.0206746	0.207534	1	1540	tags=67%, list=21%, signal=84%
GOBP_TEMPERATURE_HOMEOSTASIS		73	0.395013	1.71918	0.00601202	0.209321	1	258	tags=10%, list=3%, signal=10%
GOBP_NUCLEOSIDE_PHOSPHATE_BIOSYNTHETIC_PROCESS		172	0.365787	1.71906	0	0.207243	1	2402	tags=53%, list=32%, signal=76%
GOBP_RESPONSE_TO_MECHANICAL_STIMULUS		94	0.38805	1.71484	0	0.21165	1	3042	tags=56%, list=41%, signal=94%
GOBP_GRANULOCYTE_MIGRATION		41	0.425977	1.70492	0.00609756	0.225613	1	1276	tags=34%, list=17%, signal=41%
GOBP_RESPONSE_TO_ALKALOID		37	0.44239	1.70477	0.00713558	0.223553	1	2602	tags=54%, list=35%, signal=83%
GOBP_POSITIVE_REGULATION_OF_CELL_SUBSTRATE_ADHESION		63	0.39693	1.70223	0.00300601	0.225807	1	1337	tags=32%, list=18%, signal=38%
GOBP_HOMOTYPIC_CELL_CELL_ADHESION		42	0.427511	1.70161	0.0121457	0.224816	1	1682	tags=45%, list=23%, signal=58%
GOBP_REGULATION_OF_DEFENSE_RESPONSE_TO_VIRUS		40	0.430494	1.70029	0.00906344	0.224963	1	2245	tags=52%, list=30%, signal=75%
GOBP_POSITIVE_REGULATION_OF_LYMPHOCYTE_MIGRATION		17	0.523837	1.69927	0.0204521	0.224429	1	943	tags=29%, list=13%, signal=34%
GOBP_AMINO_SUGAR_METABOLIC_PROCESS		20	0.498415	1.69519	0.0129171	0.229555	1	1417	tags=45%, list=19%, signal=55%
GOBP_LEUKOCYTE_MIGRATION		144	0.367444	1.69427	0	0.229091	1	1276	tags=26%, list=17%, signal=30%
GOBP_RESPONSE_TO_VITAMIN		29	0.44796	1.69415	0.0186335	0.227199	1	738	tags=21%, list=10%, signal=23%
GOBP_GENERATION_OF_PRECURSOR_METABOLITES_AND_ENERGY		301	0.346771	1.69408	0	0.225213	1	2534	tags=53%, list=34%, signal=77%
GOBP_FIBROBLAST_GROWTH_FACTOR_RECEPTOR_SIGNALING_PATHWAY		27	0.454998	1.69328	0.0166667	0.224328	1	973	tags=30%, list=13%, signal=34%
GOBP_NEGATIVE_REGULATION_OF_CHEMOTAXIS		22	0.485839	1.69243	0.0158562	0.223667	1	1810	tags=45%, list=24%, signal=60%
GOBP_FOREBRAIN_CELL_MIGRATION		24	0.479037	1.68984	0.0155763	0.226243	1	121	tags=8%, list=2%, signal=8%
GOBP_CARBOHYDRATE_DERIVATIVE_CATABOLIC_PROCESS		86	0.380719	1.68819	0	0.226966	1	1267	tags=29%, list=17%, signal=35%
GOBP_T_CELL_MIGRATION		30	0.452974	1.68752	0.00824742	0.226115	1	1203	tags=30%, list=16%, signal=36%
GOBP_RESPONSE_TO_FIBROBLAST_GROWTH_FACTOR		42	0.421892	1.68665	0.0040404	0.225444	1	730	tags=24%, list=10%, signal=26%
GOBP_POSITIVE_REGULATION_OF_GLIOGENESIS		24	0.465771	1.68516	0.0114226	0.226086	1	0	tags=4%, list=0%, signal=4%
GOBP_ANTIGEN_PROCESSING_AND_PRESENTATION_OF_PEPTIDE_ANTIGEN_VIA_MHC_CLASS_I		20	0.490928	1.68459	0.0243129	0.225112	1	266	tags=15%, list=4%, signal=16%
GOBP_RESPONSE_TO_NUTRIENT		61	0.396354	1.68455	0.00402414	0.223256	1	1497	tags=31%, list=20%, signal=39%
GOBP_POSITIVE_REGULATION_OF_MONONUCLEAR_CELL_MIGRATION		33	0.434953	1.68094	0.0122951	0.227478	1	1208	tags=27%, list=16%, signal=32%
GOBP_EMBRYO_IMPLANTATION		24	0.472005	1.68051	0.0187891	0.226266	1	263	tags=13%, list=4%, signal=13%
GOBP_NEGATIVE_REGULATION_OF_PROTEIN_POLYMERIZATION		44	0.40629	1.67841	0.0130653	0.228146	1	884	tags=27%, list=12%, signal=31%
GOBP_REGULATION_OF_LAMELLIPODIUM_ORGANIZATION		33	0.438795	1.67662	0.0102041	0.229462	1	1925	tags=52%, list=26%, signal=69%
GOBP_CELLULAR_KETONE_METABOLIC_PROCESS		83	0.383327	1.67482	0.003	0.23079	1	2213	tags=45%, list=30%, signal=63%
GOBP_FATTY_ACID_TRANSPORT		29	0.451608	1.6741	0.0175077	0.230276	1	641	tags=21%, list=9%, signal=23%
GOBP_RESPONSE_TO_TEMPERATURE_STIMULUS		93	0.381711	1.67373	0.001001	0.228971	1	1561	tags=31%, list=21%, signal=39%
GOBP_CARDIAC_MUSCLE_CELL_CONTRACTION		23	0.466837	1.67357	0.0231579	0.227457	1	235	tags=13%, list=3%, signal=13%
GOBP_REGULATION_OF_MACROPHAGE_MIGRATION		18	0.502946	1.67238	0.0224599	0.227516	1	1950	tags=56%, list=26%, signal=75%
GOBP_ENDOSOME_TO_LYSOSOME_TRANSPORT_VIA_MULTIVESICULAR_BODY_SORTING_PATHWAY		15	0.51306	1.67227	0.0199336	0.225898	1	2645	tags=80%, list=36%, signal=124%
GOBP_ICOSANOID_METABOLIC_PROCESS		34	0.428576	1.66945	0.0101833	0.228977	1	1424	tags=32%, list=19%, signal=40%
GOBP_REGULATION_OF_LEUKOCYTE_MIGRATION		93	0.378921	1.6647	0.001	0.234903	1	1950	tags=39%, list=26%, signal=52%
GOBP_POSITIVE_REGULATION_OF_LEUKOCYTE_MIGRATION		60	0.396028	1.66042	0.00905433	0.24124	1	1950	tags=38%, list=26%, signal=52%
GOBP_NUCLEOSIDE_PHOSPHATE_CATABOLIC_PROCESS		42	0.415202	1.66024	0.0162437	0.239778	1	1751	tags=40%, list=24%, signal=53%
GOBP_MACROPHAGE_MIGRATION		25	0.462588	1.65959	0.0135276	0.239036	1	1950	tags=48%, list=26%, signal=65%
GOBP_REGULATION_OF_MITOCHONDRIAL_TRANSLATION		20	0.482869	1.65711	0.0222222	0.241928	1	3405	tags=90%, list=46%, signal=166%
GOBP_CIRCULATORY_SYSTEM_PROCESS		191	0.349724	1.65614	0	0.241964	1	1027	tags=19%, list=14%, signal=21%
GOBP_REGULATION_OF_GLIOGENESIS		35	0.425143	1.65526	0.0162437	0.241772	1	14	tags=6%, list=0%, signal=6%
GOBP_POSITIVE_REGULATION_OF_PHAGOCYTOSIS		19	0.482422	1.65444	0.0234542	0.241574	1	801	tags=26%, list=11%, signal=29%
GOBP_MEMBRANE_DEPOLARIZATION		27	0.45324	1.6544	0.014359	0.239885	1	1136	tags=41%, list=15%, signal=48%
GOBP_REGULATION_OF_METAL_ION_TRANSPORT		137	0.358121	1.65366	0	0.239411	1	1775	tags=32%, list=24%, signal=41%
GOBP_MUSCLE_SYSTEM_PROCESS		140	0.356162	1.65352	0	0.237946	1	2697	tags=48%, list=36%, signal=74%
GOBP_RENAL_SYSTEM_PROCESS		41	0.420358	1.65309	0.00709939	0.236984	1	1643	tags=32%, list=22%, signal=40%
GOBP_STEROL_HOMEOSTASIS		32	0.433094	1.65276	0.024565	0.235818	1	984	tags=28%, list=13%, signal=32%
GOBP_U2_TYPE_PRESPLICEOSOME_ASSEMBLY		23	0.464225	1.65271	0.0168599	0.23418	1	2279	tags=65%, list=31%, signal=94%
GOBP_POSITIVE_REGULATION_OF_OXIDOREDUCTASE_ACTIVITY		27	0.450091	1.65162	0.0217166	0.23433	1	2401	tags=63%, list=32%, signal=93%
GOBP_REGULATION_OF_WOUND_HEALING		56	0.393081	1.65024	0.0110442	0.235177	1	994	tags=20%, list=13%, signal=23%
GOBP_POSITIVE_REGULATION_OF_PLASMA_MEMBRANE_BOUNDED_CELL_PROJECTION_ASSEMBLY		54	0.394765	1.64595	0.00300601	0.241274	1	2784	tags=63%, list=37%, signal=100%
GOBP_REGULATION_OF_MYELOID_LEUKOCYTE_DIFFERENTIATION		43	0.40838	1.6434	0.0110999	0.244062	1	999	tags=28%, list=13%, signal=32%
GOBP_NEGATIVE_REGULATION_OF_CYTOSKELETON_ORGANIZATION		86	0.374327	1.64317	0.005	0.242801	1	884	tags=23%, list=12%, signal=26%
GOBP_CYCLIC_NUCLEOTIDE_MEDIATED_SIGNALING		20	0.464552	1.64316	0.0192308	0.241169	1	515	tags=20%, list=7%, signal=21%
GOBP_REGULATION_OF_ACTIN_FILAMENT_LENGTH		81	0.374502	1.64315	0.005005	0.239546	1	1660	tags=36%, list=22%, signal=46%
GOBP_NUCLEOBASE_CONTAINING_SMALL_MOLECULE_METABOLIC_PROCESS		369	0.330744	1.64276	0	0.238612	1	2402	tags=47%, list=32%, signal=66%
GOBP_DEOXYRIBONUCLEOTIDE_CATABOLIC_PROCESS		16	0.501168	1.64215	0.0323625	0.23801	1	1751	tags=50%, list=24%, signal=65%
GOBP_REGULATION_OF_ACTIN_FILAMENT_BASED_PROCESS		204	0.341707	1.64191	0	0.236941	1	1719	tags=32%, list=23%, signal=41%
GOBP_MIDBRAIN_DEVELOPMENT		40	0.416307	1.64139	0.0131313	0.236352	1	1810	tags=45%, list=24%, signal=59%
GOBP_CELLULAR_RESPONSE_TO_GLUCOCORTICOID_STIMULUS		23	0.468551	1.64099	0.0252101	0.235527	1	429	tags=13%, list=6%, signal=14%
GOBP_ESTABLISHMENT_OF_ENDOTHELIAL_BARRIER		35	0.428148	1.64098	0.00923077	0.234023	1	2111	tags=49%, list=28%, signal=67%
GOBP_REGULATION_OF_CELL_SHAPE		78	0.376542	1.64032	0.004	0.233629	1	3011	tags=60%, list=40%, signal=100%
GOBP_PURINE_CONTAINING_COMPOUND_METABOLIC_PROCESS		298	0.335423	1.63648	0	0.23882	1	2402	tags=48%, list=32%, signal=68%
GOBP_REGULATION_OF_T_CELL_MIGRATION		23	0.466467	1.63589	0.0135417	0.238244	1	1203	tags=30%, list=16%, signal=36%
GOBP_LAMELLIPODIUM_ASSEMBLY		46	0.403092	1.63527	0.00707786	0.237769	1	1719	tags=46%, list=23%, signal=59%
GOBP_ADAPTIVE_THERMOGENESIS		68	0.388752	1.6346	0.00200401	0.237552	1	258	tags=9%, list=3%, signal=9%
GOBP_CELLULAR_EXTRAVASATION		27	0.441778	1.63455	0.0217842	0.236135	1	2150	tags=44%, list=29%, signal=62%
GOBP_CHEMOKINE_PRODUCTION		27	0.440478	1.63345	0.0257998	0.236694	1	1270	tags=33%, list=17%, signal=40%
GOBP_DETECTION_OF_ABIOTIC_STIMULUS		26	0.446545	1.63302	0.0209205	0.235906	1	405	tags=12%, list=5%, signal=12%
GOBP_REGULATION_OF_HEART_CONTRACTION		56	0.393008	1.63141	0.00902708	0.237329	1	1136	tags=25%, list=15%, signal=29%
GOBP_FERTILIZATION		57	0.388928	1.63112	0.00901804	0.236433	1	2416	tags=53%, list=32%, signal=77%
GOBP_CELL_RECOGNITION		46	0.399983	1.63107	0.0110664	0.235089	1	1589	tags=33%, list=21%, signal=41%
GOBP_RIBOSE_PHOSPHATE_METABOLIC_PROCESS		267	0.337536	1.62708	0	0.240586	1	2099	tags=43%, list=28%, signal=58%
GOBP_ENTRY_INTO_HOST		87	0.367131	1.62481	0.008	0.243152	1	1051	tags=22%, list=14%, signal=25%
GOBP_REGULATION_OF_BLOOD_CIRCULATION		66	0.378129	1.62183	0.01002	0.246974	1	1994	tags=36%, list=27%, signal=49%
GOBP_REGULATION_OF_GLUCOSE_TRANSMEMBRANE_TRANSPORT		31	0.436211	1.62025	0.0214724	0.248333	1	74	tags=13%, list=1%, signal=13%
GOBP_REGULATION_OF_MONOATOMIC_ION_TRANSPORT		163	0.339885	1.62009	0	0.247248	1	1775	tags=32%, list=24%, signal=41%
GOBP_STRIATED_MUSCLE_CELL_DEVELOPMENT		18	0.481504	1.61946	0.03125	0.246922	1	700	tags=33%, list=9%, signal=37%
GOBP_G_PROTEIN_COUPLED_RECEPTOR_SIGNALING_PATHWAY		162	0.343131	1.61746	0	0.248915	1	2191	tags=37%, list=29%, signal=51%
GOBP_PROTEIN_DEPOLYMERIZATION		58	0.385987	1.61652	0.0100301	0.249209	1	594	tags=26%, list=8%, signal=28%
GOBP_NUCLEOSIDE_METABOLIC_PROCESS		22	0.452233	1.61615	0.0389474	0.248415	1	1249	tags=41%, list=17%, signal=49%
GOBP_INTRACELLULAR_IRON_ION_HOMEOSTASIS		33	0.422478	1.61601	0.0143443	0.247248	1	538	tags=21%, list=7%, signal=23%
GOBP_ESTABLISHMENT_OF_PROTEIN_LOCALIZATION_TO_MITOCHONDRIAL_MEMBRANE		32	0.420084	1.6155	0.0122951	0.246815	1	2590	tags=66%, list=35%, signal=100%
GOBP_REGULATION_OF_MUSCLE_SYSTEM_PROCESS		81	0.370622	1.61398	0.005	0.248163	1	2692	tags=54%, list=36%, signal=84%
GOBP_REGULATION_OF_CELLULAR_KETONE_METABOLIC_PROCESS		49	0.388055	1.61058	0.0171026	0.252945	1	2191	tags=41%, list=29%, signal=57%
GOBP_NEGATIVE_REGULATION_OF_SUPRAMOLECULAR_FIBER_ORGANIZATION		88	0.365413	1.60996	0.004	0.252619	1	884	tags=23%, list=12%, signal=25%
GOBP_ACTIN_FILAMENT_ORGANIZATION		238	0.33185	1.6098	0	0.251434	1	1813	tags=35%, list=24%, signal=45%
GOBP_POSITIVE_REGULATION_OF_MONOATOMIC_ION_TRANSPORT		74	0.374542	1.60935	0.006	0.250832	1	1471	tags=34%, list=20%, signal=42%
GOBP_REGULATION_OF_HEART_GROWTH		19	0.470619	1.60792	0.0234792	0.252056	1	2155	tags=58%, list=29%, signal=81%
GOBP_REGULATION_OF_LYMPHOCYTE_MIGRATION		31	0.428161	1.60784	0.0183486	0.250775	1	1393	tags=32%, list=19%, signal=40%
GOBP_MULTIVESICULAR_BODY_ORGANIZATION		28	0.427803	1.60664	0.0227508	0.251473	1	2645	tags=68%, list=36%, signal=105%
GOBP_PLASMA_MEMBRANE_REPAIR		23	0.458521	1.60577	0.03125	0.251782	1	2645	tags=70%, list=36%, signal=108%
GOBP_CALCIUM_ION_TRANSPORT		142	0.348566	1.60356	0.001	0.254516	1	1691	tags=31%, list=23%, signal=39%
GOBP_ADENYLATE_CYCLASE_ACTIVATING_G_PROTEIN_COUPLED_RECEPTOR_SIGNALING_PATHWAY		32	0.423113	1.60319	0.0182927	0.253801	1	1127	tags=28%, list=15%, signal=33%
GOBP_ADENYLATE_CYCLASE_MODULATING_G_PROTEIN_COUPLED_RECEPTOR_SIGNALING_PATHWAY		50	0.386484	1.60151	0.0180905	0.255497	1	2169	tags=42%, list=29%, signal=59%
GOBP_INTERFERON_BETA_PRODUCTION		28	0.443411	1.60083	0.028777	0.255372	1	1661	tags=43%, list=22%, signal=55%
GOBP_REGULATION_OF_MYELOID_CELL_DIFFERENTIATION		90	0.359813	1.60002	0.004	0.255615	1	1088	tags=27%, list=15%, signal=31%
GOBP_PROSTANOID_METABOLIC_PROCESS		19	0.464388	1.59649	0.0310825	0.260835	1	1241	tags=37%, list=17%, signal=44%
GOBP_CALCIUM_MEDIATED_SIGNALING		65	0.369196	1.59261	0.01001	0.266518	1	1127	tags=23%, list=15%, signal=27%
GOBP_PROTEIN_POLYMERIZATION		149	0.340913	1.59201	0.002	0.266313	1	2866	tags=54%, list=39%, signal=86%
GOBP_PROTEIN_O_LINKED_GLYCOSYLATION		45	0.395389	1.59152	0.0171891	0.265827	1	546	tags=22%, list=7%, signal=24%
GOBP_REGULATION_OF_ACTIN_CYTOSKELETON_REORGANIZATION		22	0.456925	1.59089	0.038176	0.265602	1	2578	tags=64%, list=35%, signal=97%
GOBP_POSITIVE_REGULATION_OF_LIPASE_ACTIVITY		17	0.486892	1.5898	0.0311457	0.266417	1	819	tags=35%, list=11%, signal=40%
GOBP_REGULATION_OF_OXIDOREDUCTASE_ACTIVITY		42	0.404953	1.58952	0.0182371	0.265613	1	2401	tags=57%, list=32%, signal=84%
GOBP_REGULATION_OF_CALCIUM_ION_TRANSMEMBRANE_TRANSPORT		60	0.373639	1.58806	0.0160481	0.26715	1	1299	tags=33%, list=17%, signal=40%
GOBP_POSITIVE_REGULATION_OF_NITRIC_OXIDE_METABOLIC_PROCESS		16	0.481207	1.58698	0.0424837	0.267709	1	2132	tags=56%, list=29%, signal=79%
GOBP_NEGATIVE_REGULATION_OF_MITOCHONDRION_ORGANIZATION		36	0.402178	1.58425	0.0274112	0.271666	1	2245	tags=53%, list=30%, signal=75%
GOBP_MEMBRANE_RAFT_ORGANIZATION		15	0.499269	1.5819	0.0443951	0.274763	1	1337	tags=40%, list=18%, signal=49%
GOBP_NEGATIVE_REGULATION_OF_ACTIN_FILAMENT_POLYMERIZATION		34	0.407251	1.58174	0.0364372	0.27368	1	884	tags=26%, list=12%, signal=30%
GOBP_NEGATIVE_REGULATION_OF_MONOATOMIC_ION_TRANSPORT		48	0.389075	1.57944	0.0171544	0.276615	1	967	tags=21%, list=13%, signal=24%
GOBP_CELL_CELL_JUNCTION_ORGANIZATION		89	0.353222	1.57839	0.005	0.277374	1	1263	tags=28%, list=17%, signal=33%
GOBP_NEGATIVE_REGULATION_OF_LEUKOCYTE_MIGRATION		18	0.47212	1.5768	0.0169492	0.278897	1	1472	tags=39%, list=20%, signal=48%
GOBP_POSITIVE_REGULATION_OF_RELEASE_OF_CYTOCHROME_C_FROM_MITOCHONDRIA		18	0.460973	1.57615	0.0479744	0.278721	1	1276	tags=33%, list=17%, signal=40%
GOBP_BONE_MORPHOGENESIS		43	0.389784	1.57563	0.0223577	0.278414	1	1029	tags=21%, list=14%, signal=24%
GOBP_LATE_ENDOSOME_TO_VACUOLE_TRANSPORT		32	0.410001	1.57543	0.030581	0.277486	1	2765	tags=69%, list=37%, signal=109%
GOBP_REGULATION_OF_MONOOXYGENASE_ACTIVITY		18	0.475806	1.57542	0.0463362	0.276158	1	2335	tags=67%, list=31%, signal=97%
GOBP_MAINTENANCE_OF_BLOOD_BRAIN_BARRIER		15	0.487938	1.5747	0.046875	0.276106	1	1263	tags=40%, list=17%, signal=48%
GOBP_MYELOID_LEUKOCYTE_MIGRATION		81	0.364214	1.57294	0.004004	0.278425	1	1950	tags=40%, list=26%, signal=53%
GOBP_REGULATION_OF_ACTIN_FILAMENT_ORGANIZATION		151	0.335819	1.57293	0.002	0.277154	1	1719	tags=32%, list=23%, signal=41%
GOBP_INTERLEUKIN_10_PRODUCTION		17	0.469154	1.56889	0.0471597	0.283722	1	82	tags=12%, list=1%, signal=12%
GOBP_MULTI_MULTICELLULAR_ORGANISM_PROCESS		74	0.360735	1.56833	0.012	0.283503	1	283	tags=12%, list=4%, signal=13%
GOBP_POSITIVE_REGULATION_OF_CHEMOKINE_PRODUCTION		19	0.457855	1.56736	0.0457934	0.284094	1	2072	tags=47%, list=28%, signal=65%
GOBP_PIGMENT_GRANULE_ORGANIZATION		26	0.426181	1.56641	0.0298661	0.284703	1	2301	tags=58%, list=31%, signal=83%
GOBP_HETEROTYPIC_CELL_CELL_ADHESION		23	0.441259	1.56621	0.0397074	0.283812	1	1332	tags=30%, list=18%, signal=37%
GOBP_PURINE_CONTAINING_COMPOUND_CATABOLIC_PROCESS		27	0.426389	1.56457	0.046875	0.285674	1	1713	tags=41%, list=23%, signal=53%
GOBP_SECOND_MESSENGER_MEDIATED_SIGNALING		92	0.345799	1.56324	0.009	0.286923	1	796	tags=17%, list=11%, signal=19%
GOBP_RESPONSE_TO_RETINOIC_ACID		37	0.403817	1.56315	0.0192503	0.285779	1	690	tags=19%, list=9%, signal=21%
GOBP_TUMOR_NECROSIS_FACTOR_SUPERFAMILY_CYTOKINE_PRODUCTION		66	0.364863	1.5631	0.01002	0.284602	1	1270	tags=30%, list=17%, signal=36%
GOBP_REGULATION_OF_NEUTROPHIL_MIGRATION		15	0.485444	1.5626	0.0486188	0.284267	1	2132	tags=60%, list=29%, signal=84%
GOBP_REGULATION_OF_PHAGOCYTOSIS		35	0.396217	1.55959	0.0334686	0.289143	1	801	tags=23%, list=11%, signal=25%
GOBP_NEGATIVE_REGULATION_OF_PROTEIN_DEPHOSPHORYLATION		23	0.437709	1.55785	0.0349206	0.291409	1	2759	tags=65%, list=37%, signal=103%
GOBP_FIBROBLAST_MIGRATION		37	0.394735	1.55479	0.0368098	0.296494	1	2674	tags=54%, list=36%, signal=84%
GOBP_REGULATION_OF_VASCULATURE_DEVELOPMENT		128	0.340549	1.55463	0.002	0.29549	1	1088	tags=20%, list=15%, signal=23%
GOBP_REGULATION_OF_MITOCHONDRIAL_GENE_EXPRESSION		24	0.433081	1.55368	0.0389884	0.296231	1	3405	tags=83%, list=46%, signal=153%
GOBP_PROTEIN_TARGETING_TO_MEMBRANE		76	0.35475	1.55321	0.01	0.295919	1	2410	tags=50%, list=32%, signal=73%
GOBP_NEGATIVE_REGULATION_OF_TRANSMEMBRANE_TRANSPORT		57	0.374257	1.55268	0.0150602	0.295687	1	967	tags=23%, list=13%, signal=26%
GOBP_UNSATURATED_FATTY_ACID_BIOSYNTHETIC_PROCESS		22	0.439087	1.55015	0.042487	0.299604	1	2252	tags=50%, list=30%, signal=71%
GOBP_REGULATION_OF_CHEMOTAXIS		90	0.354686	1.54945	0.008	0.299749	1	1838	tags=32%, list=25%, signal=42%
GOBP_DEFENSE_RESPONSE_TO_GRAM_NEGATIVE_BACTERIUM		15	0.490464	1.54919	0.05131	0.298978	1	937	tags=27%, list=13%, signal=30%
GOBP_MICROVILLUS_ORGANIZATION		17	0.464601	1.54723	0.0489883	0.301514	1	511	tags=35%, list=7%, signal=38%
GOBP_PROTEIN_INSERTION_INTO_MEMBRANE		50	0.382368	1.54656	0.0221328	0.30162	1	2714	tags=62%, list=36%, signal=97%
GOBP_UBIQUITIN_DEPENDENT_PROTEIN_CATABOLIC_PROCESS_VIA_THE_MULTIVESICULAR_BODY_SORTING_PATHWAY		30	0.411959	1.54641	0.0378323	0.3006	1	2645	tags=67%, list=36%, signal=103%
GOBP_PROTEIN_LOCALIZATION_TO_ENDOSOME		19	0.448204	1.54431	0.0523504	0.303639	1	1301	tags=47%, list=17%, signal=57%
GOBP_LYMPHOCYTE_MIGRATION		41	0.397103	1.54368	0.0284553	0.303635	1	1393	tags=29%, list=19%, signal=36%
GOBP_RESPONSE_TO_OXYGEN_LEVELS		165	0.327582	1.5435	0	0.302751	1	2563	tags=40%, list=34%, signal=60%
GOBP_VIRAL_TRANSLATION		17	0.475566	1.54274	0.0399568	0.303076	1	3341	tags=88%, list=45%, signal=160%
GOBP_REGULATION_OF_TUBE_SIZE		38	0.389926	1.54253	0.0364372	0.302255	1	2809	tags=55%, list=38%, signal=88%
GOBP_POSITIVE_REGULATION_OF_SMOOTH_MUSCLE_CELL_PROLIFERATION		38	0.390973	1.54226	0.0386572	0.301559	1	1435	tags=34%, list=19%, signal=42%
GOBP_NEGATIVE_REGULATION_OF_EXTRINSIC_APOPTOTIC_SIGNALING_PATHWAY_VIA_DEATH_DOMAIN_RECEPTORS		17	0.462496	1.54203	0.0588235	0.300817	1	1612	tags=41%, list=22%, signal=52%
GOBP_CARDIAC_MUSCLE_CELL_PROLIFERATION		17	0.461491	1.54169	0.0608324	0.30025	1	3042	tags=71%, list=41%, signal=119%
GOBP_DETECTION_OF_STIMULUS		42	0.384842	1.54031	0.0342742	0.301633	1	583	tags=14%, list=8%, signal=15%
GOBP_ESTABLISHMENT_OR_MAINTENANCE_OF_BIPOLAR_CELL_POLARITY		23	0.435607	1.53976	0.044164	0.301569	1	1792	tags=48%, list=24%, signal=63%
GOBP_POSITIVE_REGULATION_OF_DEFENSE_RESPONSE_TO_VIRUS_BY_HOST		15	0.481367	1.53953	0.0548246	0.300851	1	1568	tags=47%, list=21%, signal=59%
GOBP_NEGATIVE_REGULATION_OF_TYPE_I_INTERFERON_PRODUCTION		16	0.476682	1.53838	0.0560949	0.301853	1	3214	tags=81%, list=43%, signal=143%
GOBP_NEGATIVE_REGULATION_OF_CELL_JUNCTION_ASSEMBLY		17	0.463519	1.53782	0.0511182	0.301797	1	2391	tags=59%, list=32%, signal=86%
GOBP_REGULATION_OF_FIBROBLAST_MIGRATION		28	0.416324	1.53554	0.033264	0.305119	1	2674	tags=54%, list=36%, signal=83%
GOBP_PYRIDINE_CONTAINING_COMPOUND_METABOLIC_PROCESS		41	0.382773	1.53523	0.0364004	0.304417	1	3335	tags=73%, list=45%, signal=132%
GOBP_REGULATION_OF_MONONUCLEAR_CELL_MIGRATION		57	0.369694	1.53448	0.0300903	0.304785	1	1393	tags=28%, list=19%, signal=34%
GOBP_POSITIVE_REGULATION_OF_RESPONSE_TO_CYTOKINE_STIMULUS		36	0.394307	1.53418	0.0386179	0.304188	1	215	tags=8%, list=3%, signal=9%
GOBP_MEMBRANE_FISSION		36	0.395891	1.53415	0.0316327	0.303052	1	2740	tags=67%, list=37%, signal=105%
GOBP_REGULATION_OF_G_PROTEIN_COUPLED_RECEPTOR_SIGNALING_PATHWAY		47	0.370457	1.53082	0.0303337	0.308675	1	2473	tags=45%, list=33%, signal=67%
GOBP_MULTIVESICULAR_BODY_SORTING_PATHWAY		37	0.389929	1.53064	0.0363269	0.307815	1	2645	tags=62%, list=36%, signal=96%
GOBP_PEPTIDYL_CYSTEINE_MODIFICATION		26	0.41645	1.53005	0.0526316	0.307749	1	1636	tags=46%, list=22%, signal=59%
GOBP_PROTEOGLYCAN_METABOLIC_PROCESS		47	0.369703	1.53003	0.0361446	0.306593	1	682	tags=21%, list=9%, signal=23%
GOBP_TYPE_I_INTERFERON_PRODUCTION		52	0.368612	1.52794	0.028169	0.309624	1	1931	tags=44%, list=26%, signal=59%
GOBP_POSITIVE_REGULATION_OF_MUSCLE_CONTRACTION		15	0.480296	1.52705	0.07	0.310234	1	2454	tags=67%, list=33%, signal=99%
GOBP_REGULATION_OF_CALCIUM_ION_TRANSMEMBRANE_TRANSPORTER_ACTIVITY		34	0.399123	1.52657	0.0451282	0.31013	1	1299	tags=32%, list=17%, signal=39%
GOBP_DEOXYRIBONUCLEOTIDE_METABOLIC_PROCESS		26	0.421892	1.52489	0.0541667	0.312559	1	1869	tags=46%, list=25%, signal=61%
GOBP_PRESYNAPSE_ORGANIZATION		17	0.464453	1.52482	0.0495156	0.311497	1	1406	tags=41%, list=19%, signal=51%
GOBP_POSITIVE_REGULATION_OF_PROTEIN_KINASE_B_SIGNALING		42	0.379353	1.5238	0.0302115	0.312555	1	1574	tags=38%, list=21%, signal=48%
GOBP_REGULATION_OF_ENDOPLASMIC_RETICULUM_STRESS_INDUCED_INTRINSIC_APOPTOTIC_SIGNALING_PATHWAY		24	0.427048	1.52181	0.0584551	0.315572	1	1612	tags=46%, list=22%, signal=58%
GOBP_ANIMAL_ORGAN_REGENERATION		30	0.408701	1.52172	0.036999	0.314552	1	1427	tags=30%, list=19%, signal=37%
GOBP_CELL_JUNCTION_MAINTENANCE		20	0.437703	1.52004	0.0533049	0.317012	1	253	tags=15%, list=3%, signal=15%
GOBP_NEGATIVE_REGULATION_OF_FAT_CELL_DIFFERENTIATION		25	0.420114	1.51978	0.0554985	0.316457	1	253	tags=16%, list=3%, signal=17%
GOBP_CEREBELLAR_CORTEX_DEVELOPMENT		21	0.435376	1.51866	0.0591341	0.317656	1	1701	tags=43%, list=23%, signal=55%
GOBP_RAC_PROTEIN_SIGNAL_TRANSDUCTION		24	0.422644	1.51703	0.0435685	0.320029	1	1719	tags=46%, list=23%, signal=59%
GOBP_PROTEOGLYCAN_BIOSYNTHETIC_PROCESS		31	0.402361	1.51699	0.0379877	0.318949	1	1153	tags=32%, list=15%, signal=38%
GOBP_FATTY_ACID_BIOSYNTHETIC_PROCESS		58	0.365619	1.51687	0.0190381	0.318041	1	2252	tags=43%, list=30%, signal=61%
GOBP_CELLULAR_RESPONSE_TO_INTERLEUKIN_1		39	0.382666	1.51544	0.0456853	0.319826	1	559	tags=18%, list=8%, signal=19%
GOBP_CELLULAR_RESPONSE_TO_INORGANIC_SUBSTANCE		89	0.344909	1.51215	0.016016	0.325735	1	3063	tags=56%, list=41%, signal=94%
GOBP_VIRAL_PROTEIN_PROCESSING		27	0.413614	1.51059	0.0514933	0.327949	1	2479	tags=52%, list=33%, signal=77%
GOBP_HEART_GROWTH		32	0.391474	1.50987	0.0423992	0.328389	1	3042	tags=63%, list=41%, signal=105%
GOBP_PLATELET_ACTIVATION		62	0.356455	1.50986	0.0270541	0.327228	1	1791	tags=39%, list=24%, signal=51%
GOBP_DICARBOXYLIC_ACID_METABOLIC_PROCESS		43	0.37833	1.50649	0.0363269	0.333279	1	2068	tags=49%, list=28%, signal=67%
GOBP_CELLULAR_RESPONSE_TO_CAMP		21	0.438482	1.5056	0.0610933	0.33401	1	286	tags=10%, list=4%, signal=10%
GOBP_MONOATOMIC_CATION_TRANSPORT		337	0.307939	1.50482	0	0.334563	1	2867	tags=47%, list=39%, signal=74%
GOBP_NEGATIVE_REGULATION_OF_TRANSPORT		195	0.318685	1.50382	0.002	0.335467	1	1083	tags=23%, list=15%, signal=26%
GOBP_PROTEIN_PROCESSING		110	0.330884	1.50324	0.011	0.335563	1	1956	tags=37%, list=26%, signal=50%
GOBP_POSITIVE_REGULATION_OF_LOCOMOTION		263	0.310208	1.50314	0.001	0.334599	1	1319	tags=23%, list=18%, signal=27%
GOBP_RESPONSE_TO_THYROID_HORMONE		17	0.457179	1.50303	0.066107	0.333611	1	400	tags=24%, list=5%, signal=25%
GOBP_NEURAL_NUCLEUS_DEVELOPMENT		31	0.396679	1.49786	0.0529532	0.343825	1	2846	tags=61%, list=38%, signal=99%
GOBP_INFLAMMATORY_RESPONSE		262	0.308	1.4972	0	0.344174	1	1274	tags=24%, list=17%, signal=28%
GOBP_REGULATION_OF_T_CELL_APOPTOTIC_PROCESS		17	0.455711	1.49621	0.0702703	0.34521	1	1016	tags=29%, list=14%, signal=34%
GOBP_AXIS_SPECIFICATION		23	0.417624	1.49356	0.0693277	0.350095	1	283	tags=9%, list=4%, signal=9%
GOBP_MONOATOMIC_ION_TRANSPORT		384	0.301098	1.49311	0.001	0.349978	1	2754	tags=45%, list=37%, signal=68%
GOBP_ANTIGEN_PROCESSING_AND_PRESENTATION_OF_ENDOGENOUS_PEPTIDE_ANTIGEN		15	0.470387	1.49279	0.0696133	0.349596	1	266	tags=13%, list=4%, signal=14%
GOBP_REGULATION_OF_LIPID_TRANSPORT		45	0.371428	1.49164	0.0382679	0.351033	1	3073	tags=62%, list=41%, signal=105%
GOBP_SULFUR_COMPOUND_BIOSYNTHETIC_PROCESS		73	0.348876	1.49081	0.0240722	0.351815	1	2747	tags=53%, list=37%, signal=84%
GOBP_MONOCARBOXYLIC_ACID_TRANSPORT		42	0.376682	1.49031	0.0445344	0.351768	1	2535	tags=45%, list=34%, signal=68%
GOBP_POSITIVE_REGULATION_OF_INFLAMMATORY_RESPONSE		49	0.364301	1.48997	0.0462312	0.351298	1	1274	tags=24%, list=17%, signal=29%
GOBP_ZYMOGEN_ACTIVATION		29	0.397579	1.48957	0.060166	0.351019	1	1661	tags=38%, list=22%, signal=49%
GOBP_PROTEIN_LOCALIZATION_TO_CELL_CELL_JUNCTION		15	0.464849	1.48886	0.0682327	0.351342	1	2067	tags=53%, list=28%, signal=74%
GOBP_NEGATIVE_REGULATION_OF_PEPTIDYL_SERINE_PHOSPHORYLATION		18	0.439255	1.48858	0.0783262	0.350879	1	1622	tags=44%, list=22%, signal=57%
GOBP_SULFUR_COMPOUND_METABOLIC_PROCESS		158	0.317765	1.48841	0.003	0.350078	1	2195	tags=41%, list=30%, signal=56%
GOBP_POSITIVE_REGULATION_OF_MYELOID_LEUKOCYTE_DIFFERENTIATION		17	0.45024	1.48627	0.0686275	0.353618	1	999	tags=35%, list=13%, signal=41%
GOBP_POSITIVE_REGULATION_OF_OSTEOBLAST_DIFFERENTIATION		27	0.404073	1.48623	0.0508299	0.352508	1	695	tags=26%, list=9%, signal=28%
GOBP_PROTEIN_K11_LINKED_UBIQUITINATION		26	0.407727	1.48621	0.0670103	0.351372	1	1408	tags=42%, list=19%, signal=52%
GOBP_REGULATION_OF_SUPRAMOLECULAR_FIBER_ORGANIZATION		208	0.313196	1.48605	0.001	0.350593	1	2697	tags=45%, list=36%, signal=69%
GOBP_LEUKOCYTE_CHEMOTAXIS		74	0.344432	1.48601	0.023023	0.349533	1	1276	tags=23%, list=17%, signal=27%
GOBP_POSITIVE_REGULATION_OF_CYTOSKELETON_ORGANIZATION		102	0.327374	1.48508	0.008	0.350565	1	2632	tags=50%, list=35%, signal=76%
GOBP_POSITIVE_REGULATION_OF_CELL_MATRIX_ADHESION		28	0.404888	1.48409	0.0503597	0.351751	1	2578	tags=54%, list=35%, signal=82%
GOBP_RESPONSE_TO_CADMIUM_ION		28	0.403623	1.48376	0.0570846	0.351301	1	2466	tags=54%, list=33%, signal=80%
GOBP_ENSHEATHMENT_OF_NEURONS		67	0.343916	1.48349	0.029	0.350753	1	590	tags=12%, list=8%, signal=13%
GOBP_SYNAPTIC_VESICLE_MATURATION		19	0.436459	1.48268	0.0663812	0.35147	1	2393	tags=53%, list=32%, signal=77%
GOBP_POSITIVE_REGULATION_OF_TUMOR_NECROSIS_FACTOR_SUPERFAMILY_CYTOKINE_PRODUCTION		40	0.377489	1.48235	0.0397554	0.351008	1	1661	tags=38%, list=22%, signal=48%
GOBP_POSITIVE_REGULATION_OF_CALCIUM_ION_TRANSMEMBRANE_TRANSPORT		32	0.392666	1.48232	0.0602041	0.349955	1	1299	tags=38%, list=17%, signal=45%
GOBP_REGULATION_OF_SYSTEM_PROCESS		160	0.315176	1.48043	0.003	0.35312	1	2732	tags=45%, list=37%, signal=70%
GOBP_WOUND_HEALING		208	0.310166	1.48008	0.002	0.352756	1	1029	tags=21%, list=14%, signal=24%
GOBP_REGULATION_OF_LIPASE_ACTIVITY		26	0.403141	1.47982	0.0601036	0.35222	1	2773	tags=58%, list=37%, signal=92%
GOBP_ACUTE_INFLAMMATORY_RESPONSE		22	0.413318	1.47883	0.0596859	0.353337	1	1039	tags=32%, list=14%, signal=37%
GOBP_NAD_METABOLIC_PROCESS		17	0.452301	1.47837	0.0637838	0.35321	1	3335	tags=82%, list=45%, signal=149%
GOBP_ACTIN_FILAMENT_BASED_PROCESS		393	0.301563	1.47819	0	0.352531	1	1725	tags=31%, list=23%, signal=38%
GOBP_VIRAL_BUDDING		24	0.41411	1.47776	0.0537975	0.352323	1	2645	tags=67%, list=36%, signal=103%
GOBP_RESPONSE_TO_ISCHEMIA		23	0.423158	1.47726	0.0553236	0.352359	1	1027	tags=30%, list=14%, signal=35%
GOBP_PYRIMIDINE_CONTAINING_COMPOUND_BIOSYNTHETIC_PROCESS		20	0.431366	1.47644	0.0646186	0.353034	1	3440	tags=80%, list=46%, signal=148%
GOBP_AMINO_ACID_ACTIVATION		32	0.39187	1.47604	0.0530071	0.352725	1	3992	tags=88%, list=54%, signal=188%
GOBP_ENDOLYSOSOMAL_TOLL_LIKE_RECEPTOR_SIGNALING_PATHWAY		17	0.446984	1.47391	0.0843243	0.356529	1	1332	tags=47%, list=18%, signal=57%
GOBP_REGULATION_OF_REACTIVE_OXYGEN_SPECIES_METABOLIC_PROCESS		68	0.344144	1.47277	0.032032	0.358149	1	1721	tags=38%, list=23%, signal=49%
GOBP_REGULATION_OF_CELL_SUBSTRATE_ADHESION		118	0.32384	1.47121	0.01	0.360793	1	1337	tags=25%, list=18%, signal=31%
GOBP_VENTRICULAR_SYSTEM_DEVELOPMENT		16	0.455483	1.47028	0.0652884	0.361851	1	2553	tags=63%, list=34%, signal=95%
GOBP_PYRIMIDINE_NUCLEOTIDE_METABOLIC_PROCESS		30	0.393034	1.46932	0.0640496	0.362948	1	3440	tags=73%, list=46%, signal=136%
GOBP_POSITIVE_REGULATION_OF_FOCAL_ADHESION_ASSEMBLY		16	0.446142	1.4689	0.0902174	0.362823	1	2578	tags=63%, list=35%, signal=95%
GOBP_PLASMA_MEMBRANE_ORGANIZATION		80	0.337469	1.46746	0.026	0.365082	1	1690	tags=31%, list=23%, signal=40%
GOBP_NEURON_MIGRATION		62	0.34562	1.46663	0.033033	0.365982	1	1791	tags=31%, list=24%, signal=40%
GOBP_TRICARBOXYLIC_ACID_CYCLE		28	0.401098	1.46587	0.0655066	0.366759	1	2387	tags=61%, list=32%, signal=89%
GOBP_ORGANIC_ACID_BIOSYNTHETIC_PROCESS		122	0.322709	1.46547	0.013	0.366633	1	2252	tags=39%, list=30%, signal=56%
GOBP_REGULATION_OF_GRANULOCYTE_CHEMOTAXIS		18	0.435511	1.46533	0.0816327	0.365882	1	2132	tags=50%, list=29%, signal=70%
GOBP_REGULATION_OF_PROTEIN_POLYMERIZATION		107	0.322876	1.4652	0.017	0.365142	1	2697	tags=48%, list=36%, signal=74%
GOBP_CYTOPLASMIC_TRANSLATION		144	0.314143	1.46025	0.004	0.375756	1	4221	tags=82%, list=57%, signal=186%
GOBP_HINDBRAIN_MORPHOGENESIS		18	0.43177	1.45961	0.084507	0.376161	1	2461	tags=50%, list=33%, signal=75%
GOBP_REGULATION_OF_VIRAL_PROCESS		88	0.330368	1.45908	0.02	0.376433	1	440	tags=14%, list=6%, signal=14%
GOBP_REGULATION_OF_GENERATION_OF_PRECURSOR_METABOLITES_AND_ENERGY		73	0.34023	1.45904	0.025025	0.375397	1	2046	tags=44%, list=28%, signal=60%
GOBP_REGULATION_OF_ANATOMICAL_STRUCTURE_SIZE		213	0.305308	1.4582	0.002	0.376295	1	2697	tags=46%, list=36%, signal=70%
GOBP_REGULATION_OF_MITOCHONDRIAL_OUTER_MEMBRANE_PERMEABILIZATION_INVOLVED_IN_APOPTOTIC_SIGNALING_PATHWAY		19	0.423762	1.45743	0.0825397	0.376954	1	2245	tags=58%, list=30%, signal=83%
GOBP_NADP_METABOLIC_PROCESS		24	0.405962	1.45733	0.0582011	0.376097	1	1248	tags=42%, list=17%, signal=50%
GOBP_RESPONSE_TO_METAL_ION		145	0.312084	1.45639	0.007	0.377237	1	3069	tags=51%, list=41%, signal=85%
GOBP_HOMEOSTASIS_OF_NUMBER_OF_CELLS_WITHIN_A_TISSUE		16	0.439578	1.45577	0.0816105	0.377624	1	1469	tags=38%, list=20%, signal=47%
GOBP_ORGAN_GROWTH		68	0.337194	1.45393	0.0400802	0.380885	1	2511	tags=43%, list=34%, signal=64%
GOBP_NEGATIVE_REGULATION_OF_CELL_SUBSTRATE_ADHESION		36	0.369241	1.45299	0.0620549	0.382038	1	992	tags=25%, list=13%, signal=29%
GOBP_SUPEROXIDE_METABOLIC_PROCESS		21	0.417306	1.45255	0.068929	0.381999	1	2727	tags=67%, list=37%, signal=105%
GOBP_REGULATION_OF_RELEASE_OF_SEQUESTERED_CALCIUM_ION_INTO_CYTOSOL		27	0.395222	1.45167	0.0841121	0.382965	1	1274	tags=37%, list=17%, signal=45%
GOBP_GLUCOSE_6_PHOSPHATE_METABOLIC_PROCESS		17	0.440238	1.45071	0.0780911	0.383993	1	3131	tags=76%, list=42%, signal=132%
GOBP_ANTIGEN_PROCESSING_AND_PRESENTATION_OF_ENDOGENOUS_ANTIGEN		16	0.444743	1.44887	0.0910076	0.387339	1	266	tags=13%, list=4%, signal=13%
GOBP_NEGATIVE_REGULATION_OF_DEPHOSPHORYLATION		30	0.379419	1.4479	0.0697436	0.388579	1	2980	tags=63%, list=40%, signal=105%
GOBP_POSITIVE_REGULATION_OF_TYPE_II_INTERFERON_PRODUCTION		22	0.416175	1.44776	0.0877378	0.387832	1	82	tags=14%, list=1%, signal=14%
GOBP_POSITIVE_REGULATION_OF_MONOATOMIC_ION_TRANSMEMBRANE_TRANSPORT		56	0.343173	1.44565	0.0451354	0.39189	1	2709	tags=52%, list=36%, signal=81%
GOBP_CELLULAR_CARBOHYDRATE_BIOSYNTHETIC_PROCESS		28	0.394333	1.44531	0.0740741	0.391618	1	2342	tags=50%, list=31%, signal=73%
GOBP_RESPIRATORY_GASEOUS_EXCHANGE_BY_RESPIRATORY_SYSTEM		29	0.381673	1.44433	0.0838509	0.392848	1	2553	tags=55%, list=34%, signal=84%
GOBP_PROTEIN_MATURATION_BY_IRON_SULFUR_CLUSTER_TRANSFER		16	0.435501	1.44398	0.0805369	0.392589	1	453	tags=31%, list=6%, signal=33%
GOBP_REGULATION_OF_NEUROTRANSMITTER_TRANSPORT		33	0.368049	1.44292	0.0622449	0.393948	1	2150	tags=48%, list=29%, signal=68%
GOBP_REGULATED_EXOCYTOSIS		78	0.331223	1.44289	0.0290581	0.39291	1	1879	tags=40%, list=25%, signal=53%
GOBP_RESPONSE_TO_ARSENIC_CONTAINING_SUBSTANCE		20	0.414614	1.44275	0.0742312	0.392174	1	1736	tags=40%, list=23%, signal=52%
GOBP_NEGATIVE_REGULATION_OF_EPITHELIAL_CELL_APOPTOTIC_PROCESS		27	0.389002	1.44112	0.0850622	0.395125	1	559	tags=19%, list=8%, signal=20%
GOBP_REGULATION_OF_ARP2_3_COMPLEX_MEDIATED_ACTIN_NUCLEATION		20	0.418285	1.44083	0.0870488	0.394744	1	1813	tags=40%, list=24%, signal=53%
GOBP_REGULATION_OF_CELLULAR_EXTRAVASATION		17	0.42953	1.44063	0.0844156	0.394097	1	1838	tags=35%, list=25%, signal=47%
GOBP_MELANOSOME_ASSEMBLY		15	0.447399	1.44057	0.0936455	0.393134	1	2182	tags=60%, list=29%, signal=85%
GOBP_VESICLE_DOCKING_INVOLVED_IN_EXOCYTOSIS		26	0.389122	1.44021	0.0704663	0.392986	1	2740	tags=62%, list=37%, signal=97%
GOBP_RELEASE_OF_CYTOCHROME_C_FROM_MITOCHONDRIA		40	0.362191	1.43971	0.061554	0.393103	1	2043	tags=40%, list=27%, signal=55%
GOBP_POSTSYNAPTIC_SPECIALIZATION_ORGANIZATION		15	0.454436	1.43845	0.0902174	0.394954	1	1203	tags=33%, list=16%, signal=40%
GOBP_ESTABLISHMENT_OR_MAINTENANCE_OF_CELL_POLARITY		119	0.316236	1.43802	0.017	0.394955	1	2685	tags=50%, list=36%, signal=76%
GOBP_VIRION_ASSEMBLY		30	0.383698	1.43709	0.0695296	0.396148	1	2645	tags=63%, list=36%, signal=98%
GOBP_NEGATIVE_REGULATION_OF_PROTEIN_CONTAINING_COMPLEX_ASSEMBLY		80	0.328673	1.43476	0.031	0.40088	1	1728	tags=34%, list=23%, signal=43%
GOBP_RESPONSE_TO_COPPER_ION		19	0.418293	1.43472	0.092973	0.399881	1	3063	tags=58%, list=41%, signal=98%
GOBP_ENDOPLASMIC_RETICULUM_TO_GOLGI_VESICLE_MEDIATED_TRANSPORT		108	0.318963	1.43382	0.03	0.401084	1	2681	tags=52%, list=36%, signal=80%
GOBP_POSITIVE_REGULATION_OF_MYELOID_CELL_DIFFERENTIATION		44	0.357105	1.4336	0.0606673	0.400632	1	1088	tags=30%, list=15%, signal=34%
GOBP_POSITIVE_REGULATION_OF_INTERFERON_BETA_PRODUCTION		20	0.412134	1.43221	0.0917823	0.403096	1	1661	tags=45%, list=22%, signal=58%
GOBP_GLIAL_CELL_DIFFERENTIATION		91	0.323622	1.43132	0.024024	0.404177	1	306	tags=9%, list=4%, signal=9%
GOBP_POSITIVE_REGULATION_OF_VIRAL_LIFE_CYCLE		16	0.443415	1.43123	0.0927152	0.403304	1	1519	tags=44%, list=20%, signal=55%
GOBP_GLUTAMINE_FAMILY_AMINO_ACID_METABOLIC_PROCESS		33	0.375225	1.43101	0.0776302	0.402775	1	898	tags=27%, list=12%, signal=31%
GOBP_MICROVILLUS_ASSEMBLY		15	0.444253	1.43094	0.101622	0.40185	1	511	tags=33%, list=7%, signal=36%
GOBP_NEGATIVE_REGULATION_OF_PEPTIDYL_TYROSINE_PHOSPHORYLATION		25	0.392129	1.4296	0.07628	0.404278	1	2038	tags=56%, list=27%, signal=77%
GOBP_POSITIVE_REGULATION_OF_LEUKOCYTE_PROLIFERATION		58	0.338169	1.4291	0.0493454	0.404335	1	3818	tags=64%, list=51%, signal=130%
GOBP_PIGMENTATION		57	0.338055	1.42823	0.0443102	0.405473	1	2698	tags=53%, list=36%, signal=82%
GOBP_POSITIVE_REGULATION_OF_T_CELL_MEDIATED_CYTOTOXICITY		15	0.445785	1.42817	0.102649	0.404504	1	266	tags=13%, list=4%, signal=14%
GOBP_CARBOHYDRATE_TRANSPORT		58	0.338239	1.42784	0.0472837	0.4043	1	338	tags=12%, list=5%, signal=13%
GOBP_DEFENSE_RESPONSE_TO_SYMBIONT		141	0.309221	1.42759	0.01	0.403917	1	3418	tags=62%, list=46%, signal=112%
GOBP_CYTOKINE_PRODUCTION_INVOLVED_IN_INFLAMMATORY_RESPONSE		19	0.417356	1.4262	0.0933476	0.406389	1	1270	tags=32%, list=17%, signal=38%
GOBP_RESPONSE_TO_INTERLEUKIN_1		53	0.342864	1.4257	0.0716448	0.406712	1	2191	tags=40%, list=29%, signal=56%
GOBP_REGULATION_OF_MICROTUBULE_DEPOLYMERIZATION		15	0.448548	1.42493	0.0956522	0.407589	1	443	tags=27%, list=6%, signal=28%
GOBP_VASCULAR_PROCESS_IN_CIRCULATORY_SYSTEM		81	0.326082	1.4244	0.035	0.4079	1	2697	tags=42%, list=36%, signal=65%
GOBP_ADENYLATE_CYCLASE_INHIBITING_G_PROTEIN_COUPLED_RECEPTOR_SIGNALING_PATHWAY		16	0.435147	1.42121	0.113187	0.415195	1	2473	tags=50%, list=33%, signal=75%
GOBP_RESPONSE_TO_SALT		140	0.30803	1.42047	0.018	0.415992	1	2540	tags=41%, list=34%, signal=61%
GOBP_REGULATION_OF_PROTEIN_DEPHOSPHORYLATION		62	0.33907	1.42033	0.0390782	0.415322	1	2759	tags=53%, list=37%, signal=84%
GOBP_NEGATIVE_REGULATION_OF_DEFENSE_RESPONSE_TO_VIRUS		21	0.413688	1.41848	0.0896767	0.41887	1	1236	tags=33%, list=17%, signal=40%
GOBP_PIGMENT_METABOLIC_PROCESS		34	0.364907	1.41766	0.0790554	0.419839	1	1143	tags=29%, list=15%, signal=35%
GOBP_REGULATION_OF_MONOATOMIC_CATION_TRANSMEMBRANE_TRANSPORT		110	0.316148	1.4173	0.022	0.419778	1	2829	tags=50%, list=38%, signal=79%
GOBP_NEGATIVE_REGULATION_OF_PROTEIN_MATURATION		15	0.437249	1.41659	0.0895197	0.42049	1	515	tags=20%, list=7%, signal=21%
GOBP_LYMPHOCYTE_COSTIMULATION		16	0.438949	1.41648	0.0891089	0.419661	1	2461	tags=56%, list=33%, signal=84%
GOBP_MONOATOMIC_CATION_TRANSMEMBRANE_TRANSPORT		265	0.295042	1.41642	0.003	0.41875	1	2867	tags=49%, list=39%, signal=76%
GOBP_UNSATURATED_FATTY_ACID_METABOLIC_PROCESS		39	0.362551	1.41622	0.0779352	0.418155	1	2252	tags=44%, list=30%, signal=62%
GOBP_IRON_SULFUR_CLUSTER_ASSEMBLY		24	0.396721	1.41612	0.0778128	0.417335	1	2435	tags=58%, list=33%, signal=86%
GOBP_PYRIMIDINE_RIBONUCLEOTIDE_METABOLIC_PROCESS		16	0.43766	1.41464	0.100216	0.42007	1	3323	tags=81%, list=45%, signal=147%
GOBP_INTRA_GOLGI_VESICLE_MEDIATED_TRANSPORT		26	0.388509	1.41433	0.0828092	0.419972	1	2065	tags=54%, list=28%, signal=74%
GOBP_REACTIVE_OXYGEN_SPECIES_METABOLIC_PROCESS		101	0.316582	1.41295	0.025	0.422574	1	1758	tags=37%, list=24%, signal=47%
GOBP_REGULATION_OF_VIRAL_ENTRY_INTO_HOST_CELL		20	0.404278	1.41262	0.103191	0.422342	1	4044	tags=90%, list=54%, signal=197%
GOBP_NUCLEOTIDE_SUGAR_METABOLIC_PROCESS		27	0.385214	1.41226	0.0765253	0.422192	1	2027	tags=48%, list=27%, signal=66%
GOBP_LABYRINTHINE_LAYER_DEVELOPMENT		22	0.402137	1.41082	0.0968085	0.424924	1	1756	tags=41%, list=24%, signal=53%
GOBP_REGULATION_OF_MEMBRANE_DEPOLARIZATION		18	0.420015	1.41077	0.105895	0.423982	1	1509	tags=39%, list=20%, signal=49%
GOBP_ANTIGEN_PROCESSING_AND_PRESENTATION		51	0.345723	1.41008	0.0664653	0.4247	1	1089	tags=22%, list=15%, signal=25%
GOBP_CORONARY_VASCULATURE_DEVELOPMENT		20	0.41028	1.40984	0.100849	0.424331	1	783	tags=25%, list=11%, signal=28%
GOBP_LATE_ENDOSOME_TO_VACUOLE_TRANSPORT_VIA_MULTIVESICULAR_BODY_SORTING_PATHWAY		23	0.396263	1.40978	0.0979979	0.423426	1	2645	tags=65%, list=36%, signal=101%
GOBP_INTRINSIC_APOPTOTIC_SIGNALING_PATHWAY_IN_RESPONSE_TO_OXIDATIVE_STRESS		30	0.377283	1.40839	0.0897833	0.42595	1	2940	tags=63%, list=40%, signal=104%
GOBP_MONOAMINE_TRANSPORT		17	0.428328	1.4079	0.101639	0.4262	1	1913	tags=47%, list=26%, signal=63%
GOBP_PINOCYTOSIS		17	0.426711	1.40766	0.098913	0.425752	1	1222	tags=35%, list=16%, signal=42%
GOBP_VIRAL_LIFE_CYCLE		191	0.297246	1.40762	0.005	0.424831	1	3353	tags=55%, list=45%, signal=98%
GOBP_CELL_CHEMOTAXIS		103	0.312432	1.4076	0.032	0.42386	1	1276	tags=22%, list=17%, signal=27%
GOBP_INNER_MITOCHONDRIAL_MEMBRANE_ORGANIZATION		31	0.368469	1.40697	0.097137	0.424515	1	1613	tags=45%, list=22%, signal=57%
GOBP_REGULATION_OF_CELLULAR_COMPONENT_SIZE		179	0.29695	1.40669	0.013	0.424178	1	2647	tags=45%, list=36%, signal=69%
GOBP_CARBOHYDRATE_DERIVATIVE_BIOSYNTHETIC_PROCESS		359	0.28383	1.40652	0	0.423571	1	2550	tags=43%, list=34%, signal=62%
GOBP_REGULATION_OF_OXIDATIVE_STRESS_INDUCED_INTRINSIC_APOPTOTIC_SIGNALING_PATHWAY		22	0.39787	1.40625	0.089568	0.423214	1	2940	tags=64%, list=40%, signal=105%
GOBP_FORMATION_OF_CYTOPLASMIC_TRANSLATION_INITIATION_COMPLEX		15	0.436248	1.40621	0.104121	0.422279	1	3085	tags=80%, list=41%, signal=136%
GOBP_ENDOTHELIAL_CELL_MIGRATION		134	0.305406	1.40541	0.022	0.423286	1	2578	tags=40%, list=35%, signal=61%
GOBP_POSITIVE_REGULATION_OF_LIPID_TRANSPORT		24	0.393865	1.40499	0.0867294	0.423312	1	2953	tags=63%, list=40%, signal=103%
GOBP_REGULATION_OF_CYTOSKELETON_ORGANIZATION		280	0.288338	1.40454	0.004	0.423473	1	2697	tags=44%, list=36%, signal=66%
GOBP_CELLULAR_RESPONSE_TO_MECHANICAL_STIMULUS		40	0.356601	1.4036	0.0789474	0.424951	1	2682	tags=52%, list=36%, signal=82%
GOBP_ACTIN_MEDIATED_CELL_CONTRACTION		33	0.369028	1.40334	0.0824008	0.42464	1	235	tags=9%, list=3%, signal=9%
GOBP_REGULATION_OF_PROTEIN_CONTAINING_COMPLEX_ASSEMBLY		228	0.293435	1.40291	0.004	0.42471	1	2647	tags=45%, list=36%, signal=67%
GOBP_VIRAL_PROCESS		272	0.288659	1.40275	0.002	0.424086	1	3353	tags=55%, list=45%, signal=96%
GOBP_RESPONSE_TO_VIRUS		202	0.297285	1.40143	0.005	0.426558	1	3341	tags=57%, list=45%, signal=101%
GOBP_REGULATION_OF_CELL_SUBSTRATE_JUNCTION_ORGANIZATION		48	0.344304	1.40103	0.0712136	0.426546	1	2682	tags=52%, list=36%, signal=81%
GOBP_CELLULAR_RESPONSE_TO_OXYGEN_LEVELS		87	0.320057	1.40094	0.039	0.425758	1	283	tags=9%, list=4%, signal=9%
GOBP_GLYCOSYL_COMPOUND_METABOLIC_PROCESS		36	0.356266	1.40073	0.0931423	0.425267	1	1249	tags=31%, list=17%, signal=37%
GOBP_PYRIMIDINE_CONTAINING_COMPOUND_METABOLIC_PROCESS		38	0.361155	1.40043	0.0875764	0.425048	1	3440	tags=68%, list=46%, signal=127%
GOBP_RESPONSE_TO_HEAT		65	0.330622	1.39894	0.0562249	0.427734	1	1678	tags=32%, list=23%, signal=41%
GOBP_POSITIVE_REGULATION_OF_CELL_GROWTH		70	0.333118	1.39883	0.045	0.427036	1	1393	tags=26%, list=19%, signal=31%
GOBP_MEMBRANE_DOCKING		61	0.329153	1.39457	0.0671343	0.43695	1	3533	tags=67%, list=47%, signal=127%
GOBP_RHO_PROTEIN_SIGNAL_TRANSDUCTION		74	0.321407	1.39456	0.0420842	0.435959	1	2608	tags=49%, list=35%, signal=74%
GOBP_RESPONSE_TO_INCREASED_OXYGEN_LEVELS		16	0.426256	1.39454	0.13253	0.434977	1	170	tags=13%, list=2%, signal=13%
GOBP_REGULATION_OF_T_CELL_MEDIATED_CYTOTOXICITY		17	0.423993	1.3937	0.106061	0.43619	1	266	tags=12%, list=4%, signal=12%
GOBP_BROWN_FAT_CELL_DIFFERENTIATION		15	0.437711	1.39286	0.111356	0.437302	1	6	tags=7%, list=0%, signal=7%
GOBP_BIOLOGICAL_PROCESS_INVOLVED_IN_INTERACTION_WITH_HOST		121	0.300409	1.39257	0.023	0.437017	1	3375	tags=55%, list=45%, signal=98%
GOBP_CELLULAR_PIGMENTATION		39	0.350514	1.39239	0.0828283	0.436489	1	2834	tags=59%, list=38%, signal=95%
GOBP_POSITIVE_REGULATION_OF_PROTEIN_CONTAINING_COMPLEX_ASSEMBLY		112	0.305515	1.39217	0.024	0.436033	1	2629	tags=46%, list=35%, signal=71%
GOBP_VESICLE_CARGO_LOADING		25	0.379149	1.39058	0.100719	0.439053	1	2050	tags=52%, list=28%, signal=72%
GOBP_MONOATOMIC_ION_TRANSMEMBRANE_TRANSPORT		310	0.282642	1.39033	0.004	0.438742	1	2720	tags=45%, list=37%, signal=68%
GOBP_REGULATION_OF_LOCOMOTION		471	0.278088	1.38934	0	0.440195	1	1299	tags=21%, list=17%, signal=24%
GOBP_ESTABLISHMENT_OF_PROTEIN_LOCALIZATION_TO_MEMBRANE		179	0.295333	1.38838	0.018	0.441485	1	2497	tags=46%, list=34%, signal=67%
GOBP_ESTABLISHMENT_OF_PROTEIN_LOCALIZATION_TO_ENDOPLASMIC_RETICULUM		37	0.353978	1.38763	0.0853659	0.442345	1	3349	tags=68%, list=45%, signal=122%
GOBP_REGULATION_OF_MONOATOMIC_ION_TRANSMEMBRANE_TRANSPORT		125	0.303923	1.38715	0.03	0.442538	1	2709	tags=46%, list=36%, signal=72%
GOBP_PHAGOCYTOSIS_ENGULFMENT		17	0.423262	1.38637	0.120915	0.443605	1	2454	tags=59%, list=33%, signal=88%
GOBP_RESPIRATORY_CHAIN_COMPLEX_IV_ASSEMBLY		21	0.395082	1.38568	0.11242	0.444515	1	3701	tags=81%, list=50%, signal=161%
GOBP_SUPRAMOLECULAR_FIBER_ORGANIZATION		388	0.282826	1.38559	0.005	0.443733	1	2653	tags=43%, list=36%, signal=63%
GOBP_RESPONSE_TO_ESTROGEN		31	0.360892	1.38499	0.0913758	0.444278	1	1561	tags=32%, list=21%, signal=41%
GOBP_TYPE_II_INTERFERON_PRODUCTION		32	0.370029	1.38406	0.101434	0.445814	1	149	tags=13%, list=2%, signal=13%
GOBP_ENDOSOME_TO_LYSOSOME_TRANSPORT		48	0.335043	1.38291	0.0985916	0.447939	1	2645	tags=52%, list=36%, signal=80%
GOBP_REGULATION_OF_PROTEIN_AUTOPHOSPHORYLATION		25	0.385547	1.38202	0.108696	0.449338	1	2076	tags=44%, list=28%, signal=61%
GOBP_REGULATION_OF_PROTEIN_TARGETING_TO_MEMBRANE		18	0.414599	1.38196	0.111948	0.44852	1	2893	tags=67%, list=39%, signal=109%
GOBP_RESPONSE_TO_WOUNDING		261	0.283377	1.3811	0.005	0.449868	1	2645	tags=40%, list=36%, signal=60%
GOBP_REGULATION_OF_PROTEIN_DEPOLYMERIZATION		44	0.343353	1.38082	0.0965795	0.449674	1	2647	tags=50%, list=36%, signal=77%
GOBP_POSITIVE_REGULATION_OF_CHEMOTAXIS		57	0.331544	1.38012	0.0683417	0.450534	1	1933	tags=30%, list=26%, signal=40%
GOBP_NEGATIVE_REGULATION_OF_EPITHELIAL_CELL_MIGRATION		41	0.350783	1.37969	0.0747475	0.450737	1	1097	tags=20%, list=15%, signal=23%
GOBP_ENDOPLASMIC_RETICULUM_ORGANIZATION		62	0.315481	1.37935	0.0730731	0.45058	1	3274	tags=61%, list=44%, signal=109%
GOBP_REGULATION_OF_MACROPHAGE_ACTIVATION		20	0.398504	1.37926	0.110169	0.449796	1	1670	tags=40%, list=22%, signal=51%
GOBP_NEGATIVE_REGULATION_OF_MICROTUBULE_POLYMERIZATION_OR_DEPOLYMERIZATION		23	0.388127	1.37796	0.118644	0.452306	1	823	tags=26%, list=11%, signal=29%
GOBP_POSITIVE_REGULATION_OF_PROTEASOMAL_UBIQUITIN_DEPENDENT_PROTEIN_CATABOLIC_PROCESS		68	0.320535	1.3768	0.0551655	0.45448	1	3842	tags=72%, list=52%, signal=148%
GOBP_NEGATIVE_REGULATION_OF_CYSTEINE_TYPE_ENDOPEPTIDASE_ACTIVITY		45	0.348689	1.37667	0.0856855	0.453809	1	1393	tags=36%, list=19%, signal=43%
GOBP_INSULIN_LIKE_GROWTH_FACTOR_RECEPTOR_SIGNALING_PATHWAY		26	0.378389	1.37623	0.11215	0.454023	1	1879	tags=38%, list=25%, signal=51%
GOBP_REGULATION_OF_RESPONSE_TO_CYTOKINE_STIMULUS		82	0.311949	1.37511	0.06	0.455992	1	1355	tags=22%, list=18%, signal=27%
GOBP_CHAPERONE_MEDIATED_PROTEIN_COMPLEX_ASSEMBLY		18	0.413792	1.37469	0.112782	0.456077	1	3626	tags=83%, list=49%, signal=162%
GOBP_POSITIVE_REGULATION_OF_CYTOKINE_PRODUCTION_INVOLVED_IN_IMMUNE_RESPONSE		29	0.369431	1.37412	0.097137	0.456618	1	1270	tags=31%, list=17%, signal=37%
GOBP_TETRAPYRROLE_METABOLIC_PROCESS		32	0.358728	1.37376	0.107472	0.456632	1	626	tags=22%, list=8%, signal=24%
GOBP_REGULATION_OF_BIOLOGICAL_PROCESS_INVOLVED_IN_SYMBIOTIC_INTERACTION		25	0.380236	1.37365	0.11722	0.455971	1	4044	tags=84%, list=54%, signal=183%
GOBP_POSITIVE_REGULATION_OF_STRESS_FIBER_ASSEMBLY		32	0.356867	1.37343	0.0941658	0.455576	1	2578	tags=50%, list=35%, signal=76%
GOBP_MITOCHONDRIAL_MEMBRANE_ORGANIZATION		87	0.308216	1.37311	0.0630631	0.455457	1	2755	tags=54%, list=37%, signal=85%
GOBP_NEGATIVE_REGULATION_OF_CELL_MATRIX_ADHESION		24	0.382252	1.37245	0.126702	0.456217	1	992	tags=29%, list=13%, signal=34%
GOBP_ACTIN_FILAMENT_BASED_MOVEMENT		49	0.335562	1.37147	0.0756048	0.457855	1	3011	tags=53%, list=40%, signal=89%
GOBP_SENSORY_PERCEPTION		118	0.303901	1.37112	0.038	0.457857	1	1476	tags=23%, list=20%, signal=28%
GOBP_PROTEIN_IMPORT_INTO_MITOCHONDRIAL_MATRIX		17	0.41417	1.37105	0.11879	0.457076	1	3701	tags=82%, list=50%, signal=164%
GOBP_PYRIMIDINE_NUCLEOSIDE_TRIPHOSPHATE_METABOLIC_PROCESS		17	0.411042	1.37056	0.130435	0.457436	1	3327	tags=76%, list=45%, signal=138%
GOBP_MYELOID_CELL_ACTIVATION_INVOLVED_IN_IMMUNE_RESPONSE		36	0.350839	1.37003	0.102538	0.457933	1	1879	tags=36%, list=25%, signal=48%
GOBP_NEGATIVE_REGULATION_OF_INFLAMMATORY_RESPONSE		53	0.32689	1.37002	0.0905433	0.456974	1	2736	tags=51%, list=37%, signal=80%
GOBP_CARBOHYDRATE_TRANSMEMBRANE_TRANSPORT		49	0.332362	1.37002	0.0892678	0.456028	1	74	tags=8%, list=1%, signal=8%
GOBP_REGULATION_OF_TRANSLATION_IN_RESPONSE_TO_STRESS		18	0.401618	1.36943	0.123799	0.456643	1	2806	tags=67%, list=38%, signal=107%
GOBP_ENDOSOME_ORGANIZATION		73	0.316217	1.36903	0.0831663	0.456702	1	2838	tags=56%, list=38%, signal=90%
GOBP_CELLULAR_RESPONSE_TO_HEAT		43	0.336856	1.36805	0.0939394	0.458437	1	2940	tags=53%, list=40%, signal=88%
GOBP_PROTEIN_LOCALIZATION_TO_ENDOPLASMIC_RETICULUM		57	0.325889	1.36796	0.0833333	0.45768	1	2714	tags=53%, list=36%, signal=82%
GOBP_RESPONSE_TO_MINERALOCORTICOID		16	0.424446	1.36697	0.115801	0.459393	1	2283	tags=56%, list=31%, signal=81%
GOBP_PROTEIN_PALMITOYLATION		19	0.40132	1.36627	0.139659	0.460399	1	2071	tags=53%, list=28%, signal=73%
GOBP_ORGANOPHOSPHATE_CATABOLIC_PROCESS		73	0.317189	1.3662	0.0601202	0.459652	1	1751	tags=33%, list=24%, signal=43%
GOBP_CARBOHYDRATE_DERIVATIVE_TRANSPORT		39	0.343348	1.36593	0.0964467	0.459381	1	499	tags=21%, list=7%, signal=22%
GOBP_EPIBOLY		27	0.366681	1.36563	0.107069	0.459301	1	2609	tags=52%, list=35%, signal=80%
GOBP_POSITIVE_REGULATION_OF_LIPID_LOCALIZATION		30	0.358687	1.36494	0.105799	0.460211	1	2174	tags=47%, list=29%, signal=66%
GOBP_NEGATIVE_REGULATION_OF_DNA_BINDING		27	0.366968	1.36464	0.10766	0.46009	1	1005	tags=26%, list=14%, signal=30%
GOBP_ORGANIC_ACID_METABOLIC_PROCESS		424	0.272752	1.36432	0	0.45995	1	2252	tags=38%, list=30%, signal=51%
GOBP_ACTOMYOSIN_STRUCTURE_ORGANIZATION		100	0.304794	1.3638	0.047047	0.46037	1	2697	tags=46%, list=36%, signal=71%
GOBP_NADPH_REGENERATION		15	0.428118	1.36282	0.12709	0.462049	1	2276	tags=60%, list=31%, signal=86%
GOBP_AMINOGLYCAN_BIOSYNTHETIC_PROCESS		34	0.357854	1.36274	0.106339	0.461354	1	2676	tags=53%, list=36%, signal=82%
GOBP_MACROPHAGE_CHEMOTAXIS		17	0.413549	1.36208	0.128095	0.462207	1	1224	tags=29%, list=16%, signal=35%
GOBP_GRANULOCYTE_CHEMOTAXIS		33	0.35409	1.36138	0.106557	0.463234	1	2332	tags=42%, list=31%, signal=62%
GOBP_PLATELET_DENSE_GRANULE_ORGANIZATION		17	0.41327	1.36112	0.111231	0.462987	1	2182	tags=59%, list=29%, signal=83%
GOBP_PURINE_NUCLEOSIDE_MONOPHOSPHATE_BIOSYNTHETIC_PROCESS		16	0.41691	1.36053	0.132804	0.463613	1	985	tags=38%, list=13%, signal=43%
GOBP_POSITIVE_REGULATION_OF_SUPRAMOLECULAR_FIBER_ORGANIZATION		97	0.308296	1.36022	0.049	0.463538	1	3346	tags=58%, list=45%, signal=104%
GOBP_PHOSPHOLIPID_TRANSPORT		46	0.337298	1.35883	0.0963855	0.466345	1	752	tags=24%, list=10%, signal=26%
GOBP_RESPONSE_TO_TESTOSTERONE		20	0.391096	1.35857	0.127524	0.466099	1	2485	tags=55%, list=33%, signal=82%
GOBP_NEGATIVE_REGULATION_OF_OXIDATIVE_STRESS_INDUCED_INTRINSIC_APOPTOTIC_SIGNALING_PATHWAY		15	0.414829	1.35838	0.137363	0.465609	1	2940	tags=67%, list=40%, signal=110%
GOBP_POSITIVE_REGULATION_OF_PROTEIN_POLYMERIZATION		49	0.330985	1.35729	0.0917339	0.467592	1	3346	tags=63%, list=45%, signal=114%
GOBP_ALPHA_AMINO_ACID_METABOLIC_PROCESS		86	0.309126	1.35704	0.0680681	0.467306	1	2054	tags=40%, list=28%, signal=54%
GOBP_REGULATION_OF_RESPONSE_TO_WOUNDING		69	0.320651	1.3569	0.065	0.466761	1	1607	tags=23%, list=22%, signal=29%
GOBP_POSITIVE_REGULATION_OF_T_CELL_PROLIFERATION		32	0.354932	1.35507	0.11236	0.470907	1	3818	tags=69%, list=51%, signal=141%
GOBP_CELL_REDOX_HOMEOSTASIS		32	0.357535	1.35473	0.117163	0.470848	1	712	tags=25%, list=10%, signal=28%
GOBP_REGULATION_OF_CELL_MORPHOGENESIS		132	0.29417	1.35464	0.03	0.470116	1	2678	tags=44%, list=36%, signal=67%
GOBP_RENAL_SYSTEM_VASCULATURE_DEVELOPMENT		17	0.416052	1.3541	0.120176	0.470734	1	92	tags=12%, list=1%, signal=12%
GOBP_CYTOCHROME_COMPLEX_ASSEMBLY		28	0.371353	1.35376	0.11807	0.470815	1	3701	tags=79%, list=50%, signal=156%
GOBP_POSITIVE_REGULATION_OF_ORGANIC_ACID_TRANSPORT		15	0.426742	1.35373	0.132035	0.46997	1	2174	tags=53%, list=29%, signal=75%
GOBP_BLOOD_VESSEL_MORPHOGENESIS		289	0.277497	1.35353	0.01	0.469658	1	2578	tags=36%, list=35%, signal=53%
GOBP_EXOCYTIC_PROCESS		44	0.337339	1.3533	0.102123	0.469368	1	1871	tags=43%, list=25%, signal=57%
GOBP_MONOCARBOXYLIC_ACID_BIOSYNTHETIC_PROCESS		76	0.312907	1.35301	0.067	0.469251	1	2252	tags=38%, list=30%, signal=54%
GOBP_PHOSPHATIDYLCHOLINE_METABOLIC_PROCESS		33	0.359671	1.35292	0.117467	0.468593	1	1735	tags=33%, list=23%, signal=43%
GOBP_TAIL_ANCHORED_MEMBRANE_PROTEIN_INSERTION_INTO_ER_MEMBRANE		15	0.423903	1.35266	0.143013	0.468344	1	2323	tags=60%, list=31%, signal=87%
GOBP_NEGATIVE_REGULATION_OF_ORGAN_GROWTH		16	0.410668	1.35225	0.13245	0.468635	1	2155	tags=50%, list=29%, signal=70%
GOBP_REGULATION_OF_PHOSPHOPROTEIN_PHOSPHATASE_ACTIVITY		36	0.345805	1.35126	0.106816	0.470473	1	2759	tags=56%, list=37%, signal=88%
GOBP_PROTEIN_INSERTION_INTO_ER_MEMBRANE		20	0.394637	1.35101	0.145161	0.470219	1	2894	tags=65%, list=39%, signal=106%
GOBP_POSITIVE_REGULATION_OF_UBIQUITIN_PROTEIN_TRANSFERASE_ACTIVITY		22	0.383485	1.35083	0.135593	0.469757	1	1215	tags=32%, list=16%, signal=38%
GOBP_REGULATION_OF_MITOCHONDRIAL_MEMBRANE_POTENTIAL		48	0.332224	1.3503	0.0982949	0.470306	1	2468	tags=48%, list=33%, signal=71%
GOBP_ENDOMEMBRANE_SYSTEM_ORGANIZATION		350	0.273114	1.35001	0.008	0.470303	1	2860	tags=48%, list=38%, signal=75%
GOBP_LAMELLIPODIUM_ORGANIZATION		60	0.318994	1.3499	0.0843373	0.469648	1	1725	tags=38%, list=23%, signal=50%
GOBP_REGULATION_OF_TRANSMEMBRANE_TRANSPORT		176	0.286109	1.34946	0.02	0.47007	1	1323	tags=24%, list=18%, signal=29%
GOBP_POSITIVE_REGULATION_OF_ERK1_AND_ERK2_CASCADE		68	0.315944	1.34893	0.0700701	0.470546	1	2998	tags=50%, list=40%, signal=83%
GOBP_MITOCHONDRIAL_TRANSMEMBRANE_TRANSPORT		62	0.317508	1.34845	0.0922768	0.470987	1	3199	tags=61%, list=43%, signal=107%
GOBP_VITAMIN_METABOLIC_PROCESS		35	0.351364	1.34818	0.102669	0.470821	1	2016	tags=40%, list=27%, signal=55%
GOBP_GMP_METABOLIC_PROCESS		17	0.403473	1.34639	0.148108	0.474863	1	985	tags=35%, list=13%, signal=41%
GOBP_MUCOPOLYSACCHARIDE_METABOLIC_PROCESS		44	0.332143	1.34624	0.107505	0.474378	1	1650	tags=32%, list=22%, signal=41%
GOBP_CELLULAR_MODIFIED_AMINO_ACID_METABOLIC_PROCESS		48	0.328061	1.34609	0.0935614	0.473885	1	1039	tags=27%, list=14%, signal=31%
GOBP_NEGATIVE_REGULATION_OF_EPIDERMAL_GROWTH_FACTOR_RECEPTOR_SIGNALING_PATHWAY		16	0.411828	1.34494	0.123497	0.476109	1	4381	tags=100%, list=59%, signal=243%
GOBP_INORGANIC_ION_HOMEOSTASIS		193	0.284147	1.34483	0.018	0.475494	1	3032	tags=47%, list=41%, signal=78%
GOBP_NEGATIVE_REGULATION_OF_CATION_CHANNEL_ACTIVITY		18	0.402964	1.3448	0.133547	0.474664	1	967	tags=33%, list=13%, signal=38%
GOBP_REGULATION_OF_BODY_FLUID_LEVELS		148	0.290345	1.34478	0.039	0.47383	1	1791	tags=32%, list=24%, signal=41%
GOBP_TRANSLATIONAL_INITIATION		99	0.302227	1.34449	0.074	0.473648	1	3217	tags=60%, list=43%, signal=104%
GOBP_REGULATION_OF_SYNAPTIC_PLASTICITY		69	0.313357	1.34436	0.089	0.473099	1	1821	tags=35%, list=24%, signal=46%
GOBP_POSITIVE_REGULATION_OF_VIRAL_PROCESS		45	0.335249	1.34334	0.109201	0.475077	1	3467	tags=67%, list=47%, signal=124%
GOBP_APOPTOTIC_MITOCHONDRIAL_CHANGES		70	0.315033	1.34277	0.086	0.475722	1	2245	tags=41%, list=30%, signal=59%
GOBP_NEGATIVE_REGULATION_OF_SECRETION		59	0.315565	1.34182	0.0942829	0.477269	1	1300	tags=27%, list=17%, signal=33%
GOBP_MYELOID_LEUKOCYTE_ACTIVATION		80	0.306426	1.3403	0.072	0.480711	1	1879	tags=33%, list=25%, signal=43%
GOBP_PHENOL_CONTAINING_COMPOUND_METABOLIC_PROCESS		22	0.373249	1.3401	0.143309	0.480409	1	1300	tags=36%, list=17%, signal=44%
GOBP_REGULATION_OF_ACTIN_NUCLEATION		22	0.376132	1.33933	0.133263	0.481578	1	1813	tags=36%, list=24%, signal=48%
GOBP_WOUND_HEALING_SPREADING_OF_EPIDERMAL_CELLS		15	0.418857	1.33923	0.141603	0.480914	1	253	tags=20%, list=3%, signal=21%
GOBP_CYTOSKELETON_DEPENDENT_CYTOKINESIS		69	0.312935	1.339	0.0710711	0.480696	1	2740	tags=52%, list=37%, signal=82%
GOBP_ORGANOPHOSPHATE_ESTER_TRANSPORT		68	0.311898	1.33825	0.0870871	0.481929	1	770	tags=22%, list=10%, signal=24%
GOBP_TRANSPORT_OF_VIRUS		16	0.409712	1.33811	0.140022	0.481428	1	2510	tags=50%, list=34%, signal=75%
GOBP_REGULATION_OF_SPROUTING_ANGIOGENESIS		17	0.40527	1.33662	0.139935	0.484743	1	2451	tags=59%, list=33%, signal=88%
GOBP_NEGATIVE_REGULATION_OF_DEFENSE_RESPONSE		110	0.297891	1.33655	0.051	0.484065	1	1519	tags=30%, list=20%, signal=37%
GOBP_REGULATION_OF_CALCIUM_MEDIATED_SIGNALING		33	0.352106	1.33641	0.123858	0.483565	1	3282	tags=61%, list=44%, signal=108%
GOBP_CELL_ADHESION_MEDIATED_BY_INTEGRIN		38	0.334781	1.33514	0.120567	0.4864	1	1216	tags=24%, list=16%, signal=28%
GOBP_NEGATIVE_REGULATION_OF_PROTEIN_BINDING		50	0.32126	1.33493	0.111446	0.486082	1	2211	tags=44%, list=30%, signal=62%
GOBP_INTERLEUKIN_1_PRODUCTION		37	0.337081	1.33491	0.111452	0.485245	1	1661	tags=32%, list=22%, signal=42%
GOBP_REGULATION_OF_CELL_MATRIX_ADHESION		70	0.311967	1.33316	0.0791583	0.48905	1	2682	tags=46%, list=36%, signal=71%
GOBP_NEGATIVE_REGULATION_OF_PROTEIN_TYROSINE_KINASE_ACTIVITY		17	0.400845	1.33172	0.138678	0.492159	1	4283	tags=94%, list=58%, signal=221%
GOBP_GLUTATHIONE_METABOLIC_PROCESS		27	0.36731	1.33125	0.141962	0.492615	1	1424	tags=33%, list=19%, signal=41%
GOBP_REGULATION_OF_AEROBIC_RESPIRATION		20	0.383869	1.32927	0.146905	0.49726	1	2290	tags=55%, list=31%, signal=79%
GOBP_SPINDLE_LOCALIZATION		31	0.351217	1.32888	0.130524	0.497462	1	3193	tags=65%, list=43%, signal=113%
GOBP_PORPHYRIN_CONTAINING_COMPOUND_METABOLIC_PROCESS		29	0.354463	1.32707	0.140787	0.501678	1	583	tags=21%, list=8%, signal=22%
GOBP_NEGATIVE_REGULATION_OF_PHOSPHORUS_METABOLIC_PROCESS		230	0.274899	1.32698	0.014	0.501034	1	1676	tags=29%, list=23%, signal=36%
GOBP_NEGATIVE_REGULATION_OF_G_PROTEIN_COUPLED_RECEPTOR_SIGNALING_PATHWAY		19	0.39107	1.3268	0.157438	0.500594	1	164	tags=16%, list=2%, signal=16%
GOBP_OSSIFICATION		162	0.283263	1.32662	0.026	0.500181	1	716	tags=15%, list=10%, signal=17%
GOBP_INTRINSIC_APOPTOTIC_SIGNALING_PATHWAY_IN_RESPONSE_TO_ENDOPLASMIC_RETICULUM_STRESS		42	0.33203	1.32594	0.114488	0.501254	1	1736	tags=38%, list=23%, signal=49%
GOBP_NEGATIVE_REGULATION_OF_PHOSPHORYLATION		194	0.279088	1.32573	0.03	0.500888	1	1676	tags=28%, list=23%, signal=36%
GOBP_SENSORY_PERCEPTION_OF_MECHANICAL_STIMULUS		49	0.325893	1.32564	0.134809	0.500269	1	563	tags=10%, list=8%, signal=11%
GOBP_POSITIVE_REGULATION_OF_CELL_DIVISION		26	0.358586	1.32558	0.133679	0.499542	1	1948	tags=42%, list=26%, signal=57%
GOBP_ACTIN_FILAMENT_DEPOLYMERIZATION		32	0.343128	1.32502	0.148148	0.50025	1	1977	tags=41%, list=27%, signal=55%
GOBP_EXOCYTOSIS		145	0.28408	1.32483	0.042	0.49988	1	1879	tags=35%, list=25%, signal=46%
GOBP_TRANSCRIPTION_INITIATION_COUPLED_CHROMATIN_REMODELING		20	0.382809	1.32418	0.151966	0.500835	1	3813	tags=85%, list=51%, signal=174%
GOBP_RESPONSE_TO_DSRNA		27	0.360488	1.32341	0.149485	0.502139	1	2245	tags=52%, list=30%, signal=74%
GOBP_TAXIS		207	0.274175	1.32254	0.029	0.503783	1	1838	tags=27%, list=25%, signal=34%
GOBP_POSITIVE_REGULATION_OF_PROTEIN_CATABOLIC_PROCESS		137	0.286818	1.3222	0.05	0.503846	1	3842	tags=66%, list=52%, signal=135%
GOBP_T_CELL_MEDIATED_CYTOTOXICITY		19	0.394114	1.32183	0.143319	0.504024	1	266	tags=11%, list=4%, signal=11%
GOBP_RESPONSE_TO_BACTERIUM		205	0.277953	1.32164	0.028	0.503738	1	1274	tags=22%, list=17%, signal=26%
GOBP_WATER_SOLUBLE_VITAMIN_METABOLIC_PROCESS		22	0.378312	1.32147	0.145281	0.503297	1	1893	tags=41%, list=25%, signal=55%
GOBP_REGULATION_OF_EPITHELIAL_CELL_APOPTOTIC_PROCESS		49	0.323792	1.3213	0.116935	0.502887	1	903	tags=20%, list=12%, signal=23%
GOBP_NUCLEAR_MEMBRANE_REASSEMBLY		20	0.381017	1.32047	0.162076	0.504133	1	4174	tags=90%, list=56%, signal=205%
GOBP_PROTEIN_LOCALIZATION_TO_CELL_JUNCTION		47	0.323384	1.31937	0.126761	0.50637	1	1635	tags=34%, list=22%, signal=43%
GOBP_LIPID_LOCALIZATION		176	0.279815	1.31913	0.031	0.506167	1	752	tags=16%, list=10%, signal=18%
GOBP_POSITIVE_REGULATION_OF_ACTIN_FILAMENT_BUNDLE_ASSEMBLY		37	0.341056	1.31907	0.111223	0.505427	1	2578	tags=46%, list=35%, signal=70%
GOBP_PROTEIN_HYDROXYLATION		22	0.371612	1.31901	0.162276	0.504751	1	2725	tags=50%, list=37%, signal=79%
GOBP_AMYLOID_BETA_METABOLIC_PROCESS		32	0.344176	1.31885	0.15056	0.504321	1	3063	tags=56%, list=41%, signal=95%
GOBP_NEGATIVE_REGULATION_OF_ENDOPEPTIDASE_ACTIVITY		61	0.309671	1.31812	0.109438	0.505539	1	3787	tags=64%, list=51%, signal=129%
GOBP_REGULATION_OF_ENDOTHELIAL_CELL_MIGRATION		105	0.291384	1.31799	0.076	0.505054	1	2578	tags=40%, list=35%, signal=60%
GOBP_POSITIVE_REGULATION_OF_CELL_KILLING		18	0.392437	1.31713	0.158919	0.506549	1	266	tags=11%, list=4%, signal=11%
GOBP_PYRUVATE_METABOLIC_PROCESS		57	0.310031	1.317	0.115694	0.50603	1	3147	tags=58%, list=42%, signal=100%
GOBP_POSITIVE_REGULATION_OF_BLOOD_VESSEL_ENDOTHELIAL_CELL_MIGRATION		40	0.32452	1.31683	0.123742	0.505642	1	3358	tags=63%, list=45%, signal=113%
GOBP_AMEBOIDAL_TYPE_CELL_MIGRATION		238	0.272701	1.31681	0.029	0.504837	1	2614	tags=39%, list=35%, signal=58%
GOBP_REGULATION_OF_LIPID_LOCALIZATION		52	0.316358	1.31646	0.121853	0.504885	1	3073	tags=56%, list=41%, signal=94%
GOBP_PIGMENT_CELL_DIFFERENTIATION		15	0.416335	1.31578	0.161148	0.506067	1	2499	tags=60%, list=34%, signal=90%
GOBP_MITOCHONDRION_ORGANIZATION		378	0.267727	1.31518	0.007	0.506807	1	2590	tags=45%, list=35%, signal=65%
GOBP_NEGATIVE_REGULATION_OF_ERBB_SIGNALING_PATHWAY		18	0.39267	1.31514	0.155413	0.506074	1	4524	tags=100%, list=61%, signal=255%
GOBP_EPITHELIAL_CELL_DIFFERENTIATION		256	0.269991	1.31438	0.026	0.507367	1	1643	tags=25%, list=22%, signal=30%
GOBP_GLYCOPROTEIN_BIOSYNTHETIC_PROCESS		161	0.279788	1.31387	0.045	0.507896	1	546	tags=16%, list=7%, signal=16%
GOBP_REGULATION_OF_CATION_CHANNEL_ACTIVITY		40	0.334013	1.31316	0.151976	0.509028	1	1299	tags=28%, list=17%, signal=33%
GOBP_RETINOIC_ACID_RECEPTOR_SIGNALING_PATHWAY		18	0.390521	1.31306	0.16269	0.508472	1	1551	tags=33%, list=21%, signal=42%
GOBP_ALPHA_BETA_T_CELL_PROLIFERATION		18	0.393717	1.31284	0.153518	0.508239	1	4044	tags=83%, list=54%, signal=182%
GOBP_MITOCHONDRIAL_CYTOCHROME_C_OXIDASE_ASSEMBLY		19	0.383769	1.31262	0.155063	0.508055	1	3701	tags=79%, list=50%, signal=157%
GOBP_ESTABLISHMENT_OF_PROTEIN_LOCALIZATION_TO_CHROMOSOME		18	0.387026	1.31243	0.147558	0.507735	1	1540	tags=44%, list=21%, signal=56%
GOBP_POLYSACCHARIDE_METABOLIC_PROCESS		46	0.323522	1.312	0.126008	0.508146	1	1622	tags=33%, list=22%, signal=41%
GOBP_NEGATIVE_REGULATION_OF_PROTEIN_CONTAINING_COMPLEX_DISASSEMBLY		42	0.329256	1.31171	0.139535	0.508121	1	796	tags=24%, list=11%, signal=27%
GOBP_REGULATION_OF_MAST_CELL_ACTIVATION		18	0.386383	1.31088	0.158817	0.509686	1	337	tags=17%, list=5%, signal=17%
GOBP_RESPONSE_TO_CALCIUM_ION		59	0.312898	1.3105	0.109218	0.50985	1	967	tags=25%, list=13%, signal=29%
GOBP_POLYSACCHARIDE_BIOSYNTHETIC_PROCESS		29	0.346681	1.3098	0.148033	0.511044	1	3416	tags=66%, list=46%, signal=121%
GOBP_RESPONSE_TO_MOLECULE_OF_BACTERIAL_ORIGIN		125	0.285929	1.3086	0.055	0.513583	1	1490	tags=26%, list=20%, signal=32%
GOBP_CELL_SUBSTRATE_ADHESION		180	0.276039	1.30857	0.041	0.512826	1	2682	tags=39%, list=36%, signal=60%
GOBP_SIGNAL_TRANSDUCTION_IN_ABSENCE_OF_LIGAND		35	0.338739	1.30829	0.146341	0.512745	1	2090	tags=46%, list=28%, signal=63%
GOBP_HIPPOCAMPUS_DEVELOPMENT		38	0.332296	1.30807	0.147923	0.512535	1	1994	tags=42%, list=27%, signal=57%
GOBP_REGULATION_OF_RELEASE_OF_CYTOCHROME_C_FROM_MITOCHONDRIA		33	0.339006	1.30794	0.134497	0.512062	1	1999	tags=36%, list=27%, signal=50%
GOBP_NEGATIVE_REGULATION_OF_PHOSPHOPROTEIN_PHOSPHATASE_ACTIVITY		16	0.401599	1.30771	0.16849	0.511866	1	2759	tags=63%, list=37%, signal=99%
GOBP_CELLULAR_METABOLIC_COMPOUND_SALVAGE		19	0.383838	1.3072	0.179406	0.512489	1	3576	tags=74%, list=48%, signal=142%
GOBP_NUCLEOTIDE_PHOSPHORYLATION		54	0.31741	1.30711	0.130522	0.511889	1	3147	tags=59%, list=42%, signal=102%
GOBP_HEMOSTASIS		103	0.289821	1.30673	0.072	0.512133	1	1791	tags=32%, list=24%, signal=42%
GOBP_POSITIVE_REGULATION_OF_GROWTH		98	0.290794	1.30645	0.0740741	0.512126	1	1969	tags=31%, list=26%, signal=41%
GOBP_REGULATION_OF_ORGANIC_ACID_TRANSPORT		25	0.357816	1.30578	0.142264	0.513116	1	2927	tags=56%, list=39%, signal=92%
GOBP_CYTOKINE_PRODUCTION_INVOLVED_IN_IMMUNE_RESPONSE		39	0.328764	1.30576	0.137097	0.512302	1	1270	tags=26%, list=17%, signal=31%
GOBP_ERK1_AND_ERK2_CASCADE		118	0.284505	1.30575	0.069	0.511494	1	3043	tags=48%, list=41%, signal=80%
GOBP_SPERM_MOTILITY		15	0.413896	1.30556	0.166667	0.511125	1	2375	tags=53%, list=32%, signal=78%
GOBP_POSITIVE_REGULATION_OF_ACTIN_FILAMENT_POLYMERIZATION		27	0.355085	1.30552	0.159138	0.510404	1	1643	tags=33%, list=22%, signal=43%
GOBP_POSITIVE_REGULATION_OF_CYTOKINE_PRODUCTION		164	0.276684	1.305	0.042	0.511066	1	1661	tags=30%, list=22%, signal=38%
GOBP_NEGATIVE_REGULATION_OF_RESPONSE_TO_EXTERNAL_STIMULUS		171	0.277054	1.30476	0.036	0.510886	1	1557	tags=27%, list=21%, signal=33%
GOBP_BIOLOGICAL_PROCESS_INVOLVED_IN_SYMBIOTIC_INTERACTION		177	0.275093	1.30405	0.04	0.511986	1	3397	tags=53%, list=46%, signal=95%
GOBP_RESPONSE_TO_TYPE_II_INTERFERON		57	0.310046	1.30348	0.114114	0.512791	1	4054	tags=74%, list=54%, signal=161%
GOBP_THYMUS_DEVELOPMENT		21	0.371625	1.30342	0.151579	0.512123	1	3043	tags=62%, list=41%, signal=104%
GOBP_REGULATION_OF_PEPTIDYL_SERINE_PHOSPHORYLATION		66	0.303107	1.303	0.103103	0.512512	1	2572	tags=47%, list=35%, signal=71%
GOBP_RNA_CAPPING		16	0.405543	1.30261	0.154516	0.512727	1	2663	tags=63%, list=36%, signal=97%
GOBP_REGULATION_OF_POTASSIUM_ION_TRANSPORT		30	0.346675	1.30222	0.144628	0.512978	1	2829	tags=53%, list=38%, signal=86%
GOBP_RETROGRADE_VESICLE_MEDIATED_TRANSPORT_GOLGI_TO_ENDOPLASMIC_RETICULUM		45	0.320522	1.30202	0.135952	0.512738	1	4270	tags=80%, list=57%, signal=187%
GOBP_ACTIVATED_T_CELL_PROLIFERATION		17	0.393863	1.30172	0.165405	0.512799	1	943	tags=24%, list=13%, signal=27%
GOBP_POSITIVE_REGULATION_OF_OSSIFICATION		18	0.385661	1.30148	0.167562	0.512626	1	716	tags=22%, list=10%, signal=25%
GOBP_POSITIVE_REGULATION_OF_EXTRINSIC_APOPTOTIC_SIGNALING_PATHWAY		28	0.349466	1.30089	0.154555	0.51345	1	1747	tags=32%, list=23%, signal=42%
GOBP_PROTEIN_TARGETING		225	0.270617	1.30084	0.027	0.512773	1	2943	tags=50%, list=40%, signal=81%
GOBP_METENCEPHALON_DEVELOPMENT		43	0.323239	1.30084	0.140404	0.511977	1	3132	tags=56%, list=42%, signal=96%
GOBP_REACTIVE_OXYGEN_SPECIES_BIOSYNTHETIC_PROCESS		22	0.369576	1.30032	0.160169	0.512577	1	3602	tags=73%, list=48%, signal=141%
GOBP_RESPONSE_TO_INORGANIC_SUBSTANCE		242	0.269413	1.30017	0.025	0.512214	1	3087	tags=48%, list=41%, signal=79%
GOBP_ORGANIC_ACID_TRANSPORT		102	0.291014	1.29889	0.084	0.51513	1	2597	tags=40%, list=35%, signal=61%
GOBP_MEMBRANE_ORGANIZATION		472	0.260134	1.29873	0.006	0.514772	1	2872	tags=47%, list=39%, signal=71%
GOBP_SMOOTH_MUSCLE_CELL_PROLIFERATION		68	0.299249	1.29829	0.115115	0.515122	1	1435	tags=26%, list=19%, signal=32%
GOBP_POSITIVE_REGULATION_OF_CELLULAR_RESPONSE_TO_TRANSFORMING_GROWTH_FACTOR_BETA_STIMULUS		18	0.385037	1.29774	0.165059	0.515902	1	515	tags=22%, list=7%, signal=24%
GOBP_PORE_COMPLEX_ASSEMBLY		16	0.399964	1.297	0.170652	0.517178	1	2355	tags=56%, list=32%, signal=82%
GOBP_CELL_CELL_JUNCTION_ASSEMBLY		59	0.312345	1.29624	0.122	0.518522	1	1643	tags=31%, list=22%, signal=39%
GOBP_CELLULAR_COMPONENT_MAINTENANCE		28	0.35125	1.2962	0.153926	0.51783	1	253	tags=11%, list=3%, signal=11%
GOBP_MUSCLE_CELL_MIGRATION		45	0.319688	1.2957	0.145455	0.518399	1	3303	tags=56%, list=44%, signal=99%
GOBP_POSITIVE_REGULATION_OF_MITOCHONDRION_ORGANIZATION		49	0.315717	1.2951	0.142714	0.519301	1	3138	tags=57%, list=42%, signal=98%
GOBP_REGULATION_OF_TRANSPORTER_ACTIVITY		97	0.290116	1.29488	0.0910911	0.519118	1	1299	tags=26%, list=17%, signal=31%
GOBP_SPLICEOSOMAL_SNRNP_ASSEMBLY		31	0.341769	1.29483	0.152196	0.518463	1	3776	tags=77%, list=51%, signal=157%
GOBP_LOCALIZATION_WITHIN_MEMBRANE		399	0.260828	1.29336	0.012	0.521945	1	2666	tags=43%, list=36%, signal=64%
GOBP_ORGANIC_ANION_TRANSPORT		134	0.279824	1.29147	0.072	0.526476	1	1582	tags=26%, list=21%, signal=33%
GOBP_MUSCLE_ADAPTATION		41	0.326084	1.29134	0.151362	0.526	1	3063	tags=61%, list=41%, signal=103%
GOBP_REGULATION_OF_PROTEIN_EXPORT_FROM_NUCLEUS		25	0.357276	1.29046	0.182573	0.527687	1	1299	tags=32%, list=17%, signal=39%
GOBP_PROTEIN_N_LINKED_GLYCOSYLATION_VIA_ASPARAGINE		21	0.36984	1.28994	0.170053	0.528368	1	318	tags=19%, list=4%, signal=20%
GOBP_REGULATION_OF_REACTIVE_OXYGEN_SPECIES_BIOSYNTHETIC_PROCESS		19	0.388297	1.28971	0.15878	0.528188	1	3602	tags=74%, list=48%, signal=142%
GOBP_SMOOTH_MUSCLE_CONTRACTION		32	0.339974	1.28871	0.158763	0.530249	1	2925	tags=59%, list=39%, signal=97%
GOBP_NEGATIVE_REGULATION_OF_VASCULAR_ASSOCIATED_SMOOTH_MUSCLE_CELL_PROLIFERATION		15	0.394081	1.28776	0.195312	0.532204	1	819	tags=20%, list=11%, signal=22%
GOBP_CELL_COMMUNICATION_INVOLVED_IN_CARDIAC_CONDUCTION		17	0.383836	1.28753	0.181522	0.532081	1	1136	tags=35%, list=15%, signal=42%
GOBP_SPROUTING_ANGIOGENESIS		70	0.295814	1.28581	0.125125	0.536133	1	2451	tags=40%, list=33%, signal=59%
GOBP_VASCULAR_TRANSPORT		22	0.366107	1.28549	0.17037	0.536278	1	359	tags=9%, list=5%, signal=10%
GOBP_RESPONSE_TO_MONOSACCHARIDE		81	0.297574	1.28538	0.111	0.535776	1	2527	tags=42%, list=34%, signal=63%
GOBP_INTRACELLULAR_PROTEIN_TRANSMEMBRANE_TRANSPORT		42	0.322236	1.28465	0.154002	0.537049	1	3701	tags=69%, list=50%, signal=137%
GOBP_VASCULATURE_DEVELOPMENT		349	0.261025	1.28445	0.02	0.536786	1	2578	tags=36%, list=35%, signal=52%
GOBP_COLLAGEN_CATABOLIC_PROCESS		18	0.379859	1.2844	0.179072	0.536122	1	2327	tags=44%, list=31%, signal=65%
GOBP_POSITIVE_REGULATION_OF_PROTEIN_SERINE_THREONINE_KINASE_ACTIVITY		81	0.295898	1.28432	0.105	0.535546	1	2174	tags=40%, list=29%, signal=55%
GOBP_PROTEIN_COMPLEX_OLIGOMERIZATION		114	0.281012	1.28427	0.097	0.534859	1	1589	tags=27%, list=21%, signal=34%
GOBP_NEGATIVE_REGULATION_OF_LIPID_LOCALIZATION		16	0.39031	1.28379	0.186947	0.535361	1	1490	tags=38%, list=20%, signal=47%
GOBP_ORGANOPHOSPHATE_BIOSYNTHETIC_PROCESS		333	0.260603	1.28378	0.023	0.534593	1	2422	tags=40%, list=33%, signal=57%
GOBP_NEGATIVE_REGULATION_OF_UBIQUITIN_PROTEIN_TRANSFERASE_ACTIVITY		16	0.39316	1.28374	0.186478	0.533909	1	3824	tags=88%, list=51%, signal=180%
GOBP_PHOSPHATIDYLCHOLINE_BIOSYNTHETIC_PROCESS		17	0.38993	1.2833	0.178879	0.534388	1	3	tags=6%, list=0%, signal=6%
GOBP_AMINO_ACID_METABOLIC_PROCESS		135	0.277864	1.28309	0.072	0.534184	1	3359	tags=57%, list=45%, signal=102%
GOBP_RIBOSOME_ASSEMBLY		49	0.312533	1.28277	0.151606	0.534372	1	4077	tags=78%, list=55%, signal=170%
GOBP_FOCAL_ADHESION_ASSEMBLY		56	0.306612	1.28208	0.138277	0.535561	1	2874	tags=52%, list=39%, signal=84%
GOBP_MUSCLE_CELL_PROLIFERATION		89	0.28793	1.28177	0.118	0.535698	1	2454	tags=38%, list=33%, signal=56%
GOBP_PROTEIN_HOMOOLIGOMERIZATION		80	0.291121	1.28166	0.117117	0.535251	1	1589	tags=28%, list=21%, signal=35%
GOBP_REGULATION_OF_MEMBRANE_LIPID_DISTRIBUTION		22	0.364128	1.28141	0.173545	0.535144	1	716	tags=23%, list=10%, signal=25%
GOBP_CAMP_MEDIATED_SIGNALING		15	0.404799	1.28123	0.173817	0.534884	1	286	tags=13%, list=4%, signal=14%
GOBP_REGULATION_OF_CELLULAR_RESPIRATION		30	0.344021	1.28093	0.165979	0.534948	1	2046	tags=47%, list=28%, signal=64%
GOBP_RESPONSE_TO_ORGANIC_CYCLIC_COMPOUND		394	0.257781	1.28076	0.016	0.534598	1	2540	tags=38%, list=34%, signal=55%
GOBP_CHEMICAL_HOMEOSTASIS		383	0.259043	1.28036	0.015	0.534901	1	3098	tags=46%, list=42%, signal=75%
GOBP_STRESS_FIBER_ASSEMBLY		70	0.302107	1.27987	0.12337	0.535574	1	2697	tags=47%, list=36%, signal=73%
GOBP_PROTEIN_TRANSMEMBRANE_TRANSPORT		47	0.316391	1.27926	0.149194	0.536545	1	3701	tags=68%, list=50%, signal=135%
GOBP_REGULATION_OF_MEMBRANE_POTENTIAL		127	0.277868	1.2788	0.087	0.537128	1	2732	tags=46%, list=37%, signal=71%
GOBP_VESICLE_MEDIATED_TRANSPORT_IN_SYNAPSE		103	0.284994	1.27833	0.103	0.537732	1	2120	tags=37%, list=28%, signal=51%
GOBP_REGULATION_OF_RESPONSE_TO_EXTERNAL_STIMULUS		431	0.25622	1.27747	0.01	0.539453	1	1838	tags=29%, list=25%, signal=36%
GOBP_RESPONSE_TO_CAMP		32	0.33256	1.27734	0.16029	0.53903	1	286	tags=6%, list=4%, signal=6%
GOBP_AMINO_ACID_BIOSYNTHETIC_PROCESS		36	0.324394	1.27669	0.165147	0.540105	1	2051	tags=42%, list=28%, signal=57%
GOBP_CALCIUM_ION_HOMEOSTASIS		108	0.283599	1.2763	0.097	0.540394	1	3153	tags=50%, list=42%, signal=86%
GOBP_NEUROTRANSMITTER_SECRETION		47	0.310927	1.276	0.146169	0.540466	1	1551	tags=36%, list=21%, signal=45%
GOBP_CELLULAR_RESPONSE_TO_DSRNA		16	0.392978	1.27562	0.186072	0.540742	1	2245	tags=56%, list=30%, signal=80%
GOBP_REGULATION_OF_VASCULAR_PERMEABILITY		24	0.351218	1.27466	0.173913	0.542777	1	830	tags=21%, list=11%, signal=23%
GOBP_CYTOKINESIS		108	0.281774	1.27421	0.108	0.543291	1	2858	tags=50%, list=38%, signal=80%
GOBP_MODULATION_BY_HOST_OF_VIRAL_GENOME_REPLICATION		18	0.374002	1.27359	0.182109	0.544297	1	1555	tags=39%, list=21%, signal=49%
GOBP_RESPONSE_TO_AMINO_ACID_STARVATION		34	0.331447	1.27238	0.191641	0.546953	1	3063	tags=56%, list=41%, signal=95%
GOBP_PROTEIN_LOCALIZATION_TO_MITOCHONDRION		103	0.281627	1.27131	0.113	0.54925	1	2940	tags=53%, list=40%, signal=87%
GOBP_PLACENTA_DEVELOPMENT		68	0.293105	1.27108	0.145291	0.549125	1	283	tags=9%, list=4%, signal=9%
GOBP_ENDOCRINE_PROCESS		27	0.344973	1.26927	0.162218	0.553658	1	3430	tags=63%, list=46%, signal=116%
GOBP_REGULATION_OF_TRANS_SYNAPTIC_SIGNALING		161	0.27281	1.26871	0.054	0.55459	1	1871	tags=31%, list=25%, signal=41%
GOBP_POSITIVE_REGULATION_OF_UBIQUITIN_DEPENDENT_PROTEIN_CATABOLIC_PROCESS		79	0.28926	1.26817	0.122	0.555374	1	3842	tags=67%, list=52%, signal=137%
GOBP_NEGATIVE_REGULATION_OF_OXIDATIVE_STRESS_INDUCED_CELL_DEATH		30	0.340046	1.26801	0.186023	0.555081	1	2940	tags=57%, list=40%, signal=93%
GOBP_NEGATIVE_REGULATION_OF_ESTABLISHMENT_OF_PROTEIN_LOCALIZATION		61	0.300663	1.26745	0.139418	0.555855	1	2666	tags=49%, list=36%, signal=76%
GOBP_SMALL_MOLECULE_BIOSYNTHETIC_PROCESS		243	0.264309	1.26733	0.053	0.555447	1	2273	tags=36%, list=31%, signal=50%
GOBP_POSITIVE_REGULATION_OF_INTERLEUKIN_8_PRODUCTION		25	0.348168	1.26703	0.188285	0.555593	1	1537	tags=32%, list=21%, signal=40%
GOBP_POSITIVE_REGULATION_OF_TRANSPORTER_ACTIVITY		43	0.314609	1.26695	0.177958	0.555022	1	2709	tags=47%, list=36%, signal=73%
GOBP_AMINE_BIOSYNTHETIC_PROCESS		15	0.399244	1.26661	0.187845	0.555339	1	2200	tags=53%, list=30%, signal=76%
GOBP_TYROSINE_PHOSPHORYLATION_OF_STAT_PROTEIN		26	0.346454	1.26602	0.179197	0.556229	1	4497	tags=88%, list=60%, signal=223%
GOBP_CELL_MATRIX_ADHESION		117	0.275765	1.26595	0.106	0.555601	1	2682	tags=42%, list=36%, signal=64%
GOBP_NEGATIVE_REGULATION_OF_INTRACELLULAR_TRANSPORT		33	0.329685	1.2655	0.178571	0.556082	1	2131	tags=45%, list=29%, signal=63%
GOBP_RESPONSE_TO_CYTOKINE		383	0.256156	1.26326	0.023	0.561818	1	3415	tags=51%, list=46%, signal=90%
GOBP_AORTA_DEVELOPMENT		29	0.340966	1.26289	0.173459	0.562087	1	2256	tags=38%, list=30%, signal=54%
GOBP_MICROTUBULE_DEPOLYMERIZATION		19	0.372241	1.26177	0.209746	0.564686	1	443	tags=21%, list=6%, signal=22%
GOBP_REGULATION_OF_SYNAPTIC_VESICLE_RECYCLING		15	0.390867	1.26084	0.19912	0.566676	1	1299	tags=40%, list=17%, signal=48%
GOBP_POSITIVE_REGULATION_OF_PROTEIN_BINDING		61	0.294715	1.26061	0.157315	0.56654	1	3016	tags=52%, list=41%, signal=88%
GOBP_SECRETION		352	0.257139	1.25994	0.024	0.567797	1	2553	tags=40%, list=34%, signal=58%
GOBP_RIBOSOMAL_LARGE_SUBUNIT_BIOGENESIS		53	0.304677	1.25915	0.161484	0.569359	1	4077	tags=77%, list=55%, signal=170%
GOBP_NEGATIVE_REGULATION_OF_RELEASE_OF_CYTOCHROME_C_FROM_MITOCHONDRIA		15	0.393813	1.2591	0.21317	0.56872	1	2217	tags=53%, list=30%, signal=76%
GOBP_CYTOPLASMIC_TRANSLATIONAL_INITIATION		34	0.327902	1.2591	0.190574	0.567928	1	3207	tags=65%, list=43%, signal=113%
GOBP_MYELOID_LEUKOCYTE_MEDIATED_IMMUNITY		44	0.312501	1.25908	0.174089	0.567168	1	1879	tags=36%, list=25%, signal=48%
GOBP_CARBOHYDRATE_HOMEOSTASIS		97	0.281448	1.25901	0.128	0.566579	1	3098	tags=49%, list=42%, signal=84%
GOBP_CELL_DEATH_IN_RESPONSE_TO_OXIDATIVE_STRESS		53	0.303773	1.2588	0.159319	0.566377	1	2756	tags=49%, list=37%, signal=77%
GOBP_NEGATIVE_REGULATION_OF_ACTIN_FILAMENT_DEPOLYMERIZATION		24	0.341845	1.2579	0.192067	0.568257	1	1977	tags=42%, list=27%, signal=57%
GOBP_TISSUE_MIGRATION		180	0.266453	1.25779	0.074	0.567794	1	2609	tags=38%, list=35%, signal=57%
GOBP_LUNG_ALVEOLUS_DEVELOPMENT		22	0.351396	1.25779	0.191332	0.56703	1	468	tags=18%, list=6%, signal=19%
GOBP_CELLULAR_ALDEHYDE_METABOLIC_PROCESS		36	0.325045	1.25733	0.183653	0.567596	1	2981	tags=56%, list=40%, signal=92%
GOBP_POSITIVE_REGULATION_OF_LEUKOCYTE_CHEMOTAXIS		34	0.322231	1.2564	0.178026	0.569523	1	2132	tags=38%, list=29%, signal=53%
GOBP_REGULATION_OF_CELL_PROJECTION_ASSEMBLY		121	0.273793	1.25579	0.12	0.570598	1	2823	tags=50%, list=38%, signal=80%
GOBP_REGULATION_OF_REGULATED_SECRETORY_PATHWAY		46	0.309295	1.25487	0.173695	0.572538	1	1879	tags=37%, list=25%, signal=49%
GOBP_MAPK_CASCADE		321	0.255403	1.25485	0.027	0.571788	1	3127	tags=47%, list=42%, signal=77%
GOBP_RESPONSE_TO_EXTRACELLULAR_STIMULUS		223	0.261158	1.25439	0.058	0.572335	1	3109	tags=47%, list=42%, signal=78%
GOBP_NEUROTRANSMITTER_TRANSPORT		59	0.301776	1.25389	0.151911	0.573087	1	1551	tags=34%, list=21%, signal=42%
GOBP_MONOATOMIC_ION_HOMEOSTASIS		227	0.262342	1.2534	0.059	0.573787	1	3082	tags=46%, list=41%, signal=77%
GOBP_REGENERATION		76	0.292134	1.25234	0.137137	0.5762	1	1607	tags=26%, list=22%, signal=33%
GOBP_POSITIVE_REGULATION_OF_CELLULAR_COMPONENT_BIOGENESIS		259	0.257838	1.25225	0.046	0.575671	1	2678	tags=43%, list=36%, signal=65%
GOBP_PHOSPHOLIPID_TRANSLOCATION		18	0.376773	1.25198	0.19893	0.575693	1	716	tags=22%, list=10%, signal=25%
GOBP_REGULATION_OF_NEUROTRANSMITTER_SECRETION		29	0.336551	1.25133	0.206755	0.576902	1	1503	tags=38%, list=20%, signal=47%
GOBP_POSITIVE_REGULATION_OF_MAPK_CASCADE		173	0.265951	1.25053	0.075	0.578507	1	3013	tags=45%, list=41%, signal=74%
GOBP_CYTOKINETIC_PROCESS		28	0.336112	1.2505	0.194792	0.5778	1	3543	tags=71%, list=48%, signal=136%
GOBP_VESICLE_CYTOSKELETAL_TRAFFICKING		40	0.309285	1.25046	0.191296	0.577162	1	3126	tags=60%, list=42%, signal=103%
GOBP_REGULATION_OF_RHO_PROTEIN_SIGNAL_TRANSDUCTION		45	0.306344	1.25022	0.174571	0.577065	1	2608	tags=47%, list=35%, signal=71%
GOBP_RESPONSE_TO_XENOBIOTIC_STIMULUS		165	0.265501	1.25017	0.089	0.576404	1	831	tags=15%, list=11%, signal=16%
GOBP_REGULATION_OF_OXIDATIVE_STRESS_INDUCED_CELL_DEATH		43	0.31116	1.25007	0.177241	0.57593	1	2756	tags=49%, list=37%, signal=77%
GOBP_INNATE_IMMUNE_RESPONSE		333	0.255142	1.24881	0.025	0.578912	1	3860	tags=63%, list=52%, signal=125%
GOBP_VACUOLAR_TRANSPORT		119	0.272274	1.24835	0.112	0.579551	1	2645	tags=45%, list=36%, signal=68%
GOBP_NUCLEOSIDE_MONOPHOSPHATE_BIOSYNTHETIC_PROCESS		26	0.338819	1.24783	0.226376	0.580272	1	3693	tags=69%, list=50%, signal=137%
GOBP_REGULATION_OF_SECRETION		233	0.260045	1.24777	0.059	0.579622	1	2550	tags=39%, list=34%, signal=58%
GOBP_CELLULAR_RESPONSE_TO_SALT		73	0.288526	1.24777	0.138277	0.578862	1	796	tags=18%, list=11%, signal=20%
GOBP_REGULATION_OF_ENDOPEPTIDASE_ACTIVITY		157	0.266315	1.24766	0.085	0.578392	1	3406	tags=54%, list=46%, signal=98%
GOBP_TELENCEPHALON_DEVELOPMENT		115	0.276574	1.24758	0.116	0.577844	1	2982	tags=43%, list=40%, signal=71%
GOBP_MEMBRANE_INVAGINATION		29	0.332314	1.24718	0.190722	0.578259	1	3063	tags=62%, list=41%, signal=105%
GOBP_REGULATION_OF_EPITHELIAL_CELL_MIGRATION		138	0.268334	1.24709	0.094	0.577742	1	2609	tags=38%, list=35%, signal=58%
GOBP_POSITIVE_REGULATION_OF_DEVELOPMENTAL_GROWTH		54	0.301556	1.24696	0.156093	0.577384	1	443	tags=7%, list=6%, signal=8%
GOBP_GOLGI_VESICLE_TRANSPORT		234	0.258479	1.24695	0.061	0.576641	1	4405	tags=74%, list=59%, signal=175%
GOBP_BONE_REMODELING		29	0.334818	1.2469	0.200824	0.576016	1	1083	tags=21%, list=15%, signal=24%
GOBP_POSITIVE_REGULATION_OF_MICROTUBULE_POLYMERIZATION_OR_DEPOLYMERIZATION		20	0.363195	1.2463	0.207226	0.577064	1	2866	tags=65%, list=39%, signal=105%
GOBP_QUINONE_METABOLIC_PROCESS		19	0.363199	1.24595	0.211029	0.577402	1	2213	tags=47%, list=30%, signal=67%
GOBP_REGULATION_OF_PROTEIN_BINDING		120	0.276477	1.24541	0.114	0.578322	1	1661	tags=32%, list=22%, signal=40%
GOBP_AUTOPHAGOSOME_MATURATION		49	0.307234	1.24483	0.167671	0.579392	1	3109	tags=59%, list=42%, signal=101%
GOBP_RESPONSE_TO_ORGANOPHOSPHORUS		43	0.309199	1.24408	0.193909	0.580881	1	286	tags=7%, list=4%, signal=7%
GOBP_REGULATION_OF_RESPONSE_TO_OXIDATIVE_STRESS		52	0.302437	1.24375	0.190572	0.581145	1	2756	tags=48%, list=37%, signal=76%
GOBP_REGULATION_OF_CYSTEINE_TYPE_ENDOPEPTIDASE_ACTIVITY		119	0.275033	1.24361	0.104	0.580789	1	3994	tags=66%, list=54%, signal=139%
GOBP_CATECHOLAMINE_TRANSPORT		15	0.391147	1.24343	0.203724	0.580567	1	1913	tags=47%, list=26%, signal=63%
GOBP_MICROTUBULE_POLYMERIZATION		48	0.302877	1.24313	0.18429	0.580703	1	3334	tags=60%, list=45%, signal=109%
GOBP_HYDROGEN_PEROXIDE_METABOLIC_PROCESS		22	0.35215	1.24279	0.209205	0.580934	1	3669	tags=73%, list=49%, signal=143%
GOBP_AMINO_ACID_CATABOLIC_PROCESS		43	0.30956	1.24277	0.188698	0.580216	1	3081	tags=53%, list=41%, signal=91%
GOBP_POSITIVE_REGULATION_OF_MUSCLE_CELL_DIFFERENTIATION		31	0.324395	1.24247	0.209661	0.580405	1	1228	tags=26%, list=17%, signal=31%
GOBP_INTERLEUKIN_6_PRODUCTION		46	0.307453	1.24235	0.201613	0.580051	1	1426	tags=28%, list=19%, signal=35%
GOBP_SYNAPTIC_VESICLE_TRANSPORT		21	0.357401	1.24188	0.221526	0.580741	1	2472	tags=57%, list=33%, signal=85%
GOBP_REGULATION_OF_HIPPO_SIGNALING		17	0.377066	1.24187	0.210526	0.579998	1	964	tags=29%, list=13%, signal=34%
GOBP_NEGATIVE_REGULATION_OF_HORMONE_SECRETION		21	0.360833	1.24166	0.19641	0.579846	1	3691	tags=71%, list=50%, signal=141%
GOBP_AGING		71	0.286671	1.24145	0.164493	0.579727	1	3107	tags=49%, list=42%, signal=84%
GOBP_EXPORT_FROM_CELL		334	0.252576	1.24109	0.044	0.580008	1	2740	tags=43%, list=37%, signal=65%
GOBP_REGULATION_OF_SMOOTH_MUSCLE_CONTRACTION		18	0.36964	1.24085	0.21329	0.579922	1	2454	tags=56%, list=33%, signal=83%
GOBP_LATE_ENDOSOME_TO_LYSOSOME_TRANSPORT		18	0.369711	1.24068	0.216931	0.579673	1	2645	tags=61%, list=36%, signal=95%
GOBP_NEGATIVE_REGULATION_OF_T_CELL_PROLIFERATION		25	0.340645	1.2401	0.204995	0.58063	1	945	tags=24%, list=13%, signal=27%
GOBP_REGULATION_OF_ANATOMICAL_STRUCTURE_MORPHOGENESIS		383	0.250265	1.2394	0.038	0.581936	1	2648	tags=38%, list=36%, signal=57%
GOBP_REGULATION_OF_INTRINSIC_APOPTOTIC_SIGNALING_PATHWAY		112	0.276685	1.23931	0.111	0.58146	1	3063	tags=53%, list=41%, signal=88%
GOBP_RESPONSE_TO_CORTICOSTEROID		63	0.294309	1.23877	0.173695	0.582328	1	2513	tags=37%, list=34%, signal=55%
GOBP_INTEGRIN_MEDIATED_SIGNALING_PATHWAY		58	0.295114	1.2386	0.166834	0.582093	1	2679	tags=41%, list=36%, signal=64%
GOBP_SKELETAL_MUSCLE_TISSUE_REGENERATION		19	0.364794	1.23789	0.219307	0.583407	1	2452	tags=47%, list=33%, signal=70%
GOBP_CALCIUM_ION_TRANSMEMBRANE_IMPORT_INTO_CYTOSOL		55	0.297076	1.23553	0.185557	0.589867	1	2401	tags=44%, list=32%, signal=64%
GOBP_NEGATIVE_REGULATION_OF_BINDING		84	0.284612	1.23539	0.137137	0.58953	1	1215	tags=26%, list=16%, signal=31%
GOBP_REGULATION_OF_LEUKOCYTE_PROLIFERATION		95	0.277346	1.23456	0.127	0.591349	1	1270	tags=22%, list=17%, signal=26%
GOBP_REGULATION_OF_RECEPTOR_RECYCLING		15	0.380984	1.23432	0.227525	0.591343	1	4005	tags=87%, list=54%, signal=187%
GOBP_LIMBIC_SYSTEM_DEVELOPMENT		46	0.304811	1.23414	0.191102	0.591124	1	1791	tags=37%, list=24%, signal=48%
GOBP_CD4_POSITIVE_ALPHA_BETA_T_CELL_ACTIVATION		35	0.319195	1.23405	0.21058	0.590627	1	1029	tags=23%, list=14%, signal=26%
GOBP_RRNA_MODIFICATION		21	0.354524	1.23363	0.212249	0.591177	1	1982	tags=48%, list=27%, signal=65%
GOBP_NEGATIVE_REGULATION_OF_PEPTIDASE_ACTIVITY		73	0.287869	1.23361	0.161161	0.590476	1	3787	tags=62%, list=51%, signal=124%
GOBP_POSITIVE_REGULATION_OF_PEPTIDYL_SERINE_PHOSPHORYLATION		46	0.307941	1.23332	0.183283	0.590616	1	2481	tags=48%, list=33%, signal=71%
GOBP_POSITIVE_REGULATION_OF_DNA_BINDING		31	0.323887	1.23316	0.220859	0.590339	1	3767	tags=68%, list=51%, signal=137%
GOBP_REGULATION_OF_MITOCHONDRION_ORGANIZATION		104	0.272478	1.23255	0.144	0.59143	1	2353	tags=40%, list=32%, signal=58%
GOBP_MAMMARY_GLAND_MORPHOGENESIS		18	0.364435	1.23198	0.236957	0.592447	1	1490	tags=33%, list=20%, signal=42%
GOBP_PHAGOCYTOSIS		102	0.273351	1.23134	0.157	0.593606	1	2468	tags=41%, list=33%, signal=61%
GOBP_NEGATIVE_REGULATION_OF_CALCIUM_ION_TRANSMEMBRANE_TRANSPORTER_ACTIVITY		17	0.365179	1.23085	0.222222	0.594286	1	965	tags=29%, list=13%, signal=34%
GOBP_VIRAL_GENE_EXPRESSION		80	0.282835	1.23015	0.154	0.595587	1	3397	tags=58%, list=46%, signal=105%
GOBP_REGULATION_OF_INFLAMMATORY_RESPONSE		133	0.263717	1.22962	0.126	0.596355	1	2854	tags=43%, list=38%, signal=68%
GOBP_PROTEIN_CONTAINING_COMPLEX_DISASSEMBLY		157	0.26233	1.2295	0.113	0.595984	1	2870	tags=47%, list=39%, signal=75%
GOBP_NUCLEOSIDE_DIPHOSPHATE_METABOLIC_PROCESS		69	0.287078	1.22935	0.166166	0.595677	1	3147	tags=55%, list=42%, signal=95%
GOBP_NEGATIVE_REGULATION_OF_KINASE_ACTIVITY		130	0.267332	1.22932	0.112	0.595002	1	2733	tags=43%, list=37%, signal=67%
GOBP_INTRACELLULAR_MONOATOMIC_ION_HOMEOSTASIS		194	0.25964	1.22706	0.074	0.601253	1	3176	tags=48%, list=43%, signal=81%
GOBP_REGULATION_OF_EXOCYTOSIS		83	0.281118	1.22699	0.166	0.600711	1	2609	tags=45%, list=35%, signal=68%
GOBP_RESPONSE_TO_LIPID		361	0.248022	1.22688	0.047	0.600269	1	1993	tags=30%, list=27%, signal=39%
GOBP_SRP_DEPENDENT_COTRANSLATIONAL_PROTEIN_TARGETING_TO_MEMBRANE		15	0.382343	1.22611	0.232044	0.60192	1	3216	tags=73%, list=43%, signal=129%
GOBP_NEGATIVE_REGULATION_OF_VASCULATURE_DEVELOPMENT		43	0.302644	1.22549	0.198389	0.603051	1	2553	tags=42%, list=34%, signal=63%
GOBP_REGULATION_OF_CELL_JUNCTION_ASSEMBLY		89	0.277013	1.22532	0.148	0.602799	1	2682	tags=43%, list=36%, signal=66%
GOBP_VASOCONSTRICTION		18	0.364912	1.22489	0.23102	0.603337	1	2697	tags=56%, list=36%, signal=87%
GOBP_OSTEOCLAST_DIFFERENTIATION		39	0.305525	1.22472	0.205882	0.603124	1	784	tags=15%, list=11%, signal=17%
GOBP_SYNAPTIC_SIGNALING		236	0.254235	1.22444	0.098	0.603276	1	2732	tags=42%, list=37%, signal=64%
GOBP_NEGATIVE_REGULATION_OF_PEPTIDE_SECRETION		15	0.377402	1.22396	0.233223	0.604022	1	3691	tags=73%, list=50%, signal=145%
GOBP_POSITIVE_REGULATION_OF_INTRINSIC_APOPTOTIC_SIGNALING_PATHWAY		42	0.30452	1.22331	0.194556	0.605257	1	3243	tags=62%, list=44%, signal=109%
GOBP_GLIOGENESIS		130	0.266533	1.22309	0.125	0.605228	1	306	tags=8%, list=4%, signal=8%
GOBP_ADHERENS_JUNCTION_ORGANIZATION		29	0.329413	1.22264	0.231084	0.605823	1	1263	tags=28%, list=17%, signal=33%
GOBP_REGULATION_OF_DEFENSE_RESPONSE		302	0.248993	1.222	0.064	0.607129	1	3341	tags=51%, list=45%, signal=89%
GOBP_CYTOSOLIC_PATTERN_RECOGNITION_RECEPTOR_SIGNALING_PATHWAY		47	0.29628	1.22097	0.20202	0.609568	1	1883	tags=40%, list=25%, signal=54%
GOBP_FATTY_ACID_METABOLIC_PROCESS		157	0.261319	1.22065	0.099	0.609751	1	2252	tags=36%, list=30%, signal=51%
GOBP_ALPHA_BETA_T_CELL_ACTIVATION		53	0.291517	1.21981	0.196985	0.611571	1	4123	tags=68%, list=55%, signal=151%
GOBP_REGULATION_OF_LEUKOCYTE_APOPTOTIC_PROCESS		43	0.30516	1.21961	0.229525	0.611431	1	1612	tags=28%, list=22%, signal=35%
GOBP_NEGATIVE_REGULATION_OF_LEUKOCYTE_APOPTOTIC_PROCESS		26	0.335212	1.21939	0.227795	0.611334	1	1224	tags=27%, list=16%, signal=32%
GOBP_RESPONSE_TO_FATTY_ACID		25	0.336183	1.2186	0.231568	0.613042	1	3389	tags=64%, list=46%, signal=117%
GOBP_SECRETORY_GRANULE_ORGANIZATION		30	0.31925	1.2183	0.226337	0.613164	1	4232	tags=77%, list=57%, signal=177%
GOBP_ERYTHROCYTE_DEVELOPMENT		26	0.329992	1.21773	0.226006	0.614182	1	1791	tags=38%, list=24%, signal=50%
GOBP_REGULATION_OF_ERBB_SIGNALING_PATHWAY		40	0.31418	1.2174	0.213632	0.614459	1	4620	tags=88%, list=62%, signal=230%
GOBP_BLOOD_VESSEL_ENDOTHELIAL_CELL_MIGRATION		79	0.281866	1.21634	0.175175	0.616889	1	2578	tags=42%, list=35%, signal=63%
GOBP_NEUTROPHIL_CHEMOTAXIS		23	0.343523	1.21607	0.219665	0.616903	1	1276	tags=30%, list=17%, signal=37%
GOBP_SULFUR_AMINO_ACID_METABOLIC_PROCESS		17	0.362933	1.21607	0.240395	0.616148	1	2426	tags=53%, list=33%, signal=78%
GOBP_POLYOL_METABOLIC_PROCESS		45	0.298236	1.21561	0.215863	0.616816	1	3089	tags=51%, list=42%, signal=87%
GOBP_CYTOKINE_MEDIATED_SIGNALING_PATHWAY		174	0.256256	1.21558	0.123	0.616179	1	1393	tags=22%, list=19%, signal=26%
GOBP_LACTATION		17	0.369255	1.21486	0.24153	0.617655	1	2024	tags=47%, list=27%, signal=65%
GOBP_REGULATION_OF_LEUKOCYTE_CHEMOTAXIS		45	0.302745	1.21477	0.213925	0.617178	1	1933	tags=36%, list=26%, signal=48%
GOBP_PROTEIN_TARGETING_TO_MITOCHONDRION		83	0.276899	1.21454	0.174174	0.617113	1	3701	tags=65%, list=50%, signal=128%
GOBP_REGULATION_OF_NERVOUS_SYSTEM_PROCESS		37	0.310133	1.21364	0.211538	0.619144	1	14	tags=5%, list=0%, signal=5%
GOBP_NEGATIVE_REGULATION_OF_PROTEIN_LOCALIZATION		102	0.27393	1.21329	0.17	0.61947	1	2194	tags=38%, list=29%, signal=53%
GOBP_TISSUE_MORPHOGENESIS		244	0.250083	1.21311	0.077	0.619275	1	2697	tags=36%, list=36%, signal=55%
GOBP_NUCLEOTIDE_SUGAR_BIOSYNTHETIC_PROCESS		16	0.367924	1.2125	0.236264	0.620439	1	2027	tags=50%, list=27%, signal=69%
GOBP_MACROPHAGE_DIFFERENTIATION		21	0.344349	1.21197	0.223393	0.621314	1	1588	tags=33%, list=21%, signal=42%
GOBP_ARTERY_DEVELOPMENT		41	0.302461	1.21161	0.21998	0.62168	1	2622	tags=41%, list=35%, signal=64%
GOBP_POSITIVE_REGULATION_OF_CELL_DEATH		300	0.248749	1.21154	0.082	0.621168	1	3265	tags=49%, list=44%, signal=83%
GOBP_POSITIVE_REGULATION_OF_TRANSMEMBRANE_TRANSPORT		78	0.276903	1.21121	0.175	0.621484	1	2709	tags=46%, list=36%, signal=72%
GOBP_NEGATIVE_REGULATION_OF_ENDOTHELIAL_CELL_APOPTOTIC_PROCESS		15	0.379312	1.21114	0.224756	0.620947	1	559	tags=20%, list=8%, signal=22%
GOBP_VESICLE_ORGANIZATION		243	0.251368	1.21085	0.08	0.621033	1	2860	tags=48%, list=38%, signal=75%
GOBP_LIPOPROTEIN_METABOLIC_PROCESS		77	0.275713	1.20972	0.191191	0.623817	1	1670	tags=31%, list=22%, signal=40%
GOBP_APICAL_JUNCTION_ASSEMBLY		33	0.320508	1.20936	0.231003	0.624189	1	2111	tags=36%, list=28%, signal=51%
GOBP_RIBONUCLEOSIDE_MONOPHOSPHATE_BIOSYNTHETIC_PROCESS		23	0.332165	1.20876	0.238195	0.625423	1	3693	tags=70%, list=50%, signal=138%
GOBP_CIRCULATORY_SYSTEM_DEVELOPMENT		498	0.240739	1.20837	0.035	0.625967	1	2583	tags=36%, list=35%, signal=51%
GOBP_CELL_PROJECTION_ASSEMBLY		261	0.247598	1.20836	0.072	0.625232	1	2896	tags=46%, list=39%, signal=72%
GOBP_REGULATION_OF_POTASSIUM_ION_TRANSMEMBRANE_TRANSPORTER_ACTIVITY		19	0.352239	1.20822	0.252438	0.624951	1	2829	tags=53%, list=38%, signal=85%
GOBP_ENDOTHELIAL_CELL_APOPTOTIC_PROCESS		28	0.322287	1.20805	0.254639	0.624719	1	903	tags=21%, list=12%, signal=24%
GOBP_MULTICELLULAR_ORGANISMAL_LEVEL_HOMEOSTASIS		322	0.246471	1.20767	0.07	0.625144	1	1762	tags=24%, list=24%, signal=30%
GOBP_ENDOTHELIAL_CELL_PROLIFERATION		82	0.273642	1.20746	0.178	0.625007	1	967	tags=18%, list=13%, signal=21%
GOBP_POSITIVE_REGULATION_OF_INTERLEUKIN_6_PRODUCTION		28	0.330342	1.20686	0.236326	0.626108	1	3341	tags=61%, list=45%, signal=110%
GOBP_REGULATION_OF_KINASE_ACTIVITY		340	0.243678	1.20681	0.066	0.625524	1	3374	tags=50%, list=45%, signal=87%
GOBP_MATURATION_OF_LSU_RRNA		16	0.365493	1.2064	0.247788	0.626122	1	2580	tags=56%, list=35%, signal=86%
GOBP_CENTRAL_NERVOUS_SYSTEM_NEURON_DEVELOPMENT		41	0.304382	1.20625	0.205882	0.625872	1	2608	tags=46%, list=35%, signal=71%
GOBP_ACTIVATION_OF_CYSTEINE_TYPE_ENDOPEPTIDASE_ACTIVITY_INVOLVED_IN_APOPTOTIC_PROCESS		44	0.300488	1.20538	0.240161	0.627889	1	3406	tags=57%, list=46%, signal=104%
GOBP_REGULATION_OF_MUSCLE_HYPERTROPHY		27	0.32788	1.2051	0.24375	0.628024	1	3063	tags=63%, list=41%, signal=107%
GOBP_MITOCHONDRIAL_TRANSPORT		134	0.262477	1.20482	0.143	0.628197	1	3317	tags=57%, list=45%, signal=101%
GOBP_INSULIN_SECRETION		72	0.278715	1.20459	0.204204	0.628205	1	4078	tags=68%, list=55%, signal=149%
GOBP_EXTRINSIC_APOPTOTIC_SIGNALING_PATHWAY		125	0.26401	1.20329	0.157	0.631522	1	1678	tags=27%, list=23%, signal=35%
GOBP_REGULATION_OF_PROTEIN_LOCALIZATION_TO_NUCLEUS		89	0.272912	1.20319	0.195	0.631046	1	3675	tags=62%, list=49%, signal=121%
GOBP_NEGATIVE_REGULATION_OF_NEURON_APOPTOTIC_PROCESS		70	0.27532	1.20311	0.204409	0.630572	1	2927	tags=46%, list=39%, signal=75%
GOBP_VESICLE_DOCKING		41	0.302603	1.20246	0.224719	0.631842	1	3533	tags=63%, list=47%, signal=120%
GOBP_TRANSCRIPTION_INITIATION_AT_RNA_POLYMERASE_II_PROMOTER		68	0.27663	1.20212	0.201403	0.63216	1	3500	tags=62%, list=47%, signal=116%
GOBP_SYNAPTIC_TRANSMISSION_GABAERGIC		16	0.368097	1.20208	0.247817	0.631566	1	1721	tags=38%, list=23%, signal=49%
GOBP_NEGATIVE_REGULATION_OF_STRESS_ACTIVATED_PROTEIN_KINASE_SIGNALING_CASCADE		26	0.322328	1.20193	0.23444	0.631323	1	3175	tags=62%, list=43%, signal=107%
GOBP_MAST_CELL_ACTIVATION		25	0.335245	1.2019	0.242171	0.630701	1	1879	tags=36%, list=25%, signal=48%
GOBP_CALCIUM_ION_TRANSMEMBRANE_TRANSPORT		110	0.26644	1.20178	0.158	0.630346	1	1889	tags=33%, list=25%, signal=43%
GOBP_NEGATIVE_REGULATION_OF_GLIOGENESIS		15	0.38114	1.2017	0.256801	0.629874	1	3045	tags=60%, list=41%, signal=101%
GOBP_REGULATION_OF_ACTOMYOSIN_STRUCTURE_ORGANIZATION		61	0.284727	1.20155	0.201403	0.629583	1	2697	tags=44%, list=36%, signal=69%
GOBP_CELLULAR_RESPONSE_TO_TYPE_II_INTERFERON		48	0.297192	1.20151	0.20825	0.628966	1	4054	tags=71%, list=54%, signal=155%
GOBP_NEGATIVE_REGULATION_OF_LOCOMOTION		163	0.254398	1.20136	0.131	0.628713	1	2609	tags=36%, list=35%, signal=55%
GOBP_POSITIVE_REGULATION_OF_PROTEIN_TARGETING_TO_MEMBRANE		15	0.370412	1.20133	0.261589	0.628079	1	2893	tags=60%, list=39%, signal=98%
GOBP_CELLULAR_RESPONSE_TO_NITROGEN_COMPOUND		316	0.243685	1.1988	0.09	0.635259	1	2535	tags=36%, list=34%, signal=53%
GOBP_REGULATION_OF_PROTEIN_TARGETING		53	0.292994	1.19786	0.205025	0.637476	1	2940	tags=53%, list=40%, signal=87%
GOBP_REGULATION_OF_RECEPTOR_SIGNALING_PATHWAY_VIA_STAT		33	0.312005	1.19764	0.243105	0.637368	1	1762	tags=39%, list=24%, signal=51%
GOBP_ACTIN_CYTOSKELETON_REORGANIZATION		58	0.284247	1.19673	0.21148	0.639474	1	2404	tags=41%, list=32%, signal=61%
GOBP_PROTEIN_TRANSMEMBRANE_IMPORT_INTO_INTRACELLULAR_ORGANELLE		28	0.319885	1.19633	0.240532	0.639966	1	3701	tags=71%, list=50%, signal=142%
GOBP_REGULATION_OF_TRANSFERASE_ACTIVITY		414	0.241664	1.19595	0.058	0.640399	1	3374	tags=51%, list=45%, signal=88%
GOBP_PROTEIN_MATURATION		161	0.256448	1.19494	0.145	0.642821	1	3307	tags=51%, list=44%, signal=90%
GOBP_REGULATION_OF_ALPHA_BETA_T_CELL_ACTIVATION		39	0.303361	1.19347	0.257868	0.64678	1	4123	tags=69%, list=55%, signal=154%
GOBP_POSITIVE_REGULATION_OF_T_CELL_MEDIATED_IMMUNITY		23	0.332818	1.19312	0.244514	0.647205	1	943	tags=17%, list=13%, signal=20%
GOBP_RAS_PROTEIN_SIGNAL_TRANSDUCTION		189	0.251395	1.19251	0.142	0.648373	1	2608	tags=41%, list=35%, signal=61%
GOBP_REGULATION_OF_MYELINATION		20	0.342655	1.19141	0.268162	0.651039	1	508	tags=15%, list=7%, signal=16%
GOBP_INFLAMMASOME_COMPLEX_ASSEMBLY		17	0.356595	1.1904	0.262648	0.653476	1	305	tags=12%, list=4%, signal=12%
GOBP_POSITIVE_REGULATION_OF_TRANSFERASE_ACTIVITY		221	0.248385	1.19029	0.108	0.653106	1	3364	tags=51%, list=45%, signal=91%
GOBP_PROTEIN_AUTOPHOSPHORYLATION		121	0.260489	1.19002	0.161	0.653219	1	2843	tags=45%, list=38%, signal=71%
GOBP_VISUAL_BEHAVIOR		22	0.338757	1.18998	0.264151	0.652607	1	3159	tags=64%, list=42%, signal=110%
GOBP_REGULATION_OF_NEUROTRANSMITTER_LEVELS		61	0.281534	1.18987	0.215647	0.652204	1	1551	tags=33%, list=21%, signal=41%
GOBP_CYTOPLASMIC_MICROTUBULE_ORGANIZATION		32	0.309596	1.18984	0.2579	0.651573	1	3265	tags=59%, list=44%, signal=105%
GOBP_INTRACELLULAR_RECEPTOR_SIGNALING_PATHWAY		148	0.256526	1.18975	0.153	0.651124	1	1678	tags=30%, list=23%, signal=38%
GOBP_INTRACELLULAR_GLUCOSE_HOMEOSTASIS		62	0.280386	1.18972	0.231463	0.65048	1	2698	tags=44%, list=36%, signal=68%
GOBP_CHONDROCYTE_DEVELOPMENT		16	0.364774	1.18881	0.263965	0.652594	1	1029	tags=25%, list=14%, signal=29%
GOBP_CENTRAL_NERVOUS_SYSTEM_NEURON_AXONOGENESIS		21	0.346744	1.18856	0.253461	0.65265	1	2608	tags=48%, list=35%, signal=73%
GOBP_REGULATION_OF_LYMPHOCYTE_APOPTOTIC_PROCESS		26	0.325349	1.1881	0.267358	0.653461	1	1224	tags=23%, list=16%, signal=28%
GOBP_REGULATION_OF_ORGAN_GROWTH		31	0.315958	1.18807	0.243326	0.652798	1	3057	tags=55%, list=41%, signal=93%
GOBP_MORPHOGENESIS_OF_AN_EPITHELIUM		207	0.249146	1.18694	0.112	0.655556	1	2697	tags=38%, list=36%, signal=57%
GOBP_REGULATION_OF_INSULIN_SECRETION		60	0.27736	1.18633	0.235944	0.656773	1	3533	tags=58%, list=47%, signal=110%
GOBP_REGULATION_OF_LIPID_BIOSYNTHETIC_PROCESS		73	0.272223	1.18601	0.225677	0.65703	1	2449	tags=37%, list=33%, signal=55%
GOBP_PIGMENT_BIOSYNTHETIC_PROCESS		28	0.3242	1.18573	0.248721	0.657181	1	1143	tags=29%, list=15%, signal=34%
GOBP_REGULATION_OF_PROTEASOMAL_UBIQUITIN_DEPENDENT_PROTEIN_CATABOLIC_PROCESS		103	0.265811	1.18544	0.189	0.657382	1	3842	tags=66%, list=52%, signal=135%
GOBP_DEFENSE_RESPONSE_TO_OTHER_ORGANISM		416	0.23977	1.18537	0.078	0.656853	1	3862	tags=60%, list=52%, signal=118%
GOBP_CELL_MORPHOGENESIS		405	0.23865	1.18502	0.068	0.657276	1	2678	tags=37%, list=36%, signal=55%
GOBP_REGULATION_OF_PROTEIN_TYROSINE_KINASE_ACTIVITY		41	0.29788	1.18436	0.254803	0.658665	1	2038	tags=37%, list=27%, signal=50%
GOBP_POSITIVE_REGULATION_OF_CELL_ADHESION		202	0.24826	1.1832	0.142	0.661659	1	1757	tags=26%, list=24%, signal=33%
GOBP_REGULATION_OF_SIGNALING_RECEPTOR_ACTIVITY		53	0.283393	1.18296	0.256539	0.661708	1	2150	tags=38%, list=29%, signal=53%
GOBP_ENDOCRINE_SYSTEM_DEVELOPMENT		40	0.300219	1.18258	0.251769	0.66215	1	3043	tags=52%, list=41%, signal=88%
GOBP_EXPORT_ACROSS_PLASMA_MEMBRANE		17	0.357204	1.18237	0.290426	0.66211	1	2682	tags=53%, list=36%, signal=83%
GOBP_POSITIVE_REGULATION_OF_TYPE_I_INTERFERON_PRODUCTION		32	0.31354	1.18236	0.25154	0.661446	1	1883	tags=41%, list=25%, signal=54%
GOBP_POSITIVE_REGULATION_OF_CELL_POPULATION_PROLIFERATION		361	0.238869	1.18233	0.078	0.660782	1	3062	tags=44%, list=41%, signal=71%
GOBP_CELLULAR_OXIDANT_DETOXIFICATION		45	0.294232	1.18177	0.221551	0.661804	1	1424	tags=29%, list=19%, signal=36%
GOBP_PROTEIN_N_LINKED_GLYCOSYLATION		47	0.294291	1.18139	0.238671	0.662316	1	318	tags=15%, list=4%, signal=15%
GOBP_POSITIVE_REGULATION_OF_RESPONSE_TO_EXTERNAL_STIMULUS		227	0.243134	1.18104	0.131	0.66267	1	1332	tags=21%, list=18%, signal=25%
GOBP_NEGATIVE_REGULATION_OF_PROTEIN_SECRETION		26	0.328027	1.17972	0.276749	0.666208	1	1008	tags=27%, list=14%, signal=31%
GOBP_RIG_I_SIGNALING_PATHWAY		17	0.348123	1.17967	0.261202	0.665644	1	4599	tags=94%, list=62%, signal=246%
GOBP_POSITIVE_REGULATION_OF_KINASE_ACTIVITY		178	0.248762	1.17938	0.15	0.665846	1	3364	tags=51%, list=45%, signal=90%
GOBP_JNK_CASCADE		76	0.275145	1.17926	0.234	0.665502	1	1743	tags=29%, list=23%, signal=37%
GOBP_SYNAPTIC_VESICLE_EXOCYTOSIS		34	0.306149	1.17894	0.260385	0.665818	1	1551	tags=38%, list=21%, signal=48%
GOBP_MONOCARBOXYLIC_ACID_METABOLIC_PROCESS		255	0.242971	1.17889	0.122	0.665227	1	2252	tags=35%, list=30%, signal=49%
GOBP_ADULT_LOCOMOTORY_BEHAVIOR		34	0.306939	1.1785	0.254082	0.665802	1	3159	tags=56%, list=42%, signal=97%
GOBP_CELLULAR_RESPONSE_TO_TOXIC_SUBSTANCE		53	0.283752	1.17838	0.246727	0.66548	1	1424	tags=28%, list=19%, signal=35%
GOBP_REGULATION_OF_EXOSOMAL_SECRETION		15	0.364593	1.17819	0.268346	0.665339	1	2523	tags=53%, list=34%, signal=81%
GOBP_NEGATIVE_REGULATION_OF_RESPONSE_TO_BIOTIC_STIMULUS		68	0.270525	1.17758	0.221888	0.666577	1	1509	tags=26%, list=20%, signal=33%
GOBP_POSITIVE_REGULATION_OF_PROTEASOMAL_PROTEIN_CATABOLIC_PROCESS		84	0.266164	1.17744	0.219219	0.666266	1	3842	tags=65%, list=52%, signal=134%
GOBP_CELLULAR_RESPONSE_TO_CARBOHYDRATE_STIMULUS		62	0.274014	1.17716	0.243976	0.666384	1	2698	tags=42%, list=36%, signal=65%
GOBP_FC_RECEPTOR_MEDIATED_STIMULATORY_SIGNALING_PATHWAY		16	0.361291	1.17609	0.278081	0.66905	1	1266	tags=31%, list=17%, signal=38%
GOBP_NEGATIVE_REGULATION_OF_PROTEIN_MODIFICATION_PROCESS		283	0.242024	1.17599	0.123	0.668646	1	1632	tags=27%, list=22%, signal=33%
GOBP_POSITIVE_REGULATION_OF_ENDOTHELIAL_CELL_PROLIFERATION		53	0.283858	1.17568	0.247485	0.668912	1	892	tags=17%, list=12%, signal=19%
GOBP_REGULATION_OF_DNA_BINDING		66	0.276604	1.1754	0.221665	0.669042	1	1352	tags=27%, list=18%, signal=33%
GOBP_GLYCOSYLATION		131	0.255864	1.17516	0.177	0.669079	1	546	tags=15%, list=7%, signal=15%
GOBP_REGULATION_OF_RUFFLE_ASSEMBLY		20	0.340987	1.17468	0.266036	0.669887	1	2391	tags=50%, list=32%, signal=73%
GOBP_POSITIVE_REGULATION_OF_NEURON_DEATH		47	0.290057	1.17349	0.241692	0.6729	1	3046	tags=53%, list=41%, signal=90%
GOBP_EXECUTION_PHASE_OF_APOPTOSIS		39	0.298321	1.17325	0.275025	0.673006	1	1612	tags=31%, list=22%, signal=39%
GOBP_RNA_METHYLATION		44	0.292478	1.17318	0.232179	0.67246	1	2105	tags=41%, list=28%, signal=57%
GOBP_POSITIVE_REGULATION_OF_CELL_MIGRATION_INVOLVED_IN_SPROUTING_ANGIOGENESIS		16	0.36294	1.17293	0.280815	0.672559	1	2757	tags=50%, list=37%, signal=79%
GOBP_GLYCOPROTEIN_METABOLIC_PROCESS		203	0.245028	1.17259	0.154	0.672933	1	546	tags=13%, list=7%, signal=14%
GOBP_RESPONSE_TO_LEUKEMIA_INHIBITORY_FACTOR		41	0.292651	1.17208	0.26337	0.673815	1	1551	tags=29%, list=21%, signal=37%
GOBP_CELL_JUNCTION_ASSEMBLY		172	0.248561	1.1713	0.168	0.675591	1	2700	tags=40%, list=36%, signal=62%
GOBP_CARDIAC_CONDUCTION		29	0.316121	1.17089	0.281314	0.676191	1	1136	tags=28%, list=15%, signal=32%
GOBP_NEGATIVE_REGULATION_OF_VIRAL_GENOME_REPLICATION		26	0.327145	1.17078	0.265097	0.675784	1	3782	tags=69%, list=51%, signal=140%
GOBP_RNA_MODIFICATION		87	0.268059	1.17056	0.232	0.675784	1	2167	tags=41%, list=29%, signal=58%
GOBP_CHEMICAL_SYNAPTIC_TRANSMISSION_POSTSYNAPTIC		27	0.316961	1.17012	0.276507	0.676522	1	3139	tags=59%, list=42%, signal=102%
GOBP_TOXIN_TRANSPORT		25	0.325215	1.16966	0.263702	0.677286	1	3905	tags=72%, list=52%, signal=151%
GOBP_AMINOGLYCAN_METABOLIC_PROCESS		51	0.281954	1.1696	0.248241	0.676735	1	2676	tags=41%, list=36%, signal=64%
GOBP_POSITIVE_REGULATION_OF_CATALYTIC_ACTIVITY		490	0.233013	1.16937	0.081	0.6768	1	3364	tags=50%, list=45%, signal=85%
GOBP_CELL_DEATH_IN_RESPONSE_TO_HYDROGEN_PEROXIDE		17	0.353818	1.16924	0.292074	0.676493	1	2756	tags=53%, list=37%, signal=84%
GOBP_RESPONSE_TO_IRON_ION		16	0.360239	1.16922	0.277596	0.675833	1	162	tags=13%, list=2%, signal=13%
GOBP_ANAPHASE_PROMOTING_COMPLEX_DEPENDENT_CATABOLIC_PROCESS		21	0.33601	1.16917	0.261099	0.675253	1	1271	tags=33%, list=17%, signal=40%
GOBP_NEGATIVE_REGULATION_OF_TUMOR_NECROSIS_FACTOR_SUPERFAMILY_CYTOKINE_PRODUCTION		23	0.324091	1.169	0.289916	0.675081	1	1005	tags=22%, list=14%, signal=25%
GOBP_POSITIVE_REGULATION_OF_ERBB_SIGNALING_PATHWAY		17	0.354099	1.16874	0.287257	0.675191	1	3621	tags=71%, list=49%, signal=137%
GOBP_ESTABLISHMENT_OF_ORGANELLE_LOCALIZATION		260	0.241691	1.16839	0.112	0.675648	1	2870	tags=47%, list=39%, signal=74%
GOBP_LEUKOCYTE_APOPTOTIC_PROCESS		63	0.275226	1.1681	0.254509	0.675868	1	1612	tags=27%, list=22%, signal=34%
GOBP_AMINE_METABOLIC_PROCESS		37	0.294077	1.16789	0.270325	0.675863	1	3014	tags=51%, list=41%, signal=86%
GOBP_POSITIVE_REGULATION_OF_CELL_SUBSTRATE_JUNCTION_ORGANIZATION		20	0.344772	1.16724	0.289947	0.677295	1	2578	tags=50%, list=35%, signal=76%
GOBP_ORGANELLE_TRANSPORT_ALONG_MICROTUBULE		60	0.276923	1.16711	0.249249	0.676969	1	3126	tags=57%, list=42%, signal=97%
GOBP_ACETYL_COA_METABOLIC_PROCESS		16	0.359267	1.16677	0.29342	0.677319	1	2652	tags=56%, list=36%, signal=87%
GOBP_REGULATION_OF_CELL_ADHESION		342	0.237171	1.16632	0.103	0.678007	1	1222	tags=18%, list=16%, signal=21%
GOBP_DIOL_METABOLIC_PROCESS		15	0.362606	1.16612	0.279558	0.677929	1	1291	tags=33%, list=17%, signal=40%
GOBP_RESPONSE_TO_ACID_CHEMICAL		71	0.273034	1.16593	0.249	0.677827	1	3027	tags=51%, list=41%, signal=85%
GOBP_TUBE_MORPHOGENESIS		380	0.235454	1.1653	0.104	0.679107	1	1127	tags=17%, list=15%, signal=19%
GOBP_POSITIVE_REGULATION_OF_PROTEIN_TYROSINE_KINASE_ACTIVITY		18	0.347547	1.16513	0.294433	0.678927	1	93	tags=11%, list=1%, signal=11%
GOBP_REGULATION_OF_PEPTIDASE_ACTIVITY		179	0.246569	1.16451	0.174	0.680317	1	3406	tags=52%, list=46%, signal=94%
GOBP_RESPONSE_TO_CARBOHYDRATE		96	0.260293	1.16441	0.238238	0.679903	1	2527	tags=39%, list=34%, signal=58%
GOBP_SMOOTH_MUSCLE_CELL_MIGRATION		39	0.289549	1.16429	0.262411	0.679581	1	3455	tags=54%, list=46%, signal=100%
GOBP_CELLULAR_RESPONSE_TO_VASCULAR_ENDOTHELIAL_GROWTH_FACTOR_STIMULUS		31	0.309883	1.16426	0.285423	0.678988	1	2794	tags=48%, list=38%, signal=77%
GOBP_NEGATIVE_REGULATION_OF_PROTEOLYSIS		133	0.253844	1.1633	0.205	0.681223	1	3824	tags=59%, list=51%, signal=120%
GOBP_REGULATION_OF_SYSTEMIC_ARTERIAL_BLOOD_PRESSURE		28	0.317563	1.16314	0.270466	0.681048	1	3416	tags=57%, list=46%, signal=105%
GOBP_ALCOHOL_BIOSYNTHETIC_PROCESS		68	0.269935	1.16297	0.249249	0.680874	1	2140	tags=38%, list=29%, signal=53%
GOBP_PURINE_NUCLEOSIDE_MONOPHOSPHATE_METABOLIC_PROCESS		28	0.313427	1.16216	0.284091	0.682858	1	1057	tags=29%, list=14%, signal=33%
GOBP_MEMBRANE_BIOGENESIS		41	0.289051	1.16188	0.261663	0.683045	1	3265	tags=59%, list=44%, signal=104%
GOBP_REGULATION_OF_STEROL_TRANSPORT		21	0.33627	1.16156	0.295525	0.683319	1	3488	tags=67%, list=47%, signal=125%
GOBP_REGULATION_OF_EXTRINSIC_APOPTOTIC_SIGNALING_PATHWAY_VIA_DEATH_DOMAIN_RECEPTORS		28	0.314361	1.16155	0.279167	0.682658	1	1612	tags=29%, list=22%, signal=36%
GOBP_FEEDING_BEHAVIOR		19	0.339535	1.16153	0.295117	0.681993	1	2380	tags=47%, list=32%, signal=69%
GOBP_T_CELL_APOPTOTIC_PROCESS		29	0.31072	1.16132	0.287942	0.681987	1	1506	tags=28%, list=20%, signal=34%
GOBP_CELLULAR_RESPONSE_TO_EXTERNAL_STIMULUS		170	0.2455	1.16099	0.176	0.68241	1	3127	tags=48%, list=42%, signal=80%
GOBP_THIOESTER_METABOLIC_PROCESS		45	0.283225	1.16094	0.266266	0.681849	1	2195	tags=42%, list=30%, signal=60%
GOBP_REGULATION_OF_AUTOPHAGY		237	0.240091	1.15998	0.153	0.684187	1	3104	tags=48%, list=42%, signal=79%
GOBP_LEUKOCYTE_MEDIATED_CYTOTOXICITY		41	0.288401	1.15921	0.279352	0.685939	1	1270	tags=22%, list=17%, signal=26%
GOBP_BARBED_END_ACTIN_FILAMENT_CAPPING		16	0.3541	1.15851	0.285556	0.687434	1	2647	tags=56%, list=36%, signal=87%
GOBP_DEFENSE_RESPONSE_TO_GRAM_POSITIVE_BACTERIUM		24	0.326749	1.1584	0.286618	0.687094	1	1730	tags=29%, list=23%, signal=38%
GOBP_SYNAPTIC_VESICLE_LOCALIZATION		26	0.313205	1.15835	0.262227	0.686513	1	2472	tags=50%, list=33%, signal=75%
GOBP_CARBOHYDRATE_METABOLIC_PROCESS		277	0.237517	1.15771	0.131	0.687805	1	3171	tags=47%, list=43%, signal=78%
GOBP_REGULATION_OF_MUSCLE_ADAPTATION		33	0.29977	1.15685	0.277096	0.689818	1	4034	tags=76%, list=54%, signal=165%
GOBP_POSITIVE_REGULATION_OF_ENDOTHELIAL_CELL_MIGRATION		70	0.267534	1.15684	0.269	0.689157	1	2578	tags=41%, list=35%, signal=63%
GOBP_REGULATION_OF_HEART_RATE		25	0.323481	1.15678	0.276042	0.688657	1	1136	tags=28%, list=15%, signal=33%
GOBP_REGULATION_OF_UBIQUITIN_DEPENDENT_PROTEIN_CATABOLIC_PROCESS		123	0.25244	1.15658	0.224	0.688551	1	3842	tags=63%, list=52%, signal=129%
GOBP_SULFUR_COMPOUND_CATABOLIC_PROCESS		21	0.337677	1.15656	0.294926	0.687897	1	1713	tags=33%, list=23%, signal=43%
GOBP_POSITIVE_REGULATION_OF_EPITHELIAL_CELL_MIGRATION		94	0.263824	1.1565	0.227	0.687364	1	2609	tags=40%, list=35%, signal=61%
GOBP_NEGATIVE_REGULATION_OF_TRANSFERASE_ACTIVITY		158	0.248689	1.15567	0.194	0.689276	1	4300	tags=68%, list=58%, signal=157%
GOBP_POSITIVE_REGULATION_OF_BONE_MINERALIZATION		15	0.35868	1.15521	0.303333	0.69012	1	716	tags=20%, list=10%, signal=22%
GOBP_DEVELOPMENTAL_CELL_GROWTH		102	0.258485	1.15483	0.241	0.690598	1	2150	tags=31%, list=29%, signal=44%
GOBP_MICROTUBULE_POLYMERIZATION_OR_DEPOLYMERIZATION		64	0.273989	1.15425	0.253761	0.691765	1	2614	tags=45%, list=35%, signal=69%
GOBP_ESTABLISHMENT_OF_CELL_POLARITY		83	0.262781	1.15409	0.252	0.69159	1	3244	tags=54%, list=44%, signal=95%
GOBP_REGULATION_OF_CILIUM_ASSEMBLY		48	0.283764	1.15403	0.283688	0.691041	1	3991	tags=75%, list=54%, signal=161%
GOBP_MONOUBIQUITINATED_HISTONE_DEUBIQUITINATION		22	0.330104	1.15363	0.308901	0.691552	1	1552	tags=36%, list=21%, signal=46%
GOBP_REGULATION_OF_PROTEIN_SERINE_THREONINE_KINASE_ACTIVITY		171	0.242955	1.15215	0.195	0.695466	1	3364	tags=50%, list=45%, signal=89%
GOBP_ORGANIC_HYDROXY_COMPOUND_METABOLIC_PROCESS		207	0.242266	1.15176	0.185	0.695986	1	2060	tags=33%, list=28%, signal=45%
GOBP_PROTEIN_LOCALIZATION_TO_CHROMOSOME_TELOMERIC_REGION		22	0.324028	1.15174	0.316337	0.695354	1	1535	tags=36%, list=21%, signal=46%
GOBP_REGULATION_OF_JNK_CASCADE		59	0.273045	1.15162	0.27008	0.695016	1	1743	tags=27%, list=23%, signal=35%
GOBP_ALCOHOL_METABOLIC_PROCESS		159	0.24753	1.15071	0.192	0.697186	1	2140	tags=35%, list=29%, signal=48%
GOBP_RUFFLE_ASSEMBLY		26	0.313702	1.15025	0.289256	0.697955	1	1732	tags=38%, list=23%, signal=50%
GOBP_STRIATED_MUSCLE_CELL_PROLIFERATION		26	0.313235	1.15004	0.300721	0.697958	1	3042	tags=50%, list=41%, signal=84%
GOBP_REGULATION_OF_DEPHOSPHORYLATION		83	0.260033	1.14995	0.261	0.697539	1	2650	tags=45%, list=36%, signal=68%
GOBP_NEUTROPHIL_MEDIATED_IMMUNITY		15	0.358146	1.14982	0.287281	0.697271	1	1472	tags=33%, list=20%, signal=41%
GOBP_SERINE_FAMILY_AMINO_ACID_METABOLIC_PROCESS		15	0.355428	1.14953	0.318033	0.697452	1	4246	tags=80%, list=57%, signal=186%
GOBP_REGULATION_OF_APOPTOTIC_SIGNALING_PATHWAY		213	0.240304	1.14893	0.171	0.698652	1	3364	tags=52%, list=45%, signal=92%
GOBP_FOREBRAIN_DEVELOPMENT		151	0.249324	1.14834	0.218	0.699861	1	2998	tags=42%, list=40%, signal=70%
GOBP_ALPHA_AMINO_ACID_CATABOLIC_PROCESS		35	0.293854	1.14794	0.300303	0.700434	1	3081	tags=51%, list=41%, signal=87%
GOBP_POSITIVE_REGULATION_OF_INTERLEUKIN_1_PRODUCTION		23	0.323887	1.14732	0.30167	0.701791	1	1661	tags=30%, list=22%, signal=39%
GOBP_VIRAL_GENOME_REPLICATION		80	0.261798	1.14697	0.264	0.70215	1	3467	tags=56%, list=47%, signal=104%
GOBP_VESICLE_LOCALIZATION		142	0.250178	1.14688	0.219	0.701758	1	2859	tags=49%, list=38%, signal=77%
GOBP_MAINTENANCE_OF_LOCATION_IN_CELL		100	0.256537	1.14654	0.249	0.702152	1	1606	tags=28%, list=22%, signal=35%
GOBP_POLYOL_BIOSYNTHETIC_PROCESS		22	0.329405	1.1464	0.309498	0.701889	1	2032	tags=41%, list=27%, signal=56%
GOBP_CELL_GROWTH		234	0.240025	1.14639	0.167	0.701222	1	1827	tags=28%, list=25%, signal=36%
GOBP_ERBB_SIGNALING_PATHWAY		65	0.266728	1.14629	0.272818	0.700835	1	2462	tags=42%, list=33%, signal=62%
GOBP_DETOXIFICATION		54	0.274205	1.14591	0.290161	0.701332	1	1424	tags=28%, list=19%, signal=34%
GOBP_EPITHELIUM_DEVELOPMENT		458	0.230527	1.14486	0.112	0.703903	1	2163	tags=29%, list=29%, signal=39%
GOBP_ORGANELLE_MEMBRANE_FUSION		80	0.264398	1.14471	0.267267	0.703672	1	2701	tags=49%, list=36%, signal=76%
GOBP_BONE_DEVELOPMENT		106	0.251484	1.14382	0.242	0.705944	1	418	tags=9%, list=6%, signal=10%
GOBP_PROTEIN_K63_LINKED_UBIQUITINATION		39	0.289267	1.1438	0.309717	0.70531	1	3239	tags=59%, list=44%, signal=104%
GOBP_DEVELOPMENTAL_GROWTH_INVOLVED_IN_MORPHOGENESIS		99	0.258469	1.14354	0.241	0.705489	1	2150	tags=30%, list=29%, signal=42%
GOBP_STRIATED_MUSCLE_CELL_DIFFERENTIATION		107	0.254384	1.14349	0.253	0.704958	1	3048	tags=47%, list=41%, signal=78%
GOBP_REGULATION_OF_CELL_GROWTH		193	0.241594	1.14342	0.211	0.704489	1	1827	tags=28%, list=25%, signal=36%
GOBP_LUNG_EPITHELIUM_DEVELOPMENT		17	0.342413	1.14321	0.299784	0.704446	1	3505	tags=65%, list=47%, signal=122%
GOBP_LYMPHOCYTE_APOPTOTIC_PROCESS		42	0.287448	1.14209	0.299395	0.707394	1	1506	tags=26%, list=20%, signal=33%
GOBP_RESPONSE_TO_HYDROGEN_PEROXIDE		73	0.263396	1.14196	0.277	0.707135	1	298	tags=11%, list=4%, signal=11%
GOBP_REGULATION_OF_NEURON_APOPTOTIC_PROCESS		102	0.253352	1.14165	0.242	0.707387	1	2626	tags=41%, list=35%, signal=63%
GOBP_REGULATION_OF_AUTOPHAGY_OF_MITOCHONDRION		31	0.300902	1.14038	0.290554	0.710771	1	3045	tags=58%, list=41%, signal=98%
GOBP_CELL_MIGRATION_INVOLVED_IN_SPROUTING_ANGIOGENESIS		37	0.291305	1.14018	0.29065	0.710713	1	2757	tags=43%, list=37%, signal=68%
GOBP_REGULATION_OF_PROTEIN_MATURATION		32	0.301001	1.13987	0.315628	0.71098	1	1950	tags=34%, list=26%, signal=46%
GOBP_VESICLE_TRANSPORT_ALONG_MICROTUBULE		29	0.302734	1.13982	0.288639	0.710456	1	4761	tags=90%, list=64%, signal=248%
GOBP_DEFENSE_RESPONSE_TO_BACTERIUM		64	0.264519	1.13968	0.285571	0.710215	1	1756	tags=27%, list=24%, signal=34%
GOBP_NEURON_PROJECTION_EXTENSION		80	0.261041	1.13957	0.2668	0.709899	1	2401	tags=34%, list=32%, signal=49%
GOBP_CARBOHYDRATE_BIOSYNTHETIC_PROCESS		88	0.255579	1.13892	0.265	0.711313	1	3438	tags=56%, list=46%, signal=102%
GOBP_NEGATIVE_REGULATION_OF_APOPTOTIC_SIGNALING_PATHWAY		127	0.247485	1.13864	0.237237	0.711561	1	3013	tags=47%, list=41%, signal=78%
GOBP_MAINTENANCE_OF_PROTEIN_LOCALIZATION_IN_ORGANELLE		30	0.305129	1.13853	0.301636	0.711211	1	2084	tags=40%, list=28%, signal=55%
GOBP_CORTICAL_CYTOSKELETON_ORGANIZATION		33	0.29652	1.13846	0.300407	0.710754	1	3374	tags=58%, list=45%, signal=105%
GOBP_ORGANELLE_FUSION		103	0.252752	1.13831	0.256	0.710533	1	2805	tags=49%, list=38%, signal=77%
GOBP_LEARNING		59	0.269161	1.13831	0.283852	0.709853	1	2998	tags=49%, list=40%, signal=82%
GOBP_RESPONSE_TO_ETHANOL		42	0.283079	1.13816	0.308157	0.709681	1	2513	tags=40%, list=34%, signal=61%
GOBP_CALCIUM_ION_REGULATED_EXOCYTOSIS		21	0.328618	1.138	0.319577	0.709502	1	2497	tags=48%, list=34%, signal=71%
GOBP_MUSCLE_HYPERTROPHY		39	0.283963	1.13772	0.308943	0.709671	1	3691	tags=67%, list=50%, signal=132%
GOBP_MORPHOGENESIS_OF_A_POLARIZED_EPITHELIUM		33	0.29776	1.13761	0.310769	0.709362	1	3912	tags=70%, list=53%, signal=146%
GOBP_POSITIVE_REGULATION_OF_CALCIUM_ION_TRANSMEMBRANE_TRANSPORTER_ACTIVITY		21	0.327444	1.13756	0.32666	0.708826	1	1299	tags=29%, list=17%, signal=35%
GOBP_POSITIVE_REGULATION_OF_BINDING		115	0.251456	1.13661	0.253	0.711173	1	3016	tags=49%, list=41%, signal=81%
GOBP_REGULATION_OF_CELL_SIZE		86	0.256753	1.13649	0.266	0.710867	1	2608	tags=43%, list=35%, signal=65%
GOBP_RESPONSE_TO_NERVE_GROWTH_FACTOR		27	0.306845	1.13582	0.307054	0.712333	1	3819	tags=63%, list=51%, signal=129%
GOBP_DICARBOXYLIC_ACID_TRANSPORT		32	0.298285	1.13563	0.307536	0.712305	1	2333	tags=44%, list=31%, signal=63%
GOBP_REGULATION_OF_POSTSYNAPTIC_MEMBRANE_NEUROTRANSMITTER_RECEPTOR_LEVELS		38	0.289108	1.13491	0.309717	0.713892	1	3171	tags=55%, list=43%, signal=96%
GOBP_ACTIN_FILAMENT_BUNDLE_ORGANIZATION		99	0.250574	1.13471	0.272	0.71383	1	2697	tags=41%, list=36%, signal=64%
GOBP_XENOBIOTIC_METABOLIC_PROCESS		28	0.30931	1.1343	0.303719	0.714462	1	2727	tags=46%, list=37%, signal=73%
GOBP_SPECIFICATION_OF_SYMMETRY		40	0.288803	1.13422	0.303951	0.714053	1	2024	tags=38%, list=27%, signal=51%
GOBP_REGULATION_OF_PROTEIN_SUMOYLATION		17	0.344425	1.13406	0.325	0.713931	1	2967	tags=65%, list=40%, signal=107%
GOBP_REGULATION_OF_OSTEOBLAST_DIFFERENTIATION		47	0.279437	1.13366	0.307847	0.714488	1	1127	tags=21%, list=15%, signal=25%
GOBP_PROTEIN_NEDDYLATION		24	0.3164	1.13359	0.313869	0.71403	1	3128	tags=63%, list=42%, signal=108%
GOBP_INTEGRATED_STRESS_RESPONSE_SIGNALING		25	0.313376	1.133	0.325289	0.715193	1	2806	tags=52%, list=38%, signal=83%
GOBP_GOLGI_ORGANIZATION		102	0.250839	1.13266	0.262	0.715549	1	4969	tags=83%, list=67%, signal=248%
GOBP_RIBOSOMAL_SMALL_SUBUNIT_ASSEMBLY		17	0.339516	1.13244	0.328556	0.715576	1	3972	tags=82%, list=53%, signal=176%
GOBP_ORGANELLE_ASSEMBLY		468	0.225709	1.13179	0.125	0.716923	1	2904	tags=44%, list=39%, signal=68%
GOBP_HORMONE_METABOLIC_PROCESS		68	0.264091	1.1316	0.294589	0.716785	1	2188	tags=35%, list=29%, signal=50%
GOBP_REGULATION_OF_DNA_TEMPLATED_TRANSCRIPTION_IN_RESPONSE_TO_STRESS		29	0.306682	1.13122	0.295688	0.717311	1	3980	tags=69%, list=54%, signal=148%
GOBP_MONOSACCHARIDE_METABOLIC_PROCESS		124	0.248768	1.13067	0.247	0.718386	1	3103	tags=47%, list=42%, signal=79%
GOBP_NUCLEAR_MEMBRANE_ORGANIZATION		34	0.296912	1.13065	0.337742	0.717765	1	4296	tags=79%, list=58%, signal=187%
GOBP_ORGANELLE_LOCALIZATION		346	0.229603	1.13011	0.172	0.718803	1	2878	tags=45%, list=39%, signal=71%
GOBP_NUCLEOSIDE_BISPHOSPHATE_METABOLIC_PROCESS		61	0.266565	1.1298	0.304609	0.719084	1	1848	tags=34%, list=25%, signal=45%
GOBP_ADP_METABOLIC_PROCESS		51	0.273305	1.12914	0.317172	0.720461	1	3147	tags=53%, list=42%, signal=91%
GOBP_MODULATION_BY_HOST_OF_VIRAL_PROCESS		33	0.296202	1.12883	0.321138	0.72074	1	2864	tags=52%, list=38%, signal=83%
GOBP_VESICLE_BUDDING_FROM_MEMBRANE		65	0.263433	1.128	0.283852	0.722745	1	4147	tags=72%, list=56%, signal=162%
GOBP_IMMUNE_RESPONSE_REGULATING_SIGNALING_PATHWAY		167	0.240504	1.12785	0.244	0.722583	1	1883	tags=29%, list=25%, signal=38%
GOBP_NEGATIVE_REGULATION_OF_PROTEIN_MODIFICATION_BY_SMALL_PROTEIN_CONJUGATION_OR_REMOVAL		69	0.262843	1.1275	0.29	0.723045	1	3863	tags=67%, list=52%, signal=137%
GOBP_CELLULAR_RESPONSE_TO_MOLECULE_OF_BACTERIAL_ORIGIN		89	0.256187	1.12744	0.267	0.722573	1	1812	tags=28%, list=24%, signal=37%
GOBP_REGULATION_OF_EXTRINSIC_APOPTOTIC_SIGNALING_PATHWAY		81	0.25306	1.1266	0.276	0.724577	1	1624	tags=25%, list=22%, signal=31%
GOBP_REGULATION_OF_TRANSLATIONAL_INITIATION		66	0.262787	1.12596	0.29029	0.725878	1	3217	tags=55%, list=43%, signal=95%
GOBP_NEGATIVE_REGULATION_OF_ENDOPLASMIC_RETICULUM_STRESS_INDUCED_INTRINSIC_APOPTOTIC_SIGNALING_PATHWAY		15	0.35524	1.12533	0.328326	0.727159	1	1612	tags=40%, list=22%, signal=51%
GOBP_MAINTENANCE_OF_PROTEIN_LOCATION_IN_CELL		41	0.279305	1.12491	0.31643	0.727795	1	1606	tags=32%, list=22%, signal=40%
GOBP_NEGATIVE_REGULATION_OF_NEURON_DEATH		104	0.249655	1.12475	0.275	0.727609	1	2940	tags=43%, list=40%, signal=71%
GOBP_REGULATION_OF_LIPID_STORAGE		18	0.33208	1.12432	0.332272	0.728344	1	314	tags=17%, list=4%, signal=17%
GOBP_DEVELOPMENTAL_MATURATION		124	0.247192	1.12429	0.252	0.727785	1	2553	tags=38%, list=34%, signal=57%
GOBP_POSITIVE_REGULATION_OF_TRANSPORT		388	0.226677	1.12426	0.173	0.727191	1	2563	tags=38%, list=34%, signal=55%
GOBP_NEGATIVE_REGULATION_OF_CELLULAR_COMPONENT_ORGANIZATION		369	0.228409	1.12401	0.161	0.727269	1	2723	tags=39%, list=37%, signal=59%
GOBP_MITOTIC_CYTOKINETIC_PROCESS		19	0.326313	1.12392	0.322581	0.726852	1	2645	tags=58%, list=36%, signal=90%
GOBP_RESPONSE_TO_REACTIVE_OXYGEN_SPECIES		107	0.250289	1.12351	0.288	0.727473	1	3087	tags=47%, list=41%, signal=79%
GOBP_POSITIVE_REGULATION_OF_CELL_PROJECTION_ORGANIZATION		169	0.237769	1.1235	0.247	0.726812	1	3139	tags=49%, list=42%, signal=82%
GOBP_CELLULAR_RESPONSE_TO_RETINOIC_ACID		19	0.331649	1.12317	0.323687	0.72719	1	1047	tags=26%, list=14%, signal=31%
GOBP_REGULATION_OF_RESPONSE_TO_ENDOPLASMIC_RETICULUM_STRESS		60	0.266471	1.12316	0.310933	0.726548	1	1649	tags=30%, list=22%, signal=38%
GOBP_POSITIVE_REGULATION_OF_ADAPTIVE_IMMUNE_RESPONSE		44	0.280418	1.12294	0.318548	0.726569	1	266	tags=7%, list=4%, signal=7%
GOBP_RESPIRATORY_SYSTEM_DEVELOPMENT		87	0.25603	1.12289	0.297	0.726065	1	3264	tags=49%, list=44%, signal=87%
GOBP_POSITIVE_REGULATION_OF_PHOSPHORUS_METABOLIC_PROCESS		360	0.229156	1.12288	0.176	0.72541	1	3364	tags=50%, list=45%, signal=87%
GOBP_PROCESS_UTILIZING_AUTOPHAGIC_MECHANISM		396	0.226668	1.12231	0.166	0.726491	1	3109	tags=48%, list=42%, signal=78%
GOBP_NEGATIVE_REGULATION_OF_RESPONSE_TO_ENDOPLASMIC_RETICULUM_STRESS		34	0.291185	1.12173	0.316872	0.727692	1	2586	tags=47%, list=35%, signal=72%
GOBP_POSITIVE_REGULATION_OF_JNK_CASCADE		39	0.289762	1.12171	0.308704	0.727091	1	1743	tags=26%, list=23%, signal=33%
GOBP_REGULATION_OF_PROGRAMMED_NECROTIC_CELL_DEATH		18	0.332549	1.12126	0.346609	0.727865	1	1524	tags=33%, list=20%, signal=42%
GOBP_EMBRYONIC_PLACENTA_DEVELOPMENT		41	0.281566	1.12059	0.339069	0.729326	1	2024	tags=34%, list=27%, signal=47%
GOBP_REGULATION_OF_CD4_POSITIVE_ALPHA_BETA_T_CELL_ACTIVATION		25	0.311782	1.12025	0.335404	0.729789	1	3330	tags=56%, list=45%, signal=101%
GOBP_STEROL_BIOSYNTHETIC_PROCESS		39	0.282194	1.12006	0.319149	0.729676	1	2140	tags=38%, list=29%, signal=54%
GOBP_ISOPRENOID_METABOLIC_PROCESS		38	0.279724	1.11904	0.343465	0.732288	1	3275	tags=58%, list=44%, signal=103%
GOBP_RESPONSE_TO_ALCOHOL		93	0.253234	1.11899	0.302	0.731804	1	2513	tags=39%, list=34%, signal=58%
GOBP_REGULATION_OF_MYELOID_LEUKOCYTE_MEDIATED_IMMUNITY		25	0.307334	1.11858	0.323013	0.73241	1	1879	tags=36%, list=25%, signal=48%
GOBP_REGULATION_OF_VESICLE_MEDIATED_TRANSPORT		254	0.230265	1.11782	0.214	0.734161	1	1512	tags=26%, list=20%, signal=31%
GOBP_NEGATIVE_REGULATION_OF_EXOCYTOSIS		19	0.327492	1.11781	0.343011	0.733519	1	480	tags=16%, list=6%, signal=17%
GOBP_POSITIVE_REGULATION_OF_APOPTOTIC_SIGNALING_PATHWAY		81	0.253776	1.1178	0.304304	0.732885	1	3243	tags=52%, list=44%, signal=91%
GOBP_DEVELOPMENTAL_PIGMENTATION		21	0.322369	1.11776	0.336518	0.73233	1	2499	tags=43%, list=34%, signal=64%
GOBP_REGULATION_OF_NECROTIC_CELL_DEATH		25	0.312512	1.11757	0.339979	0.732259	1	1524	tags=32%, list=20%, signal=40%
GOBP_POSITIVE_REGULATION_OF_DEFENSE_RESPONSE		170	0.236787	1.11644	0.27	0.735171	1	3341	tags=51%, list=45%, signal=90%
GOBP_ENDOPLASMIC_RETICULUM_CALCIUM_ION_HOMEOSTASIS		21	0.317476	1.11568	0.334388	0.736833	1	3842	tags=76%, list=52%, signal=157%
GOBP_RECEPTOR_RECYCLING		31	0.294809	1.11493	0.344296	0.738503	1	2927	tags=55%, list=39%, signal=90%
GOBP_REGULATION_OF_ESTABLISHMENT_OR_MAINTENANCE_OF_CELL_POLARITY		18	0.330131	1.11477	0.33121	0.738346	1	2468	tags=50%, list=33%, signal=75%
GOBP_CHLORIDE_TRANSPORT		24	0.308148	1.11457	0.34058	0.738304	1	960	tags=25%, list=13%, signal=29%
GOBP_SEQUESTERING_OF_CALCIUM_ION		45	0.276885	1.11425	0.34507	0.738681	1	1274	tags=27%, list=17%, signal=32%
GOBP_STRESS_ACTIVATED_PROTEIN_KINASE_SIGNALING_CASCADE		121	0.242518	1.1141	0.292	0.738514	1	1812	tags=29%, list=24%, signal=38%
GOBP_TRNA_METABOLIC_PROCESS		107	0.24635	1.11394	0.297	0.738337	1	4016	tags=68%, list=54%, signal=146%
GOBP_LEUKOCYTE_PROLIFERATION		126	0.244901	1.11347	0.274	0.739181	1	1099	tags=19%, list=15%, signal=22%
GOBP_INTRINSIC_APOPTOTIC_SIGNALING_PATHWAY		188	0.235288	1.1134	0.245	0.738721	1	3138	tags=47%, list=42%, signal=80%
GOBP_CELLULAR_GLUCAN_METABOLIC_PROCESS		31	0.292715	1.11315	0.33642	0.738852	1	1622	tags=32%, list=22%, signal=41%
GOBP_REGULATION_OF_NEURONAL_SYNAPTIC_PLASTICITY		20	0.320972	1.11293	0.356992	0.738863	1	1695	tags=40%, list=23%, signal=52%
GOBP_PEPTIDE_TRANSPORT		86	0.250681	1.11251	0.32	0.739659	1	3533	tags=56%, list=47%, signal=105%
GOBP_REGULATION_OF_GROWTH		260	0.230465	1.11221	0.244	0.739953	1	2401	tags=35%, list=32%, signal=49%
GOBP_POSITIVE_REGULATION_OF_ORGANELLE_ORGANIZATION		293	0.226868	1.1104	0.219	0.744934	1	3321	tags=51%, list=45%, signal=88%
GOBP_POSITIVE_REGULATION_OF_TRANSCRIPTION_ELONGATION_BY_RNA_POLYMERASE_II		34	0.290341	1.11039	0.327236	0.744289	1	4664	tags=85%, list=63%, signal=228%
GOBP_RNA_POLYMERASE_II_PREINITIATION_COMPLEX_ASSEMBLY		39	0.280862	1.11018	0.323915	0.744236	1	4797	tags=87%, list=64%, signal=244%
GOBP_REGULATION_OF_BINDING		219	0.232203	1.11012	0.25	0.743755	1	1393	tags=25%, list=19%, signal=30%
GOBP_NEGATIVE_REGULATION_OF_AUTOPHAGY		56	0.263314	1.10966	0.318914	0.744571	1	2047	tags=36%, list=28%, signal=49%
GOBP_INTERLEUKIN_12_PRODUCTION		21	0.3155	1.10927	0.338965	0.745137	1	3330	tags=57%, list=45%, signal=103%
GOBP_POSITIVE_REGULATION_OF_EPITHELIAL_CELL_APOPTOTIC_PROCESS		20	0.317469	1.10863	0.364995	0.746506	1	903	tags=20%, list=12%, signal=23%
GOBP_POSITIVE_REGULATION_OF_CELL_DIFFERENTIATION		350	0.225174	1.10861	0.219	0.745899	1	2718	tags=37%, list=37%, signal=56%
GOBP_SYNAPSE_ASSEMBLY		53	0.272367	1.10811	0.335671	0.746858	1	1497	tags=26%, list=20%, signal=33%
GOBP_CELLULAR_COMPONENT_DISASSEMBLY_INVOLVED_IN_EXECUTION_PHASE_OF_APOPTOSIS		16	0.339663	1.10801	0.337004	0.746504	1	1506	tags=31%, list=20%, signal=39%
GOBP_NUCLEAR_ENVELOPE_ORGANIZATION		43	0.274247	1.10796	0.361336	0.745987	1	4296	tags=74%, list=58%, signal=175%
GOBP_REGULATION_OF_PROTEOLYSIS		368	0.22355	1.10747	0.203	0.746925	1	3800	tags=57%, list=51%, signal=110%
GOBP_ESTABLISHMENT_OF_SPINDLE_ORIENTATION		21	0.317019	1.1072	0.34375	0.747113	1	3193	tags=62%, list=43%, signal=108%
GOBP_REGULATION_OF_UBIQUITIN_PROTEIN_TRANSFERASE_ACTIVITY		39	0.280923	1.10643	0.341141	0.748832	1	3824	tags=67%, list=51%, signal=136%
GOBP_GLIAL_CELL_MIGRATION		30	0.292433	1.10623	0.349693	0.748805	1	1557	tags=27%, list=21%, signal=34%
GOBP_POSITIVE_REGULATION_OF_CYSTEINE_TYPE_ENDOPEPTIDASE_ACTIVITY		77	0.251301	1.10462	0.328328	0.753317	1	4044	tags=64%, list=54%, signal=138%
GOBP_ORGANIC_HYDROXY_COMPOUND_TRANSPORT		88	0.248809	1.10442	0.312312	0.753253	1	1670	tags=28%, list=22%, signal=36%
GOBP_GROWTH		403	0.223295	1.10422	0.205	0.753193	1	2468	tags=34%, list=33%, signal=48%
GOBP_POSITIVE_REGULATION_OF_CELL_CELL_ADHESION		120	0.243297	1.10409	0.279	0.752903	1	3057	tags=45%, list=41%, signal=75%
GOBP_MORPHOGENESIS_OF_A_BRANCHING_STRUCTURE		72	0.252291	1.10397	0.323323	0.752639	1	2664	tags=40%, list=36%, signal=62%
GOBP_INTERMEMBRANE_LIPID_TRANSFER		24	0.304809	1.10347	0.35084	0.753546	1	1999	tags=38%, list=27%, signal=51%
GOBP_HEART_DEVELOPMENT		256	0.226898	1.10253	0.225	0.756012	1	3048	tags=44%, list=41%, signal=72%
GOBP_REGULATION_OF_CYTOPLASMIC_TRANSPORT		23	0.313265	1.10241	0.350265	0.755706	1	3043	tags=61%, list=41%, signal=103%
GOBP_COPII_COATED_VESICLE_CARGO_LOADING		15	0.342011	1.10195	0.365132	0.756529	1	2050	tags=47%, list=28%, signal=64%
GOBP_NEGATIVE_REGULATION_OF_ALPHA_BETA_T_CELL_ACTIVATION		19	0.324706	1.10181	0.354255	0.756327	1	945	tags=26%, list=13%, signal=30%
GOBP_AUTOPHAGY_OF_MITOCHONDRION		72	0.250723	1.10164	0.317635	0.756199	1	3317	tags=56%, list=45%, signal=99%
GOBP_REGULATION_OF_RESPONSE_TO_BIOTIC_STIMULUS		205	0.228955	1.10145	0.274	0.756155	1	3341	tags=50%, list=45%, signal=89%
GOBP_SEMI_LUNAR_VALVE_DEVELOPMENT		20	0.320159	1.10145	0.355415	0.755521	1	2570	tags=50%, list=35%, signal=76%
GOBP_NEGATIVE_REGULATION_OF_CELL_DEATH		492	0.219406	1.10109	0.192	0.756025	1	2813	tags=40%, list=38%, signal=60%
GOBP_REGULATION_OF_PHOSPHOLIPASE_ACTIVITY		19	0.321568	1.10099	0.355698	0.755677	1	2401	tags=42%, list=32%, signal=62%
GOBP_POSITIVE_REGULATION_OF_PROTEIN_LOCALIZATION_TO_NUCLEUS		63	0.257965	1.10094	0.326326	0.75517	1	3660	tags=60%, list=49%, signal=118%
GOBP_CELLULAR_RESPONSE_TO_OSMOTIC_STRESS		31	0.291578	1.10077	0.342159	0.754993	1	1419	tags=23%, list=19%, signal=28%
GOBP_INCLUSION_BODY_ASSEMBLY		17	0.331959	1.10068	0.347178	0.754645	1	3402	tags=71%, list=46%, signal=130%
GOBP_REGULATION_OF_PHOSPHATASE_ACTIVITY		46	0.272025	1.09998	0.355915	0.756177	1	3075	tags=52%, list=41%, signal=88%
GOBP_POSITIVE_REGULATION_OF_LIPID_BIOSYNTHETIC_PROCESS		31	0.289615	1.09981	0.355828	0.75606	1	2449	tags=45%, list=33%, signal=67%
GOBP_POSITIVE_REGULATION_OF_PHOSPHORYLATION		323	0.224178	1.09932	0.233	0.756919	1	3731	tags=55%, list=50%, signal=106%
GOBP_NEGATIVE_REGULATION_OF_CELL_ADHESION		122	0.242076	1.09895	0.316	0.757377	1	992	tags=16%, list=13%, signal=19%
GOBP_DEVELOPMENTAL_GROWTH		271	0.224678	1.0986	0.249	0.757831	1	3154	tags=43%, list=42%, signal=72%
GOBP_REGULATION_OF_NUCLEAR_TRANSCRIBED_MRNA_CATABOLIC_PROCESS_DEADENYLATION_DEPENDENT_DECAY		17	0.336189	1.09812	0.352298	0.758699	1	429	tags=18%, list=6%, signal=19%
GOBP_CELLULAR_HOMEOSTASIS		329	0.223248	1.0978	0.252	0.759032	1	3127	tags=44%, list=42%, signal=73%
GOBP_PROTEIN_STABILIZATION		142	0.238233	1.09703	0.317	0.760825	1	3321	tags=52%, list=45%, signal=92%
GOBP_REGULATION_OF_POSTSYNAPTIC_MEMBRANE_POTENTIAL		27	0.297328	1.09652	0.361944	0.761815	1	3139	tags=56%, list=42%, signal=96%
GOBP_SMALL_MOLECULE_CATABOLIC_PROCESS		166	0.232436	1.09569	0.301	0.763788	1	3277	tags=49%, list=44%, signal=86%
GOBP_MEMBRANE_FUSION		100	0.247005	1.09566	0.319	0.763202	1	2701	tags=46%, list=36%, signal=71%
GOBP_LIPOPROTEIN_BIOSYNTHETIC_PROCESS		61	0.257826	1.0953	0.35005	0.763684	1	2071	tags=36%, list=28%, signal=50%
GOBP_CYTOKINE_PRODUCTION		280	0.225981	1.09522	0.256	0.763281	1	1131	tags=20%, list=15%, signal=23%
GOBP_LUNG_MORPHOGENESIS		23	0.309692	1.09501	0.349007	0.763317	1	3472	tags=61%, list=47%, signal=114%
GOBP_PROTEIN_DEPHOSPHORYLATION		153	0.236988	1.09488	0.315	0.763057	1	2659	tags=42%, list=36%, signal=64%
GOBP_CELLULAR_COMPONENT_MORPHOGENESIS		309	0.227084	1.09435	0.266	0.764058	1	2614	tags=36%, list=35%, signal=53%
GOBP_REGULATION_OF_CELL_DIVISION		71	0.254093	1.09426	0.348	0.763668	1	3331	tags=54%, list=45%, signal=96%
GOBP_CELLULAR_RESPONSE_TO_REACTIVE_OXYGEN_SPECIES		80	0.247285	1.09423	0.342685	0.763107	1	3331	tags=51%, list=45%, signal=92%
GOBP_REGULATION_OF_VIRAL_GENOME_REPLICATION		46	0.274003	1.09384	0.339737	0.7637	1	3467	tags=59%, list=47%, signal=109%
GOBP_REGULATION_OF_PROTEIN_CONTAINING_COMPLEX_DISASSEMBLY		67	0.252617	1.09244	0.347347	0.767514	1	576	tags=16%, list=8%, signal=18%
GOBP_POSITIVE_REGULATION_OF_LEUKOCYTE_CELL_CELL_ADHESION		103	0.239725	1.0924	0.323	0.766973	1	3242	tags=48%, list=44%, signal=83%
GOBP_INOSITOL_PHOSPHATE_METABOLIC_PROCESS		23	0.306755	1.09236	0.370984	0.76643	1	165	tags=13%, list=2%, signal=13%
GOBP_CELLULAR_CARBOHYDRATE_CATABOLIC_PROCESS		21	0.312824	1.0923	0.354011	0.765936	1	1149	tags=29%, list=15%, signal=34%
GOBP_RIBONUCLEOPROTEIN_COMPLEX_SUBUNIT_ORGANIZATION		167	0.233484	1.09213	0.29	0.765863	1	3716	tags=61%, list=50%, signal=119%
GOBP_BODY_FLUID_SECRETION		34	0.282951	1.09176	0.367781	0.766345	1	2809	tags=44%, list=38%, signal=71%
GOBP_REGULATION_OF_COAGULATION		31	0.291972	1.09146	0.372428	0.76671	1	994	tags=23%, list=13%, signal=26%
GOBP_CELL_JUNCTION_ORGANIZATION		298	0.22232	1.09071	0.258	0.768358	1	1646	tags=24%, list=22%, signal=30%
GOBP_REGULATION_OF_LEUKOCYTE_MEDIATED_CYTOTOXICITY		26	0.302393	1.09058	0.376827	0.768131	1	266	tags=8%, list=4%, signal=8%
GOBP_POSTSYNAPSE_ORGANIZATION		77	0.253004	1.09056	0.342	0.767532	1	1887	tags=30%, list=25%, signal=40%
GOBP_TUBE_DEVELOPMENT		462	0.218492	1.09037	0.22	0.767476	1	2578	tags=34%, list=35%, signal=48%
GOBP_CYTOSKELETON_DEPENDENT_INTRACELLULAR_TRANSPORT		117	0.243496	1.09012	0.317	0.767577	1	3126	tags=51%, list=42%, signal=87%
GOBP_NEGATIVE_REGULATION_OF_VIRAL_PROCESS		43	0.273904	1.08993	0.367409	0.767521	1	3911	tags=67%, list=53%, signal=141%
GOBP_NEGATIVE_REGULATION_OF_ORGANELLE_ORGANIZATION		201	0.229232	1.0899	0.295	0.766969	1	2721	tags=39%, list=37%, signal=60%
GOBP_REGULATION_OF_PROTEIN_CATABOLIC_PROCESS		238	0.225273	1.08983	0.286	0.766529	1	3895	tags=61%, list=52%, signal=123%
GOBP_SIGNAL_RELEASE		152	0.234182	1.08846	0.312	0.770222	1	3557	tags=55%, list=48%, signal=103%
GOBP_NEGATIVE_REGULATION_OF_I_KAPPAB_KINASE_NF_KAPPAB_SIGNALING		23	0.307803	1.0884	0.359833	0.769759	1	411	tags=13%, list=6%, signal=14%
GOBP_CELLULAR_COMPONENT_ASSEMBLY_INVOLVED_IN_MORPHOGENESIS		42	0.270971	1.08788	0.368844	0.770751	1	348	tags=14%, list=5%, signal=15%
GOBP_CILIUM_OR_FLAGELLUM_DEPENDENT_CELL_MOTILITY		18	0.320484	1.08772	0.376356	0.770587	1	2697	tags=50%, list=36%, signal=78%
GOBP_NEGATIVE_REGULATION_OF_CYTOKINE_PRODUCTION		105	0.243778	1.0875	0.336	0.770658	1	3330	tags=49%, list=45%, signal=87%
GOBP_REGULATION_OF_PEPTIDYL_THREONINE_PHOSPHORYLATION		22	0.31391	1.08745	0.378947	0.770156	1	3767	tags=68%, list=51%, signal=138%
GOBP_NEGATIVE_REGULATION_OF_CATALYTIC_ACTIVITY		300	0.220253	1.08703	0.274	0.770822	1	3829	tags=57%, list=51%, signal=112%
GOBP_NEGATIVE_REGULATION_OF_TRANSLATIONAL_INITIATION		15	0.335327	1.08702	0.376667	0.770174	1	3967	tags=73%, list=53%, signal=157%
GOBP_NEGATIVE_REGULATION_OF_PHOSPHATASE_ACTIVITY		21	0.31485	1.0868	0.364594	0.770218	1	2980	tags=57%, list=40%, signal=95%
GOBP_RESPONSE_TO_CATECHOLAMINE		36	0.273937	1.08571	0.356275	0.773091	1	3043	tags=50%, list=41%, signal=84%
GOBP_IMMUNE_EFFECTOR_PROCESS		213	0.22791	1.08565	0.295	0.772607	1	1270	tags=20%, list=17%, signal=23%
GOBP_CHOLESTEROL_EFFLUX		17	0.32797	1.08543	0.355914	0.772651	1	3073	tags=59%, list=41%, signal=100%
GOBP_RECEPTOR_INTERNALIZATION		58	0.256667	1.08384	0.365559	0.777063	1	1813	tags=29%, list=24%, signal=38%
GOBP_MULTICELLULAR_ORGANISMAL_RESPONSE_TO_STRESS		23	0.308471	1.08375	0.387605	0.776679	1	2553	tags=48%, list=34%, signal=73%
GOBP_CARTILAGE_DEVELOPMENT		84	0.245944	1.08372	0.34034	0.776118	1	2528	tags=33%, list=34%, signal=50%
GOBP_DNA_TEMPLATED_TRANSCRIPTION_INITIATION		95	0.239748	1.08334	0.353	0.776638	1	3850	tags=63%, list=52%, signal=129%
GOBP_MITOCHONDRIAL_OUTER_MEMBRANE_PERMEABILIZATION		28	0.290931	1.08332	0.368962	0.776038	1	4526	tags=82%, list=61%, signal=209%
GOBP_LIPOSACCHARIDE_METABOLIC_PROCESS		56	0.258921	1.08278	0.364185	0.777081	1	546	tags=14%, list=7%, signal=15%
GOBP_TRANSCRIPTION_BY_RNA_POLYMERASE_III		37	0.277721	1.08265	0.372589	0.776835	1	731	tags=22%, list=10%, signal=24%
GOBP_GLOMERULUS_DEVELOPMENT		30	0.287488	1.08253	0.368313	0.776552	1	439	tags=10%, list=6%, signal=11%
GOBP_NEUROMUSCULAR_PROCESS_CONTROLLING_BALANCE		21	0.311652	1.08185	0.381509	0.778077	1	3197	tags=52%, list=43%, signal=92%
GOBP_PLACENTA_BLOOD_VESSEL_DEVELOPMENT		18	0.321262	1.0814	0.38172	0.77881	1	1756	tags=39%, list=24%, signal=51%
GOBP_REGULATION_OF_CELL_MIGRATION_INVOLVED_IN_SPROUTING_ANGIOGENESIS		28	0.293826	1.08122	0.367769	0.778744	1	515	tags=14%, list=7%, signal=15%
GOBP_POSITIVE_REGULATION_OF_NF_KAPPAB_TRANSCRIPTION_FACTOR_ACTIVITY		67	0.256685	1.08103	0.344689	0.778697	1	4763	tags=78%, list=64%, signal=214%
GOBP_REGULATION_OF_MICROTUBULE_POLYMERIZATION_OR_DEPOLYMERIZATION		46	0.265423	1.08091	0.356998	0.778397	1	2866	tags=48%, list=39%, signal=77%
GOBP_REGULATION_OF_SMALL_MOLECULE_METABOLIC_PROCESS		132	0.234044	1.08065	0.343	0.778582	1	3274	tags=48%, list=44%, signal=85%
GOBP_NIK_NF_KAPPAB_SIGNALING		66	0.254641	1.08041	0.364	0.778689	1	3769	tags=59%, list=51%, signal=119%
GOBP_EMBRYONIC_CAMERA_TYPE_EYE_DEVELOPMENT		15	0.332041	1.08037	0.373903	0.77816	1	283	tags=13%, list=4%, signal=14%
GOBP_ORGANIC_HYDROXY_COMPOUND_BIOSYNTHETIC_PROCESS		95	0.243604	1.08004	0.341	0.778512	1	2032	tags=34%, list=27%, signal=46%
GOBP_PROTEIN_K48_LINKED_UBIQUITINATION		53	0.256537	1.07926	0.371859	0.780303	1	2183	tags=38%, list=29%, signal=53%
GOBP_HORMONE_TRANSPORT		101	0.23947	1.07901	0.335	0.78043	1	3533	tags=54%, list=47%, signal=102%
GOBP_POSITIVE_REGULATION_OF_SMOOTH_MUSCLE_CELL_MIGRATION		15	0.337922	1.07897	0.384956	0.779913	1	2578	tags=47%, list=35%, signal=71%
GOBP_REGULATION_OF_HORMONE_SECRETION		81	0.247059	1.07884	0.362	0.779664	1	3533	tags=56%, list=47%, signal=105%
GOBP_INTRINSIC_APOPTOTIC_SIGNALING_PATHWAY_IN_RESPONSE_TO_DNA_DAMAGE		66	0.252727	1.07872	0.366834	0.779373	1	170	tags=8%, list=2%, signal=8%
GOBP_VIRAL_RNA_GENOME_REPLICATION		21	0.310313	1.07846	0.386555	0.779594	1	1998	tags=38%, list=27%, signal=52%
GOBP_I_KAPPAB_KINASE_NF_KAPPAB_SIGNALING		156	0.230606	1.07842	0.307	0.779089	1	2440	tags=35%, list=33%, signal=51%
GOBP_NEGATIVE_REGULATION_OF_SMOOTH_MUSCLE_CELL_PROLIFERATION		25	0.29764	1.07833	0.374214	0.778701	1	819	tags=16%, list=11%, signal=18%
GOBP_FILOPODIUM_ASSEMBLY		31	0.28274	1.0782	0.37169	0.77846	1	2784	tags=48%, list=37%, signal=77%
GOBP_SKELETAL_MUSCLE_CELL_DIFFERENTIATION		25	0.300235	1.07761	0.374607	0.779747	1	2528	tags=40%, list=34%, signal=60%
GOBP_ACTION_POTENTIAL		38	0.27177	1.07662	0.370594	0.782174	1	1136	tags=24%, list=15%, signal=28%
GOBP_CRANIAL_NERVE_DEVELOPMENT		19	0.31755	1.07647	0.384778	0.781974	1	370	tags=16%, list=5%, signal=17%
GOBP_NEGATIVE_REGULATION_OF_ION_TRANSMEMBRANE_TRANSPORTER_ACTIVITY		31	0.282563	1.07646	0.382503	0.78137	1	967	tags=23%, list=13%, signal=26%
GOBP_CELL_SUBSTRATE_JUNCTION_ORGANIZATION		69	0.251237	1.07531	0.385	0.784334	1	2874	tags=45%, list=39%, signal=73%
GOBP_INSULIN_SECRETION_INVOLVED_IN_CELLULAR_RESPONSE_TO_GLUCOSE_STIMULUS		25	0.297006	1.07457	0.384615	0.786026	1	2698	tags=44%, list=36%, signal=69%
GOBP_REGULATION_OF_PEPTIDE_TRANSPORT		65	0.25458	1.07444	0.379379	0.785782	1	3533	tags=55%, list=47%, signal=105%
GOBP_CENTRAL_NERVOUS_SYSTEM_NEURON_DIFFERENTIATION		62	0.253546	1.07407	0.382766	0.786312	1	1752	tags=29%, list=24%, signal=38%
GOBP_MITOTIC_CYTOKINESIS		53	0.256151	1.07406	0.369215	0.785717	1	4405	tags=74%, list=59%, signal=179%
GOBP_TISSUE_HOMEOSTASIS		87	0.242641	1.07382	0.368737	0.785816	1	2697	tags=39%, list=36%, signal=61%
GOBP_ASSOCIATIVE_LEARNING		35	0.275058	1.07293	0.383197	0.787936	1	3159	tags=54%, list=42%, signal=94%
GOBP_POSITIVE_REGULATION_OF_ERYTHROCYTE_DIFFERENTIATION		23	0.295816	1.07279	0.381497	0.78777	1	1537	tags=30%, list=21%, signal=38%
GOBP_POTASSIUM_ION_TRANSPORT		49	0.257419	1.07267	0.390562	0.787481	1	3019	tags=47%, list=41%, signal=78%
GOBP_ENDOSOMAL_TRANSPORT		175	0.22773	1.07187	0.343	0.789331	1	2924	tags=46%, list=39%, signal=74%
GOBP_INTRINSIC_APOPTOTIC_SIGNALING_PATHWAY_IN_RESPONSE_TO_DNA_DAMAGE_BY_P53_CLASS_MEDIATOR		30	0.283112	1.07138	0.389918	0.79019	1	34	tags=7%, list=0%, signal=7%
GOBP_REGULATION_OF_INFLAMMATORY_RESPONSE_TO_ANTIGENIC_STIMULUS		18	0.321718	1.07136	0.409338	0.789612	1	3832	tags=72%, list=52%, signal=149%
GOBP_REGULATION_OF_ACTIN_FILAMENT_BUNDLE_ASSEMBLY		65	0.253647	1.07112	0.383149	0.789693	1	2697	tags=40%, list=36%, signal=62%
GOBP_NERVOUS_SYSTEM_PROCESS		288	0.220082	1.071	0.309	0.789419	1	2592	tags=33%, list=35%, signal=49%
GOBP_PROTEIN_LOCALIZATION_TO_VACUOLE		58	0.257652	1.07096	0.372372	0.788899	1	3442	tags=57%, list=46%, signal=105%
GOBP_REGULATION_OF_DEVELOPMENTAL_GROWTH		119	0.236185	1.07093	0.362	0.78836	1	2401	tags=33%, list=32%, signal=48%
GOBP_REGULATION_OF_MITOCHONDRIAL_MEMBRANE_PERMEABILITY		39	0.270646	1.07088	0.396728	0.787861	1	4526	tags=79%, list=61%, signal=202%
GOBP_SMALL_GTPASE_MEDIATED_SIGNAL_TRANSDUCTION		258	0.222137	1.07072	0.319	0.787732	1	1222	tags=21%, list=16%, signal=24%
GOBP_NEURON_DEATH		190	0.22727	1.06923	0.347	0.79175	1	3153	tags=45%, list=42%, signal=76%
GOBP_MANNOSYLATION		17	0.322328	1.06876	0.403261	0.792614	1	769	tags=24%, list=10%, signal=26%
GOBP_POSITIVE_REGULATION_OF_GENE_EXPRESSION		480	0.212638	1.06823	0.284	0.793646	1	2579	tags=37%, list=35%, signal=53%
GOBP_NEGATIVE_REGULATION_OF_JNK_CASCADE		18	0.313088	1.06799	0.383025	0.793762	1	4295	tags=78%, list=58%, signal=184%
GOBP_NEGATIVE_REGULATION_OF_FIBROBLAST_PROLIFERATION		16	0.326853	1.06793	0.388274	0.793284	1	3222	tags=63%, list=43%, signal=110%
GOBP_CELL_PART_MORPHOGENESIS		278	0.22035	1.06763	0.302	0.793625	1	2614	tags=36%, list=35%, signal=53%
GOBP_RECEPTOR_SIGNALING_PATHWAY_VIA_STAT		61	0.249561	1.06738	0.40481	0.793768	1	4752	tags=77%, list=64%, signal=212%
GOBP_CELLULAR_COMPONENT_DISASSEMBLY		304	0.218748	1.0671	0.306	0.793991	1	3368	tags=50%, list=45%, signal=88%
GOBP_NEGATIVE_REGULATION_OF_CELLULAR_CATABOLIC_PROCESS		149	0.22738	1.06706	0.353	0.793464	1	3567	tags=55%, list=48%, signal=104%
GOBP_POSITIVE_REGULATION_OF_PROTEIN_DEPHOSPHORYLATION		32	0.279287	1.06652	0.387755	0.794505	1	3197	tags=53%, list=43%, signal=93%
GOBP_ESTABLISHMENT_OF_EPITHELIAL_CELL_POLARITY		19	0.311326	1.06609	0.389305	0.795213	1	3912	tags=74%, list=53%, signal=155%
GOBP_NEGATIVE_REGULATION_OF_INTRACELLULAR_SIGNAL_TRANSDUCTION		273	0.218927	1.06566	0.322	0.795881	1	2828	tags=40%, list=38%, signal=62%
GOBP_RESPONSE_TO_AMINE		18	0.321464	1.06431	0.402597	0.799442	1	2757	tags=50%, list=37%, signal=79%
GOBP_CELL_CELL_ADHESION		321	0.215979	1.06402	0.312	0.799698	1	1818	tags=25%, list=24%, signal=32%
GOBP_DIENCEPHALON_DEVELOPMENT		16	0.3326	1.06401	0.406353	0.799079	1	1756	tags=38%, list=24%, signal=49%
GOBP_CELL_KILLING		52	0.25706	1.06397	0.399799	0.798558	1	1270	tags=21%, list=17%, signal=25%
GOBP_POSITIVE_REGULATION_OF_NEUROGENESIS		99	0.237222	1.06355	0.369	0.799201	1	2843	tags=37%, list=38%, signal=60%
GOBP_RESPONSE_TO_HORMONE		408	0.214874	1.06336	0.305	0.799157	1	2583	tags=35%, list=35%, signal=51%
GOBP_RIBONUCLEOSIDE_MONOPHOSPHATE_METABOLIC_PROCESS		35	0.27421	1.06327	0.39596	0.798796	1	4547	tags=77%, list=61%, signal=197%
GOBP_ORGANIC_CYCLIC_COMPOUND_CATABOLIC_PROCESS		275	0.218573	1.06323	0.335	0.798289	1	3617	tags=53%, list=49%, signal=100%
GOBP_REGULATION_OF_MYELOID_CELL_APOPTOTIC_PROCESS		15	0.332652	1.06314	0.408027	0.797978	1	1526	tags=33%, list=21%, signal=42%
GOBP_EPITHELIAL_CELL_APOPTOTIC_PROCESS		67	0.248037	1.06242	0.38477	0.799571	1	1029	tags=18%, list=14%, signal=21%
GOBP_CHONDROITIN_SULFATE_PROTEOGLYCAN_METABOLIC_PROCESS		19	0.316524	1.06212	0.392632	0.799899	1	2983	tags=47%, list=40%, signal=79%
GOBP_REGULATION_OF_EXTRINSIC_APOPTOTIC_SIGNALING_PATHWAY_IN_ABSENCE_OF_LIGAND		19	0.311883	1.06198	0.394456	0.799726	1	1747	tags=42%, list=23%, signal=55%
GOBP_EPIDERMIS_DEVELOPMENT		103	0.234702	1.06098	0.382	0.802208	1	3783	tags=56%, list=51%, signal=113%
GOBP_REGULATION_OF_BLOOD_PRESSURE		58	0.254603	1.06014	0.383534	0.80411	1	2901	tags=40%, list=39%, signal=64%
GOBP_MICROTUBULE_BASED_PROCESS		391	0.213784	1.06003	0.319	0.803806	1	2870	tags=43%, list=39%, signal=66%
GOBP_T_CELL_PROLIFERATION		82	0.243432	1.05989	0.384384	0.803605	1	3898	tags=57%, list=52%, signal=119%
GOBP_ESTABLISHMENT_OF_PROTEIN_LOCALIZATION_TO_ORGANELLE		316	0.217037	1.0593	0.358	0.804753	1	4978	tags=79%, list=67%, signal=229%
GOBP_REGULATION_OF_RESPONSE_TO_REACTIVE_OXYGEN_SPECIES		17	0.320529	1.0592	0.39848	0.804439	1	1039	tags=24%, list=14%, signal=27%
GOBP_REGULATION_OF_MITOCHONDRIAL_MEMBRANE_PERMEABILITY_INVOLVED_IN_APOPTOTIC_PROCESS		31	0.281867	1.05902	0.395277	0.804363	1	4526	tags=81%, list=61%, signal=205%
GOBP_RESPIRATORY_SYSTEM_PROCESS		18	0.317211	1.059	0.400867	0.803782	1	2553	tags=50%, list=34%, signal=76%
GOBP_LIPID_DROPLET_ORGANIZATION		23	0.298498	1.05834	0.422954	0.80523	1	4642	tags=87%, list=62%, signal=231%
GOBP_REGULATION_OF_FILOPODIUM_ASSEMBLY		26	0.288699	1.05816	0.408669	0.805149	1	2784	tags=50%, list=37%, signal=80%
GOBP_CELLULAR_CARBOHYDRATE_METABOLIC_PROCESS		120	0.233255	1.05799	0.379	0.805012	1	3438	tags=50%, list=46%, signal=91%
GOBP_CELL_DIVISION		336	0.216334	1.05779	0.344	0.805058	1	2881	tags=44%, list=39%, signal=68%
GOBP_EPITHELIAL_TUBE_MORPHOGENESIS		139	0.231449	1.05762	0.377	0.804942	1	884	tags=13%, list=12%, signal=14%
GOBP_IMMUNE_RESPONSE_REGULATING_CELL_SURFACE_RECEPTOR_SIGNALING_PATHWAY		113	0.236334	1.0576	0.381	0.804387	1	1661	tags=24%, list=22%, signal=30%
GOBP_POSITIVE_REGULATION_OF_NIK_NF_KAPPAB_SIGNALING		34	0.273184	1.05722	0.399592	0.804946	1	4157	tags=65%, list=56%, signal=146%
GOBP_AORTA_MORPHOGENESIS		17	0.318243	1.05689	0.428725	0.805301	1	2256	tags=41%, list=30%, signal=59%
GOBP_CELLULAR_RESPONSE_TO_HORMONE_STIMULUS		294	0.217304	1.05682	0.343	0.8049	1	2265	tags=31%, list=30%, signal=43%
GOBP_TIGHT_JUNCTION_ORGANIZATION		32	0.270607	1.0568	0.416155	0.804335	1	374	tags=13%, list=5%, signal=13%
GOBP_MICROTUBULE_CYTOSKELETON_ORGANIZATION		277	0.216785	1.05661	0.369	0.804276	1	2645	tags=39%, list=36%, signal=59%
GOBP_NEGATIVE_REGULATION_OF_INTRINSIC_APOPTOTIC_SIGNALING_PATHWAY		62	0.245908	1.05632	0.40201	0.80448	1	2980	tags=48%, list=40%, signal=80%
GOBP_IN_UTERO_EMBRYONIC_DEVELOPMENT		209	0.21907	1.05545	0.346	0.806519	1	2379	tags=36%, list=32%, signal=52%
GOBP_CELLULAR_RESPONSE_TO_CALCIUM_ION		31	0.278112	1.05527	0.414709	0.806444	1	796	tags=19%, list=11%, signal=22%
GOBP_PURINE_NUCLEOTIDE_TRANSPORT		18	0.316134	1.05455	0.400215	0.807982	1	1665	tags=33%, list=22%, signal=43%
GOBP_RIBONUCLEOSIDE_DIPHOSPHATE_METABOLIC_PROCESS		61	0.247497	1.05388	0.412826	0.809428	1	3147	tags=51%, list=42%, signal=87%
GOBP_STRIATED_MUSCLE_TISSUE_DEVELOPMENT		86	0.239481	1.05312	0.412	0.811069	1	3048	tags=45%, list=41%, signal=76%
GOBP_ANATOMICAL_STRUCTURE_FORMATION_INVOLVED_IN_MORPHOGENESIS		497	0.209725	1.05301	0.327	0.810805	1	2463	tags=31%, list=33%, signal=44%
GOBP_POSITIVE_REGULATION_OF_PROTEOLYSIS_INVOLVED_IN_PROTEIN_CATABOLIC_PROCESS		96	0.235528	1.05264	0.384	0.811287	1	3842	tags=61%, list=52%, signal=125%
GOBP_NEGATIVE_REGULATION_OF_WNT_SIGNALING_PATHWAY		72	0.24297	1.05262	0.417252	0.810726	1	3168	tags=49%, list=43%, signal=84%
GOBP_GLAND_DEVELOPMENT		162	0.223884	1.05258	0.383	0.810209	1	3356	tags=48%, list=45%, signal=86%
GOBP_VESICLE_TARGETING		54	0.252395	1.05251	0.40321	0.809777	1	4464	tags=76%, list=60%, signal=188%
GOBP_NEGATIVE_REGULATION_OF_MACROAUTOPHAGY		27	0.287804	1.05215	0.423358	0.810284	1	1435	tags=26%, list=19%, signal=32%
GOBP_ENDODERMAL_CELL_DIFFERENTIATION		25	0.290655	1.05177	0.420455	0.810769	1	56	tags=8%, list=1%, signal=8%
GOBP_POSITIVE_REGULATION_OF_ORGANELLE_ASSEMBLY		47	0.257668	1.05171	0.413065	0.810314	1	2678	tags=47%, list=36%, signal=73%
GOBP_MICROTUBULE_BASED_MOVEMENT		144	0.227434	1.0517	0.372	0.809724	1	2090	tags=35%, list=28%, signal=48%
GOBP_VACUOLAR_ACIDIFICATION		25	0.289298	1.05156	0.405602	0.809519	1	1163	tags=20%, list=16%, signal=24%
GOBP_HEPATICOBILIARY_SYSTEM_DEVELOPMENT		62	0.248506	1.05151	0.396794	0.809044	1	3327	tags=50%, list=45%, signal=90%
GOBP_RIBOSOMAL_SMALL_SUBUNIT_BIOGENESIS		68	0.245307	1.05129	0.412826	0.809034	1	5084	tags=88%, list=68%, signal=276%
GOBP_RESPONSE_TO_TUMOR_NECROSIS_FACTOR		107	0.23564	1.05117	0.393	0.808784	1	515	tags=10%, list=7%, signal=11%
GOBP_CELLULAR_SENESCENCE		60	0.250576	1.05052	0.416834	0.810149	1	3193	tags=52%, list=43%, signal=90%
GOBP_REGULATION_OF_CELL_PROJECTION_ORGANIZATION		314	0.213607	1.0504	0.35	0.809887	1	2953	tags=43%, list=40%, signal=69%
GOBP_REGULATION_OF_MICROTUBULE_POLYMERIZATION		31	0.275662	1.05031	0.408436	0.809531	1	3312	tags=58%, list=45%, signal=104%
GOBP_NEGATIVE_REGULATION_OF_HYDROLASE_ACTIVITY		134	0.227934	1.05021	0.393	0.809236	1	3829	tags=57%, list=51%, signal=116%
GOBP_REGULATION_OF_ESTABLISHMENT_OF_PROTEIN_LOCALIZATION		286	0.215969	1.04997	0.35	0.80931	1	3083	tags=45%, list=41%, signal=75%
GOBP_NERVE_DEVELOPMENT		29	0.283737	1.04882	0.416667	0.812191	1	370	tags=14%, list=5%, signal=14%
GOBP_NEGATIVE_REGULATION_OF_INTRACELLULAR_PROTEIN_TRANSPORT		25	0.287366	1.04866	0.418821	0.812087	1	2381	tags=44%, list=32%, signal=64%
GOBP_POSITIVE_REGULATION_OF_EPITHELIAL_TO_MESENCHYMAL_TRANSITION		27	0.28488	1.04847	0.43595	0.812011	1	1029	tags=19%, list=14%, signal=21%
GOBP_POSITIVE_REGULATION_OF_INTRACELLULAR_PROTEIN_TRANSPORT		103	0.232181	1.04846	0.4	0.811439	1	2432	tags=39%, list=33%, signal=57%
GOBP_NEGATIVE_REGULATION_OF_CELL_CYCLE_G1_S_PHASE_TRANSITION		48	0.257055	1.04757	0.406219	0.813555	1	3078	tags=48%, list=41%, signal=81%
GOBP_T_HELPER_1_TYPE_IMMUNE_RESPONSE		15	0.329679	1.04743	0.432671	0.813365	1	14	tags=7%, list=0%, signal=7%
GOBP_POSITIVE_REGULATION_OF_TYROSINE_PHOSPHORYLATION_OF_STAT_PROTEIN		15	0.332094	1.04726	0.421286	0.81324	1	2626	tags=53%, list=35%, signal=82%
GOBP_VASCULAR_ASSOCIATED_SMOOTH_MUSCLE_CELL_PROLIFERATION		32	0.272948	1.04678	0.419918	0.813972	1	170	tags=9%, list=2%, signal=10%
GOBP_REGULATION_OF_OSSIFICATION		40	0.263031	1.0457	0.431611	0.816677	1	716	tags=15%, list=10%, signal=17%
GOBP_APOPTOTIC_SIGNALING_PATHWAY		344	0.213671	1.04521	0.374	0.817525	1	3138	tags=45%, list=42%, signal=74%
GOBP_LEUKOCYTE_DEGRANULATION		28	0.280932	1.04509	0.407827	0.817265	1	3775	tags=64%, list=51%, signal=130%
GOBP_MAMMARY_GLAND_DEVELOPMENT		50	0.254966	1.04501	0.421529	0.816874	1	1767	tags=30%, list=24%, signal=39%
GOBP_POSITIVE_REGULATION_OF_STRESS_ACTIVATED_PROTEIN_KINASE_SIGNALING_CASCADE		56	0.247054	1.04465	0.430723	0.817314	1	1743	tags=25%, list=23%, signal=32%
GOBP_AMIDE_TRANSPORT		115	0.229803	1.04453	0.398	0.817058	1	4362	tags=66%, list=59%, signal=157%
GOBP_FAT_CELL_DIFFERENTIATION		95	0.234974	1.04442	0.416	0.816785	1	770	tags=13%, list=10%, signal=14%
GOBP_INNATE_IMMUNE_RESPONSE_ACTIVATING_SIGNALING_PATHWAY		87	0.237804	1.0443	0.405405	0.816542	1	4390	tags=69%, list=59%, signal=166%
GOBP_HETEROCYCLE_CATABOLIC_PROCESS		262	0.214423	1.04424	0.387	0.816087	1	3617	tags=53%, list=49%, signal=100%
GOBP_NEURON_APOPTOTIC_PROCESS		131	0.227507	1.04417	0.4	0.815698	1	3153	tags=44%, list=42%, signal=75%
GOBP_COLLAGEN_METABOLIC_PROCESS		46	0.254408	1.04205	0.434476	0.821553	1	2454	tags=37%, list=33%, signal=55%
GOBP_NEURON_PROJECTION_GUIDANCE		70	0.240115	1.04158	0.418	0.822403	1	2608	tags=34%, list=35%, signal=52%
GOBP_VACUOLAR_LOCALIZATION		50	0.256129	1.04127	0.419258	0.822728	1	3775	tags=62%, list=51%, signal=125%
GOBP_OSTEOBLAST_DIFFERENTIATION		98	0.230574	1.04055	0.422	0.824341	1	695	tags=15%, list=9%, signal=17%
GOBP_SECONDARY_METABOLIC_PROCESS		17	0.319849	1.04021	0.421397	0.824748	1	1833	tags=41%, list=25%, signal=55%
GOBP_PROTEIN_POLYUBIQUITINATION		163	0.221021	1.03976	0.412	0.825489	1	3983	tags=62%, list=54%, signal=130%
GOBP_TRANSLATIONAL_ELONGATION		43	0.255759	1.03939	0.419679	0.826035	1	4396	tags=77%, list=59%, signal=187%
GOBP_NEGATIVE_REGULATION_OF_CD4_POSITIVE_ALPHA_BETA_T_CELL_ACTIVATION		16	0.317148	1.03916	0.410929	0.826104	1	3617	tags=63%, list=49%, signal=121%
GOBP_REGULATION_OF_HORMONE_LEVELS		164	0.222807	1.03912	0.412	0.825606	1	3731	tags=54%, list=50%, signal=106%
GOBP_POSITIVE_REGULATION_OF_MEMBRANE_PERMEABILITY		36	0.267412	1.03904	0.450661	0.825219	1	4526	tags=78%, list=61%, signal=198%
GOBP_NEGATIVE_REGULATION_OF_CELL_CYCLE_G2_M_PHASE_TRANSITION		42	0.259078	1.03808	0.437816	0.827545	1	958	tags=21%, list=13%, signal=24%
GOBP_ACTIVATION_OF_IMMUNE_RESPONSE		193	0.218566	1.0368	0.42	0.83084	1	1883	tags=27%, list=25%, signal=36%
GOBP_POST_TRANSLATIONAL_PROTEIN_MODIFICATION		42	0.262677	1.03602	0.435223	0.832562	1	4207	tags=71%, list=57%, signal=163%
GOBP_PHAGOSOME_MATURATION		17	0.310297	1.03585	0.436543	0.832488	1	4624	tags=88%, list=62%, signal=233%
GOBP_CLEAVAGE_INVOLVED_IN_RRNA_PROCESSING		21	0.300516	1.03558	0.423077	0.832653	1	4770	tags=90%, list=64%, signal=251%
GOBP_REGULATION_OF_INNATE_IMMUNE_RESPONSE		164	0.222145	1.0347	0.434	0.834656	1	3341	tags=51%, list=45%, signal=91%
GOBP_INOSITOL_PHOSPHATE_MEDIATED_SIGNALING		26	0.286989	1.03444	0.435685	0.834822	1	3691	tags=62%, list=50%, signal=122%
GOBP_CELLULAR_RESPONSE_TO_VIRUS		33	0.272352	1.03406	0.430627	0.835347	1	2511	tags=45%, list=34%, signal=68%
GOBP_MALE_SEX_DIFFERENTIATION		57	0.243349	1.03404	0.44044	0.834803	1	1427	tags=23%, list=19%, signal=28%
GOBP_MYELOID_CELL_DIFFERENTIATION		202	0.216668	1.0333	0.426	0.836438	1	1791	tags=26%, list=24%, signal=34%
GOBP_NON_MEMBRANE_BOUNDED_ORGANELLE_ASSEMBLY		205	0.216572	1.03326	0.425	0.83593	1	3392	tags=51%, list=46%, signal=91%
GOBP_INTERFERON_MEDIATED_SIGNALING_PATHWAY		48	0.249791	1.03318	0.440524	0.835529	1	4645	tags=77%, list=62%, signal=204%
GOBP_RESPONSE_TO_OXIDATIVE_STRESS		241	0.214494	1.03307	0.409	0.83522	1	3087	tags=44%, list=41%, signal=73%
GOBP_NEGATIVE_REGULATION_OF_RECEPTOR_SIGNALING_PATHWAY_VIA_STAT		15	0.322424	1.03254	0.422737	0.836217	1	4752	tags=93%, list=64%, signal=258%
GOBP_POSITIVE_REGULATION_OF_MRNA_PROCESSING		25	0.280572	1.03253	0.442248	0.835611	1	2565	tags=48%, list=34%, signal=73%
GOBP_REGULATION_OF_PEPTIDYL_TYROSINE_PHOSPHORYLATION		100	0.231936	1.03198	0.442	0.836614	1	3358	tags=52%, list=45%, signal=94%
GOBP_CELL_ACTIVATION		431	0.206549	1.03183	0.404	0.836409	1	3360	tags=46%, list=45%, signal=79%
GOBP_REGULATION_OF_DNA_TEMPLATED_DNA_REPLICATION		21	0.293152	1.03162	0.435654	0.83642	1	3637	tags=62%, list=49%, signal=121%
GOBP_MYELOID_CELL_DEVELOPMENT		45	0.255403	1.03143	0.438632	0.836408	1	3129	tags=49%, list=42%, signal=84%
GOBP_EXTRACELLULAR_MATRIX_DISASSEMBLY		24	0.292432	1.03094	0.42827	0.837261	1	1950	tags=33%, list=26%, signal=45%
GOBP_REGULATION_OF_MACROAUTOPHAGY		118	0.226897	1.03092	0.434	0.836693	1	3082	tags=47%, list=41%, signal=78%
GOBP_ADAPTIVE_IMMUNE_RESPONSE		132	0.22281	1.0302	0.434	0.838226	1	1270	tags=17%, list=17%, signal=21%
GOBP_REGULATION_OF_FAT_CELL_DIFFERENTIATION		53	0.246676	1.03017	0.433166	0.837707	1	429	tags=11%, list=6%, signal=12%
GOBP_ADULT_BEHAVIOR		47	0.254356	1.02999	0.450605	0.837626	1	3159	tags=51%, list=42%, signal=88%
GOBP_NEGATIVE_REGULATION_OF_RECEPTOR_SIGNALING_PATHWAY_VIA_JAK_STAT		15	0.322424	1.02964	0.442244	0.838017	1	4752	tags=93%, list=64%, signal=258%
GOBP_REGULATION_OF_PROTEASOMAL_PROTEIN_CATABOLIC_PROCESS		140	0.222493	1.02938	0.431	0.838176	1	3842	tags=61%, list=52%, signal=123%
GOBP_SECONDARY_ALCOHOL_METABOLIC_PROCESS		77	0.235751	1.02856	0.441	0.840001	1	2140	tags=34%, list=29%, signal=47%
GOBP_REGULATION_OF_CELL_CELL_ADHESION		182	0.217371	1.02804	0.447	0.840996	1	1661	tags=24%, list=22%, signal=30%
GOBP_REGULATION_OF_CELL_KILLING		30	0.27289	1.02781	0.432958	0.841093	1	1203	tags=17%, list=16%, signal=20%
GOBP_EMBRYONIC_HEART_TUBE_DEVELOPMENT		31	0.272837	1.0275	0.448665	0.841407	1	3139	tags=55%, list=42%, signal=94%
GOBP_CELL_CELL_ADHESION_VIA_PLASMA_MEMBRANE_ADHESION_MOLECULES		55	0.247214	1.02722	0.442211	0.841654	1	99	tags=5%, list=1%, signal=5%
GOBP_NEGATIVE_REGULATION_OF_CALCIUM_ION_TRANSMEMBRANE_TRANSPORT		21	0.2966	1.02721	0.449735	0.841058	1	965	tags=24%, list=13%, signal=27%
GOBP_PROTEIN_CONTAINING_COMPLEX_LOCALIZATION		90	0.232528	1.02717	0.45	0.840546	1	2903	tags=44%, list=39%, signal=72%
GOBP_POSITIVE_REGULATION_OF_DNA_BINDING_TRANSCRIPTION_FACTOR_ACTIVITY		123	0.22536	1.02675	0.447	0.841152	1	4199	tags=64%, list=56%, signal=145%
GOBP_POSITIVE_REGULATION_OF_IMMUNE_EFFECTOR_PROCESS		91	0.229739	1.02597	0.435435	0.842847	1	1270	tags=18%, list=17%, signal=21%
GOBP_SKELETAL_SYSTEM_MORPHOGENESIS		93	0.233157	1.02573	0.44	0.842991	1	283	tags=6%, list=4%, signal=7%
GOBP_PROTEIN_LOCALIZATION_TO_GOLGI_APPARATUS		19	0.302934	1.02542	0.431965	0.843313	1	4133	tags=79%, list=56%, signal=177%
GOBP_TRANSCRIPTION_PREINITIATION_COMPLEX_ASSEMBLY		49	0.251641	1.02532	0.436747	0.842977	1	4664	tags=80%, list=63%, signal=212%
GOBP_RIBONUCLEOPROTEIN_COMPLEX_BIOGENESIS		344	0.208298	1.02505	0.43	0.843133	1	4100	tags=64%, list=55%, signal=135%
GOBP_POSITIVE_REGULATION_OF_PEPTIDASE_ACTIVITY		101	0.228604	1.02504	0.441	0.842558	1	3406	tags=50%, list=46%, signal=92%
GOBP_REGULATION_OF_PROTEIN_STABILITY		220	0.213845	1.02486	0.429	0.842489	1	3585	tags=53%, list=48%, signal=100%
GOBP_CELLULAR_RESPONSE_TO_ACID_CHEMICAL		47	0.252304	1.02473	0.446573	0.842289	1	2831	tags=45%, list=38%, signal=72%
GOBP_RESPONSE_TO_STEROID_HORMONE		155	0.218481	1.02439	0.443	0.842687	1	2283	tags=31%, list=31%, signal=44%
GOBP_NEGATIVE_REGULATION_OF_MOLECULAR_FUNCTION		459	0.204821	1.02435	0.424	0.842208	1	3829	tags=55%, list=51%, signal=106%
GOBP_MODIFICATION_OF_SYNAPTIC_STRUCTURE		17	0.308556	1.02382	0.436819	0.843116	1	2401	tags=41%, list=32%, signal=61%
GOBP_POSITIVE_REGULATION_OF_DNA_TEMPLATED_TRANSCRIPTION_INITIATION		46	0.255573	1.02344	0.444894	0.843654	1	3162	tags=57%, list=43%, signal=98%
GOBP_MACROAUTOPHAGY		245	0.213434	1.02323	0.437	0.843636	1	3109	tags=47%, list=42%, signal=78%
GOBP_POSITIVE_REGULATION_OF_PROTEIN_LOCALIZATION		262	0.210836	1.02262	0.461	0.844824	1	3265	tags=48%, list=44%, signal=83%
GOBP_RESPONSE_TO_IONIZING_RADIATION		82	0.233925	1.02215	0.451	0.845617	1	3080	tags=48%, list=41%, signal=80%
GOBP_MACROPHAGE_ACTIVATION		35	0.265464	1.02211	0.449848	0.845114	1	1274	tags=26%, list=17%, signal=31%
GOBP_REGULATION_OF_STRESS_ACTIVATED_PROTEIN_KINASE_SIGNALING_CASCADE		92	0.233028	1.02201	0.458	0.844786	1	4403	tags=66%, list=59%, signal=160%
GOBP_REGULATION_OF_CALCINEURIN_MEDIATED_SIGNALING		20	0.301538	1.02197	0.453403	0.844286	1	3691	tags=65%, list=50%, signal=129%
GOBP_RESPONSE_TO_DEXAMETHASONE		16	0.315049	1.0212	0.449134	0.845913	1	3240	tags=50%, list=44%, signal=88%
GOBP_SEMAPHORIN_PLEXIN_SIGNALING_PATHWAY		21	0.292981	1.02111	0.447983	0.845604	1	2578	tags=43%, list=35%, signal=65%
GOBP_MAST_CELL_MEDIATED_IMMUNITY		24	0.281345	1.02045	0.446985	0.846947	1	1879	tags=33%, list=25%, signal=44%
GOBP_REGULATION_OF_CELL_DEVELOPMENT		339	0.206592	1.02026	0.454	0.846926	1	3330	tags=44%, list=45%, signal=75%
GOBP_CELLULAR_RESPONSE_TO_HYDROGEN_PEROXIDE		52	0.245229	1.02003	0.479879	0.846974	1	2866	tags=42%, list=39%, signal=68%
GOBP_NUCLEOSIDE_MONOPHOSPHATE_METABOLIC_PROCESS		41	0.253684	1.02001	0.45749	0.846407	1	4547	tags=73%, list=61%, signal=187%
GOBP_POSITIVE_REGULATION_OF_INTRACELLULAR_SIGNAL_TRANSDUCTION		440	0.205482	1.0194	0.431	0.847632	1	3331	tags=45%, list=45%, signal=77%
GOBP_CARBOHYDRATE_CATABOLIC_PROCESS		81	0.231581	1.01918	0.467467	0.847703	1	3147	tags=46%, list=42%, signal=78%
GOBP_ACTIVATION_OF_PROTEIN_KINASE_ACTIVITY		41	0.257484	1.01915	0.468496	0.84717	1	1039	tags=22%, list=14%, signal=25%
GOBP_PROTEIN_KINASE_B_SIGNALING		89	0.229896	1.01891	0.438	0.84728	1	1622	tags=26%, list=22%, signal=33%
GOBP_POSITIVE_REGULATION_OF_PROTEIN_LOCALIZATION_TO_MEMBRANE		57	0.248605	1.01864	0.457372	0.847468	1	3265	tags=53%, list=44%, signal=93%
GOBP_BIOGENIC_AMINE_METABOLIC_PROCESS		30	0.271294	1.01855	0.460268	0.847126	1	2911	tags=47%, list=39%, signal=76%
GOBP_GLYCOSPHINGOLIPID_METABOLIC_PROCESS		31	0.270182	1.01845	0.440937	0.84678	1	400	tags=13%, list=5%, signal=14%
GOBP_NEGATIVE_REGULATION_OF_EXTRINSIC_APOPTOTIC_SIGNALING_PATHWAY		51	0.247456	1.01798	0.449698	0.847505	1	2794	tags=41%, list=38%, signal=65%
GOBP_MATURATION_OF_SSU_RRNA		45	0.247847	1.01765	0.458502	0.847856	1	5084	tags=89%, list=68%, signal=279%
GOBP_POSITIVE_REGULATION_OF_EPITHELIAL_CELL_PROLIFERATION		84	0.23087	1.01752	0.451	0.847616	1	2024	tags=27%, list=27%, signal=37%
GOBP_POSITIVE_REGULATION_OF_LIPID_KINASE_ACTIVITY		16	0.310902	1.0175	0.453552	0.847086	1	3775	tags=69%, list=51%, signal=139%
GOBP_POSITIVE_REGULATION_OF_PROTEOLYSIS		214	0.213478	1.01732	0.452	0.847005	1	3911	tags=58%, list=53%, signal=120%
GOBP_REGULATION_OF_ERYTHROCYTE_DIFFERENTIATION		32	0.267415	1.01721	0.460432	0.846743	1	2024	tags=34%, list=27%, signal=47%
GOBP_POSITIVE_REGULATION_OF_LEUKOCYTE_MEDIATED_IMMUNITY		46	0.248227	1.017	0.476861	0.846742	1	1099	tags=17%, list=15%, signal=20%
GOBP_CONNECTIVE_TISSUE_DEVELOPMENT		120	0.223517	1.01677	0.458	0.846813	1	2697	tags=34%, list=36%, signal=53%
GOBP_PLASMA_LIPOPROTEIN_PARTICLE_CLEARANCE		16	0.309823	1.01656	0.451153	0.846831	1	1670	tags=25%, list=22%, signal=32%
GOBP_REGULATION_OF_TUMOR_NECROSIS_FACTOR_MEDIATED_SIGNALING_PATHWAY		25	0.280399	1.01631	0.462332	0.84694	1	4431	tags=76%, list=60%, signal=187%
GOBP_ENDOCYTOSIS		285	0.209853	1.01602	0.468	0.847155	1	1813	tags=26%, list=24%, signal=33%
GOBP_POSITIVE_REGULATION_OF_DEPHOSPHORYLATION		38	0.257664	1.01588	0.456653	0.84696	1	2567	tags=42%, list=35%, signal=64%
GOBP_MYELOID_CELL_HOMEOSTASIS		110	0.224765	1.01561	0.454	0.847101	1	1292	tags=21%, list=17%, signal=25%
GOBP_NEGATIVE_REGULATION_OF_PROTEOLYSIS_INVOLVED_IN_PROTEIN_CATABOLIC_PROCESS		47	0.246225	1.0154	0.472782	0.847109	1	3585	tags=60%, list=48%, signal=114%
GOBP_LIPID_STORAGE		37	0.262187	1.01526	0.447475	0.846927	1	586	tags=14%, list=8%, signal=15%
GOBP_MYELOID_LEUKOCYTE_DIFFERENTIATION		95	0.229487	1.01524	0.458	0.846391	1	1757	tags=26%, list=24%, signal=34%
GOBP_MEGAKARYOCYTE_DIFFERENTIATION		25	0.276714	1.01506	0.458592	0.846261	1	3115	tags=48%, list=42%, signal=82%
GOBP_TRANSPORT_ALONG_MICROTUBULE		99	0.224034	1.01374	0.463	0.849453	1	4624	tags=75%, list=62%, signal=195%
GOBP_RECEPTOR_METABOLIC_PROCESS		51	0.24735	1.01321	0.471414	0.850451	1	2927	tags=49%, list=39%, signal=80%
GOBP_GLAND_MORPHOGENESIS		44	0.254131	1.01268	0.456653	0.851338	1	1490	tags=25%, list=20%, signal=31%
GOBP_NEGATIVE_REGULATION_OF_PROTEASOMAL_PROTEIN_CATABOLIC_PROCESS		35	0.258806	1.01223	0.462869	0.85212	1	3585	tags=63%, list=48%, signal=121%
GOBP_COTRANSLATIONAL_PROTEIN_TARGETING_TO_MEMBRANE		20	0.295441	1.01144	0.475341	0.853841	1	3216	tags=60%, list=43%, signal=105%
GOBP_NEURON_CELLULAR_HOMEOSTASIS		30	0.267191	1.01009	0.454359	0.857122	1	3082	tags=47%, list=41%, signal=79%
GOBP_NEGATIVE_REGULATION_OF_LEUKOCYTE_PROLIFERATION		31	0.263998	1.00978	0.47697	0.857404	1	945	tags=19%, list=13%, signal=22%
GOBP_ACTIVATION_OF_INNATE_IMMUNE_RESPONSE		107	0.224124	1.00896	0.472	0.85919	1	4599	tags=72%, list=62%, signal=186%
GOBP_REGULATION_OF_EARLY_ENDOSOME_TO_LATE_ENDOSOME_TRANSPORT		18	0.302844	1.00844	0.473348	0.860108	1	3043	tags=61%, list=41%, signal=103%
GOBP_POSITIVE_REGULATION_OF_IMMUNE_SYSTEM_PROCESS		387	0.203433	1.0084	0.462	0.85962	1	3360	tags=46%, list=45%, signal=80%
GOBP_REGULATION_OF_PLASMA_LIPOPROTEIN_PARTICLE_LEVELS		25	0.27862	1.00679	0.481714	0.863634	1	1912	tags=28%, list=26%, signal=38%
GOBP_POSITIVE_REGULATION_OF_ATP_DEPENDENT_ACTIVITY		25	0.281178	1.00671	0.460897	0.863268	1	3517	tags=60%, list=47%, signal=113%
GOBP_REGULATION_OF_MEMBRANE_PERMEABILITY		48	0.244688	1.00664	0.468214	0.862868	1	2682	tags=44%, list=36%, signal=68%
GOBP_VESICLE_TETHERING		26	0.274856	1.00662	0.473904	0.862316	1	4936	tags=88%, list=66%, signal=262%
GOBP_CELLULAR_RESPONSE_TO_LIPID		252	0.208322	1.00627	0.481	0.862766	1	1741	tags=24%, list=23%, signal=31%
GOBP_POSITIVE_REGULATION_OF_SMALL_MOLECULE_METABOLIC_PROCESS		47	0.246898	1.00623	0.487928	0.862297	1	3269	tags=53%, list=44%, signal=94%
GOBP_TISSUE_REMODELING		67	0.234459	1.00567	0.477477	0.863292	1	2570	tags=36%, list=35%, signal=54%
GOBP_REGULATION_OF_CELL_CYCLE_G2_M_PHASE_TRANSITION		64	0.238439	1.00527	0.46994	0.863834	1	757	tags=19%, list=10%, signal=21%
GOBP_HISTONE_DEUBIQUITINATION		33	0.26114	1.00516	0.469493	0.863537	1	1552	tags=30%, list=21%, signal=38%
GOBP_POSITIVE_REGULATION_OF_ALPHA_BETA_T_CELL_ACTIVATION		24	0.284119	1.00443	0.480084	0.864991	1	4123	tags=71%, list=55%, signal=158%
GOBP_RESPONSE_TO_KETONE		84	0.227131	1.00414	0.489	0.865194	1	1612	tags=26%, list=22%, signal=33%
GOBP_REGULATION_OF_HYDROLASE_ACTIVITY		436	0.200302	1.00388	0.487	0.865313	1	3141	tags=44%, list=42%, signal=71%
GOBP_RESPONSE_TO_OSMOTIC_STRESS		46	0.249539	1.00363	0.482863	0.865445	1	3045	tags=43%, list=41%, signal=73%
GOBP_REGULATION_OF_INTRACELLULAR_PROTEIN_TRANSPORT		145	0.215977	1.00314	0.484	0.866258	1	2461	tags=37%, list=33%, signal=55%
GOBP_RIBOSOME_BIOGENESIS		225	0.20999	1.00313	0.483	0.86569	1	4100	tags=64%, list=55%, signal=139%
GOBP_VIRAL_RELEASE_FROM_HOST_CELL		23	0.279284	1.00266	0.492754	0.866449	1	4642	tags=83%, list=62%, signal=219%
GOBP_AORTIC_VALVE_MORPHOGENESIS		16	0.313882	1.00223	0.463816	0.867144	1	2570	tags=50%, list=35%, signal=76%
GOBP_MORPHOGENESIS_OF_AN_EPITHELIAL_SHEET		40	0.25232	1.00182	0.463094	0.867712	1	2609	tags=40%, list=35%, signal=61%
GOBP_EXTRINSIC_APOPTOTIC_SIGNALING_PATHWAY_VIA_DEATH_DOMAIN_RECEPTORS		54	0.241269	1.00131	0.485915	0.868518	1	1346	tags=22%, list=18%, signal=27%
GOBP_PALLIUM_DEVELOPMENT		83	0.231621	1.0009	0.51051	0.869047	1	2365	tags=36%, list=32%, signal=52%
GOBP_CILIUM_ORGANIZATION		149	0.214785	1.00088	0.496	0.868503	1	2896	tags=43%, list=39%, signal=69%
GOBP_HINDBRAIN_DEVELOPMENT		59	0.237338	1.00056	0.482482	0.868834	1	2553	tags=37%, list=34%, signal=56%
GOBP_VESICLE_MEDIATED_TRANSPORT_BETWEEN_ENDOSOMAL_COMPARTMENTS		33	0.259624	1.00032	0.473196	0.868922	1	3382	tags=61%, list=45%, signal=111%
GOBP_POSITIVE_REGULATION_OF_I_KAPPAB_KINASE_NF_KAPPAB_SIGNALING		110	0.220943	0.999956	0.506	0.869409	1	1270	tags=20%, list=17%, signal=24%
GOBP_POSITIVE_REGULATION_OF_MACROAUTOPHAGY		55	0.244507	0.999825	0.495468	0.869174	1	2206	tags=35%, list=30%, signal=49%
GOBP_CELL_CYCLE_G1_S_PHASE_TRANSITION		148	0.213212	0.999321	0.499	0.870049	1	3455	tags=52%, list=46%, signal=95%
GOBP_POSITIVE_REGULATION_OF_ESTABLISHMENT_OF_PROTEIN_LOCALIZATION		182	0.21295	0.999305	0.482	0.869493	1	3083	tags=46%, list=41%, signal=76%
GOBP_POSITIVE_REGULATION_OF_BIOMINERAL_TISSUE_DEVELOPMENT		17	0.300516	0.999166	0.483766	0.869269	1	716	tags=18%, list=10%, signal=19%
GOBP_RESPONSE_TO_INTERFERON_BETA		17	0.304677	0.999081	0.477693	0.868928	1	3408	tags=65%, list=46%, signal=119%
GOBP_REGULATION_OF_INTRACELLULAR_TRANSPORT		213	0.210529	0.998719	0.502	0.86936	1	3077	tags=46%, list=41%, signal=77%
GOBP_CELL_SURFACE_PATTERN_RECOGNITION_RECEPTOR_SIGNALING_PATHWAY		20	0.285525	0.998592	0.489384	0.869135	1	1661	tags=30%, list=22%, signal=39%
GOBP_PROTEIN_LOCALIZATION_TO_CILIUM		24	0.279253	0.998238	0.480126	0.869546	1	690	tags=17%, list=9%, signal=18%
GOBP_CELLULAR_RESPONSE_TO_CHEMICAL_STRESS		200	0.209904	0.998116	0.492	0.869292	1	3087	tags=44%, list=41%, signal=72%
GOBP_EMBRYONIC_CRANIAL_SKELETON_MORPHOGENESIS		17	0.307989	0.997441	0.491304	0.870648	1	2732	tags=47%, list=37%, signal=74%
GOBP_POSITIVE_REGULATION_OF_PROTEIN_MODIFICATION_PROCESS		466	0.200198	0.996758	0.51	0.871943	1	2661	tags=38%, list=36%, signal=56%
GOBP_NEGATIVE_REGULATION_OF_MONOATOMIC_ION_TRANSMEMBRANE_TRANSPORT		39	0.250549	0.996723	0.503553	0.871457	1	967	tags=21%, list=13%, signal=23%
GOBP_NEURON_DEVELOPMENT		439	0.199474	0.996367	0.498	0.871865	1	2610	tags=34%, list=35%, signal=49%
GOBP_AMYLOID_FIBRIL_FORMATION		26	0.266271	0.996329	0.495876	0.871375	1	5190	tags=92%, list=70%, signal=304%
GOBP_HORMONE_BIOSYNTHETIC_PROCESS		22	0.284251	0.996269	0.476987	0.870945	1	3838	tags=64%, list=52%, signal=131%
GOBP_POSITIVE_REGULATION_OF_PRODUCTION_OF_MOLECULAR_MEDIATOR_OF_IMMUNE_RESPONSE		50	0.245107	0.996098	0.509036	0.870819	1	1270	tags=22%, list=17%, signal=26%
GOBP_RESPONSE_TO_MITOCHONDRIAL_DEPOLARISATION		19	0.2927	0.996029	0.461869	0.87043	1	3063	tags=58%, list=41%, signal=98%
GOBP_NEGATIVE_REGULATION_OF_BLOOD_VESSEL_ENDOTHELIAL_CELL_MIGRATION		23	0.282555	0.995868	0.473354	0.870273	1	2561	tags=43%, list=34%, signal=66%
GOBP_CELL_MORPHOGENESIS_INVOLVED_IN_DIFFERENTIATION		256	0.204578	0.995662	0.485	0.870266	1	2610	tags=34%, list=35%, signal=51%
GOBP_REGULATION_OF_NEUROGENESIS		152	0.21134	0.995445	0.501	0.870318	1	3156	tags=41%, list=42%, signal=69%
GOBP_REGULATION_OF_SODIUM_ION_TRANSMEMBRANE_TRANSPORT		26	0.273267	0.995428	0.477987	0.869775	1	2682	tags=42%, list=36%, signal=66%
GOBP_REGULATION_OF_TRANSCRIPTION_ELONGATION_BY_RNA_POLYMERASE_II		62	0.231931	0.994693	0.49049	0.871205	1	4742	tags=79%, list=64%, signal=216%
GOBP_ENDODERM_FORMATION		30	0.264669	0.994478	0.470468	0.871197	1	2624	tags=37%, list=35%, signal=56%
GOBP_CELL_SURFACE_TOLL_LIKE_RECEPTOR_SIGNALING_PATHWAY		20	0.285525	0.994173	0.470716	0.8715	1	1661	tags=30%, list=22%, signal=39%
GOBP_REGULATION_OF_DNA_TEMPLATED_TRANSCRIPTION_INITIATION		54	0.239837	0.991411	0.508016	0.878721	1	3500	tags=59%, list=47%, signal=111%
GOBP_SNRNA_PROCESSING		17	0.292921	0.990936	0.500545	0.879459	1	4101	tags=76%, list=55%, signal=170%
GOBP_REGULATION_OF_MAST_CELL_ACTIVATION_INVOLVED_IN_IMMUNE_RESPONSE		16	0.305437	0.990804	0.47619	0.879217	1	337	tags=13%, list=5%, signal=13%
GOBP_NEGATIVE_REGULATION_OF_TRANSPORTER_ACTIVITY		36	0.255022	0.990434	0.498477	0.879703	1	967	tags=22%, list=13%, signal=25%
GOBP_MITOCHONDRIAL_OUTER_MEMBRANE_PERMEABILIZATION_INVOLVED_IN_PROGRAMMED_CELL_DEATH		31	0.261837	0.989971	0.506173	0.880386	1	4526	tags=77%, list=61%, signal=197%
GOBP_CELLULAR_RESPONSE_TO_ORGANIC_CYCLIC_COMPOUND		258	0.204152	0.98956	0.515	0.880921	1	2535	tags=35%, list=34%, signal=51%
GOBP_OLIGOSACCHARIDE_METABOLIC_PROCESS		26	0.277235	0.989533	0.487073	0.880403	1	85	tags=8%, list=1%, signal=8%
GOBP_LEUKOCYTE_CELL_CELL_ADHESION		152	0.213382	0.989089	0.532	0.881066	1	1818	tags=26%, list=24%, signal=34%
GOBP_NEGATIVE_REGULATION_OF_ERK1_AND_ERK2_CASCADE		30	0.259454	0.988968	0.480453	0.880812	1	2953	tags=47%, list=40%, signal=77%
GOBP_LEUKOCYTE_MEDIATED_IMMUNITY		133	0.216913	0.988807	0.518	0.880662	1	1270	tags=20%, list=17%, signal=23%
GOBP_REGULATION_OF_ENDOCYTOSIS		109	0.217884	0.988205	0.518	0.881734	1	4910	tags=78%, list=66%, signal=226%
GOBP_POSITIVE_REGULATION_OF_VACUOLE_ORGANIZATION		17	0.298506	0.987881	0.469631	0.882037	1	1674	tags=35%, list=23%, signal=45%
GOBP_NUCLEOSIDE_BISPHOSPHATE_BIOSYNTHETIC_PROCESS		32	0.260277	0.987861	0.496939	0.881498	1	2747	tags=47%, list=37%, signal=74%
GOBP_BLASTOCYST_DEVELOPMENT		58	0.233112	0.987342	0.50501	0.882344	1	2826	tags=47%, list=38%, signal=74%
GOBP_GLUCOSE_METABOLIC_PROCESS		83	0.224833	0.987328	0.517517	0.881781	1	3335	tags=51%, list=45%, signal=91%
GOBP_SPHINGOLIPID_CATABOLIC_PROCESS		16	0.303363	0.986994	0.467331	0.882113	1	29	tags=6%, list=0%, signal=6%
GOBP_VASCULOGENESIS		40	0.252223	0.986963	0.512665	0.881605	1	1029	tags=20%, list=14%, signal=23%
GOBP_MICROTUBULE_NUCLEATION		23	0.281091	0.986881	0.506764	0.881246	1	4376	tags=78%, list=59%, signal=189%
GOBP_REGULATION_OF_T_CELL_MEDIATED_IMMUNITY		30	0.263803	0.98662	0.480208	0.881374	1	600	tags=10%, list=8%, signal=11%
GOBP_RESPONSE_TO_GAMMA_RADIATION		35	0.256679	0.985763	0.502041	0.883243	1	1966	tags=34%, list=26%, signal=46%
GOBP_NEGATIVE_REGULATION_OF_ENDOCYTOSIS		28	0.26698	0.984781	0.49641	0.885273	1	967	tags=21%, list=13%, signal=25%
GOBP_STRESS_GRANULE_ASSEMBLY		23	0.27612	0.984728	0.502645	0.88482	1	4611	tags=78%, list=62%, signal=205%
GOBP_REGULATION_OF_PROTEIN_MODIFICATION_BY_SMALL_PROTEIN_CONJUGATION_OR_REMOVAL		174	0.208368	0.984035	0.545	0.886207	1	3715	tags=57%, list=50%, signal=112%
GOBP_NEGATIVE_REGULATION_OF_GROWTH		103	0.218237	0.983985	0.52	0.885743	1	2597	tags=40%, list=35%, signal=60%
GOBP_RRNA_METABOLIC_PROCESS		184	0.208091	0.983607	0.551	0.886185	1	4872	tags=78%, list=65%, signal=220%
GOBP_REGULATION_OF_LEUKOCYTE_DEGRANULATION		20	0.284569	0.983546	0.485893	0.88577	1	4044	tags=70%, list=54%, signal=153%
GOBP_POSITIVE_REGULATION_OF_RESPONSE_TO_BIOTIC_STIMULUS		132	0.214416	0.983424	0.54	0.885507	1	4392	tags=67%, list=59%, signal=162%
GOBP_TETRAPYRROLE_BIOSYNTHETIC_PROCESS		22	0.282239	0.982742	0.494726	0.886803	1	583	tags=18%, list=8%, signal=20%
GOBP_REGULATION_OF_PROTEIN_SECRETION		108	0.217618	0.982658	0.532	0.886437	1	3533	tags=52%, list=47%, signal=97%
GOBP_MAINTENANCE_OF_PROTEIN_LOCATION		60	0.231647	0.982501	0.508509	0.886286	1	1449	tags=25%, list=19%, signal=31%
GOBP_SODIUM_ION_TRANSPORT		63	0.231246	0.982356	0.506506	0.886062	1	2728	tags=40%, list=37%, signal=62%
GOBP_CALCINEURIN_MEDIATED_SIGNALING		24	0.274167	0.981898	0.501584	0.886678	1	3691	tags=58%, list=50%, signal=115%
GOBP_DEVELOPMENT_OF_PRIMARY_SEXUAL_CHARACTERISTICS		79	0.223341	0.981649	0.521521	0.886779	1	1612	tags=24%, list=22%, signal=30%
GOBP_RUFFLE_ORGANIZATION		33	0.258776	0.981153	0.511247	0.887552	1	1732	tags=33%, list=23%, signal=43%
GOBP_POSITIVE_REGULATION_OF_PROTEIN_MODIFICATION_BY_SMALL_PROTEIN_CONJUGATION_OR_REMOVAL		90	0.221712	0.981034	0.513513	0.887281	1	2655	tags=42%, list=36%, signal=65%
GOBP_RESPONSE_TO_FLUID_SHEAR_STRESS		19	0.28673	0.980419	0.483422	0.888374	1	3374	tags=53%, list=45%, signal=96%
GOBP_REGULATION_OF_ANOIKIS		15	0.30458	0.979593	0.492958	0.890008	1	2150	tags=40%, list=29%, signal=56%
GOBP_ANIMAL_ORGAN_FORMATION		18	0.288315	0.979512	0.495736	0.889637	1	1827	tags=33%, list=25%, signal=44%
GOBP_POSITIVE_REGULATION_OF_SIGNALING_RECEPTOR_ACTIVITY		21	0.28576	0.979108	0.493711	0.890159	1	2150	tags=38%, list=29%, signal=53%
GOBP_NEGATIVE_REGULATION_OF_NEURON_PROJECTION_DEVELOPMENT		59	0.230337	0.9788	0.533066	0.890384	1	3244	tags=46%, list=44%, signal=81%
GOBP_NEGATIVE_REGULATION_OF_LYMPHOCYTE_APOPTOTIC_PROCESS		16	0.301254	0.978784	0.501646	0.88984	1	1224	tags=25%, list=16%, signal=30%
GOBP_COLLAGEN_FIBRIL_ORGANIZATION		27	0.263894	0.978704	0.515625	0.889466	1	107	tags=7%, list=1%, signal=7%
GOBP_CILIUM_MOVEMENT		23	0.279167	0.978138	0.498416	0.890457	1	2697	tags=48%, list=36%, signal=75%
GOBP_INTERLEUKIN_2_PRODUCTION		22	0.276182	0.977654	0.505252	0.891158	1	4405	tags=73%, list=59%, signal=178%
GOBP_PRESYNAPTIC_ENDOCYTOSIS		37	0.251521	0.976414	0.507042	0.89397	1	2002	tags=32%, list=27%, signal=44%
GOBP_AMINO_ACID_TRANSPORT		52	0.235706	0.976155	0.543807	0.894109	1	3199	tags=46%, list=43%, signal=80%
GOBP_REGULATION_OF_MITOTIC_SPINDLE_ASSEMBLY		19	0.283199	0.975883	0.490343	0.894241	1	2645	tags=53%, list=36%, signal=81%
GOBP_MICROTUBULE_BASED_TRANSPORT		104	0.217805	0.975198	0.534	0.895478	1	4624	tags=74%, list=62%, signal=193%
GOBP_RESPONSE_TO_STARVATION		109	0.216987	0.974739	0.53	0.896137	1	3109	tags=45%, list=42%, signal=76%
GOBP_REPRODUCTION		459	0.197618	0.974464	0.602	0.8963	1	2008	tags=28%, list=27%, signal=36%
GOBP_REGULATION_OF_LONG_TERM_SYNAPTIC_POTENTIATION		21	0.275564	0.974036	0.52521	0.896901	1	1479	tags=29%, list=20%, signal=36%
GOBP_ENERGY_RESERVE_METABOLIC_PROCESS		35	0.253421	0.973547	0.518518	0.897596	1	1622	tags=29%, list=22%, signal=36%
GOBP_REGULATION_OF_DNA_BINDING_TRANSCRIPTION_FACTOR_ACTIVITY		199	0.203562	0.973122	0.569	0.898158	1	4763	tags=71%, list=64%, signal=193%
GOBP_REGULATION_OF_VASCULAR_ENDOTHELIAL_GROWTH_FACTOR_RECEPTOR_SIGNALING_PATHWAY		18	0.292298	0.973097	0.50797	0.897639	1	563	tags=17%, list=8%, signal=18%
GOBP_PROTEIN_EXPORT_FROM_NUCLEUS		46	0.242423	0.973054	0.515121	0.897172	1	2090	tags=35%, list=28%, signal=48%
GOBP_MATURATION_OF_5_8S_RRNA_FROM_TRICISTRONIC_RRNA_TRANSCRIPT_SSU_RRNA_5_8S_RRNA_LSU_RRNA		18	0.28661	0.972564	0.50915	0.897902	1	4770	tags=89%, list=64%, signal=247%
GOBP_REGULATION_OF_REPRODUCTIVE_PROCESS		66	0.228363	0.972533	0.537538	0.897402	1	1756	tags=26%, list=24%, signal=33%
GOBP_LIPID_HOMEOSTASIS		63	0.228262	0.972367	0.532193	0.897261	1	1670	tags=24%, list=22%, signal=30%
GOBP_HEXOSE_CATABOLIC_PROCESS		20	0.282431	0.972169	0.502132	0.897227	1	3098	tags=55%, list=42%, signal=94%
GOBP_REGULATION_OF_PRODUCTION_OF_MOLECULAR_MEDIATOR_OF_IMMUNE_RESPONSE		67	0.227223	0.971684	0.547547	0.897968	1	1270	tags=19%, list=17%, signal=23%
GOBP_REGULATION_OF_PROTEIN_LOCALIZATION_TO_MEMBRANE		99	0.218975	0.971321	0.544	0.898392	1	4722	tags=73%, list=63%, signal=196%
GOBP_CELLULAR_RESPONSE_TO_PEPTIDE_HORMONE_STIMULUS		151	0.208827	0.970666	0.573	0.899572	1	2572	tags=36%, list=35%, signal=55%
GOBP_NEGATIVE_REGULATION_OF_CATABOLIC_PROCESS		192	0.20344	0.970046	0.565	0.900684	1	3905	tags=58%, list=52%, signal=119%
GOBP_REGULATION_OF_PROTEOLYSIS_INVOLVED_IN_PROTEIN_CATABOLIC_PROCESS		163	0.208126	0.970041	0.566	0.900115	1	3842	tags=58%, list=52%, signal=118%
GOBP_AMINE_TRANSPORT		22	0.272512	0.969666	0.493194	0.900526	1	2150	tags=36%, list=29%, signal=51%
GOBP_LYSOSOMAL_TRANSPORT		94	0.216971	0.9694	0.544	0.900658	1	3109	tags=46%, list=42%, signal=78%
GOBP_AXON_DEVELOPMENT		179	0.205523	0.969308	0.56	0.900311	1	2610	tags=36%, list=35%, signal=54%
GOBP_MONOUBIQUITINATED_PROTEIN_DEUBIQUITINATION		26	0.260297	0.968933	0.511435	0.900727	1	1552	tags=31%, list=21%, signal=39%
GOBP_NEGATIVE_REGULATION_OF_INNATE_IMMUNE_RESPONSE		39	0.248487	0.968349	0.507099	0.901692	1	4497	tags=74%, list=60%, signal=187%
GOBP_POSITIVE_REGULATION_OF_VIRAL_GENOME_REPLICATION		22	0.27499	0.967176	0.512526	0.904137	1	4642	tags=82%, list=62%, signal=217%
GOBP_REGULATION_OF_GLIAL_CELL_PROLIFERATION		16	0.292108	0.967143	0.510917	0.903643	1	3045	tags=56%, list=41%, signal=95%
GOBP_FIBROBLAST_PROLIFERATION		54	0.228783	0.967106	0.537538	0.903148	1	3438	tags=52%, list=46%, signal=96%
GOBP_CELLULAR_RESPONSE_TO_BIOTIC_STIMULUS		106	0.213618	0.967064	0.549	0.902662	1	1812	tags=25%, list=24%, signal=33%
GOBP_POSITIVE_REGULATION_OF_AUTOPHAGY		97	0.216972	0.967024	0.557	0.902193	1	3330	tags=49%, list=45%, signal=88%
GOBP_HOMEOSTASIS_OF_NUMBER_OF_CELLS		170	0.207236	0.966952	0.585	0.9018	1	1472	tags=21%, list=20%, signal=26%
GOBP_REGULATION_OF_INSULIN_SECRETION_INVOLVED_IN_CELLULAR_RESPONSE_TO_GLUCOSE_STIMULUS		20	0.284876	0.966894	0.520635	0.901374	1	2982	tags=45%, list=40%, signal=75%
GOBP_NEGATIVE_REGULATION_OF_CELL_POPULATION_PROLIFERATION		298	0.199667	0.966884	0.59	0.900819	1	1651	tags=23%, list=22%, signal=29%
GOBP_RESPONSE_TO_PLATELET_DERIVED_GROWTH_FACTOR		15	0.301234	0.966873	0.532741	0.900263	1	4180	tags=73%, list=56%, signal=167%
GOBP_EXTERNAL_ENCAPSULATING_STRUCTURE_ORGANIZATION		112	0.212529	0.96659	0.558	0.900443	1	1369	tags=18%, list=18%, signal=22%
GOBP_RETROGRADE_TRANSPORT_ENDOSOME_TO_GOLGI		73	0.222666	0.966028	0.521042	0.901332	1	4525	tags=71%, list=61%, signal=180%
GOBP_VASCULAR_ENDOTHELIAL_GROWTH_FACTOR_SIGNALING_PATHWAY		19	0.283831	0.965767	0.501082	0.901477	1	2578	tags=42%, list=35%, signal=64%
GOBP_POSITIVE_REGULATION_OF_RESPONSE_TO_ENDOPLASMIC_RETICULUM_STRESS		26	0.262652	0.965674	0.51556	0.901125	1	4381	tags=73%, list=59%, signal=177%
GOBP_RESPONSE_TO_PURINE_CONTAINING_COMPOUND		49	0.235906	0.96538	0.523046	0.901337	1	286	tags=4%, list=4%, signal=4%
GOBP_MATURATION_OF_5_8S_RRNA		27	0.260546	0.964506	0.522822	0.903176	1	4864	tags=85%, list=65%, signal=245%
GOBP_MEMBRANE_PROTEIN_ECTODOMAIN_PROTEOLYSIS		27	0.264094	0.963966	0.520661	0.904063	1	3787	tags=63%, list=51%, signal=128%
GOBP_RRNA_PROCESSING		162	0.208578	0.963577	0.586	0.904594	1	4872	tags=78%, list=65%, signal=220%
GOBP_NEUTRAL_AMINO_ACID_TRANSPORT		19	0.284712	0.963556	0.524573	0.904081	1	202	tags=11%, list=3%, signal=11%
GOBP_TRANSMEMBRANE_RECEPTOR_PROTEIN_TYROSINE_KINASE_SIGNALING_PATHWAY		278	0.197537	0.963277	0.584	0.904204	1	2578	tags=33%, list=35%, signal=49%
GOBP_NUCLEOTIDE_TRANSPORT		20	0.281496	0.962612	0.532839	0.905411	1	770	tags=20%, list=10%, signal=22%
GOBP_BLASTOCYST_FORMATION		30	0.253996	0.962097	0.534091	0.90623	1	2338	tags=40%, list=31%, signal=58%
GOBP_REGULATION_OF_ORGANELLE_ASSEMBLY		133	0.210024	0.962001	0.569	0.905912	1	2896	tags=46%, list=39%, signal=74%
GOBP_REGULATION_OF_HEMOPOIESIS		173	0.203789	0.961702	0.587	0.906086	1	1088	tags=17%, list=15%, signal=19%
GOBP_CYTOSOLIC_TRANSPORT		125	0.206129	0.960651	0.572	0.908264	1	4303	tags=66%, list=58%, signal=155%
GOBP_NEGATIVE_REGULATION_OF_DNA_BINDING_TRANSCRIPTION_FACTOR_ACTIVITY		85	0.218627	0.960461	0.579	0.908188	1	5047	tags=80%, list=68%, signal=246%
GOBP_ASTROCYTE_DIFFERENTIATION		31	0.248205	0.960301	0.52637	0.908069	1	3043	tags=45%, list=41%, signal=76%
GOBP_ARTERY_MORPHOGENESIS		28	0.260046	0.96027	0.525826	0.907557	1	2256	tags=36%, list=30%, signal=51%
GOBP_RESPONSE_TO_COLD		23	0.27192	0.959436	0.532359	0.909176	1	3488	tags=57%, list=47%, signal=106%
GOBP_COPII_COATED_VESICLE_BUDDING		38	0.246873	0.959313	0.541284	0.908927	1	2681	tags=47%, list=36%, signal=74%
GOBP_PEPTIDYL_THREONINE_MODIFICATION		70	0.220741	0.959307	0.563126	0.908366	1	2111	tags=33%, list=28%, signal=45%
GOBP_STEROL_TRANSPORT		55	0.232113	0.957568	0.55667	0.912225	1	1670	tags=27%, list=22%, signal=35%
GOBP_REGULATION_OF_MITOTIC_NUCLEAR_DIVISION		49	0.233877	0.957541	0.529708	0.911706	1	3879	tags=61%, list=52%, signal=127%
GOBP_PROTEIN_LOCALIZATION_TO_NUCLEUS		205	0.201194	0.957529	0.592	0.911156	1	4742	tags=72%, list=64%, signal=194%
GOBP_INORGANIC_ANION_TRANSPORT		52	0.231514	0.957315	0.564694	0.911149	1	2754	tags=40%, list=37%, signal=64%
GOBP_REGULATION_OF_SYNAPTIC_TRANSMISSION_GLUTAMATERGIC		21	0.274899	0.95719	0.537554	0.910906	1	1946	tags=33%, list=26%, signal=45%
GOBP_INTRACELLULAR_PH_REDUCTION		30	0.254999	0.956348	0.538934	0.912498	1	1820	tags=27%, list=24%, signal=35%
GOBP_PEPTIDYL_TYROSINE_MODIFICATION		154	0.204113	0.95627	0.592	0.912123	1	3358	tags=47%, list=45%, signal=85%
GOBP_CELLULAR_RESPONSE_TO_STEROID_HORMONE_STIMULUS		111	0.209678	0.956199	0.576	0.91174	1	2247	tags=29%, list=30%, signal=41%
GOBP_FORMATION_OF_PRIMARY_GERM_LAYER		59	0.227923	0.95605	0.55667	0.911562	1	2454	tags=34%, list=33%, signal=50%
GOBP_CARDIAC_SEPTUM_DEVELOPMENT		40	0.241365	0.953952	0.546006	0.916377	1	406	tags=13%, list=5%, signal=13%
GOBP_PROGRAMMED_NECROTIC_CELL_DEATH		28	0.257574	0.953776	0.555783	0.916239	1	1524	tags=29%, list=20%, signal=36%
GOBP_LEUKOCYTE_ACTIVATION_INVOLVED_IN_INFLAMMATORY_RESPONSE		15	0.297606	0.953505	0.514223	0.916382	1	1670	tags=33%, list=22%, signal=43%
GOBP_REGULATION_OF_TRANSCRIPTION_REGULATORY_REGION_DNA_BINDING		25	0.26134	0.95338	0.540569	0.916131	1	1956	tags=36%, list=26%, signal=49%
GOBP_CRANIAL_SKELETAL_SYSTEM_DEVELOPMENT		26	0.265267	0.953332	0.518634	0.91569	1	2379	tags=38%, list=32%, signal=56%
GOBP_DENDRITIC_CELL_DIFFERENTIATION		15	0.297151	0.952886	0.53208	0.916286	1	4044	tags=67%, list=54%, signal=146%
GOBP_APOPTOTIC_CELL_CLEARANCE		21	0.272888	0.952614	0.53072	0.916447	1	515	tags=14%, list=7%, signal=15%
GOBP_RESPONSE_TO_TYPE_I_INTERFERON		44	0.235727	0.952231	0.548028	0.916817	1	4645	tags=75%, list=62%, signal=199%
GOBP_REGULATION_OF_NIK_NF_KAPPAB_SIGNALING		53	0.230104	0.952037	0.564257	0.916746	1	3769	tags=55%, list=51%, signal=110%
GOBP_LIPID_BIOSYNTHETIC_PROCESS		337	0.193378	0.951843	0.63	0.916647	1	1848	tags=25%, list=25%, signal=32%
GOBP_REGULATION_OF_SODIUM_ION_TRANSPORT		35	0.246021	0.951311	0.553626	0.917459	1	2682	tags=40%, list=36%, signal=62%
GOBP_MONOCYTE_DIFFERENTIATION		18	0.282955	0.950788	0.540598	0.918225	1	3101	tags=50%, list=42%, signal=86%
GOBP_FIBROBLAST_APOPTOTIC_PROCESS		16	0.289587	0.950671	0.520474	0.917936	1	3875	tags=69%, list=52%, signal=143%
GOBP_CHAPERONE_MEDIATED_PROTEIN_FOLDING		55	0.230487	0.950517	0.549098	0.91779	1	2797	tags=45%, list=38%, signal=72%
GOBP_POSITIVE_REGULATION_OF_NERVOUS_SYSTEM_DEVELOPMENT		107	0.212639	0.950512	0.594595	0.917226	1	2700	tags=33%, list=36%, signal=51%
GOBP_HIPPO_SIGNALING		31	0.248854	0.949452	0.551583	0.919354	1	2694	tags=42%, list=36%, signal=65%
GOBP_CELL_CYCLE_G2_M_PHASE_TRANSITION		87	0.215899	0.949022	0.584	0.919888	1	976	tags=20%, list=13%, signal=22%
GOBP_REGULATION_OF_EPITHELIAL_CELL_DIFFERENTIATION		52	0.232323	0.948532	0.579637	0.920569	1	1427	tags=23%, list=19%, signal=28%
GOBP_NEGATIVE_REGULATION_OF_NERVOUS_SYSTEM_DEVELOPMENT		57	0.223264	0.948473	0.578736	0.920134	1	3783	tags=54%, list=51%, signal=110%
GOBP_BIOLOGICAL_PROCESS_INVOLVED_IN_INTERACTION_WITH_SYMBIONT		62	0.225482	0.948302	0.562124	0.919979	1	2864	tags=44%, list=38%, signal=70%
GOBP_G0_TO_G1_TRANSITION		28	0.255611	0.948205	0.54715	0.919638	1	4486	tags=79%, list=60%, signal=197%
GOBP_NEGATIVE_REGULATION_OF_CELL_PROJECTION_ORGANIZATION		86	0.21211	0.948176	0.588	0.919127	1	2178	tags=30%, list=29%, signal=42%
GOBP_CELLULAR_RESPONSE_TO_EXTRACELLULAR_STIMULUS		135	0.206841	0.948019	0.592	0.91895	1	3109	tags=44%, list=42%, signal=74%
GOBP_NEGATIVE_REGULATION_OF_CELL_GROWTH		85	0.215735	0.947141	0.588	0.920585	1	3340	tags=51%, list=45%, signal=91%
GOBP_NUCLEOBASE_METABOLIC_PROCESS		20	0.279775	0.94709	0.528662	0.920135	1	1055	tags=25%, list=14%, signal=29%
GOBP_ORGANIC_ACID_CATABOLIC_PROCESS		108	0.209914	0.947073	0.602	0.919606	1	3277	tags=47%, list=44%, signal=83%
GOBP_POSITIVE_REGULATION_OF_CATABOLIC_PROCESS		331	0.193379	0.947044	0.644	0.919104	1	3860	tags=56%, list=52%, signal=111%
GOBP_PROTEIN_DNA_COMPLEX_DISASSEMBLY		15	0.292213	0.946794	0.554084	0.919189	1	4615	tags=87%, list=62%, signal=228%
GOBP_ESTABLISHMENT_OF_MITOTIC_SPINDLE_LOCALIZATION		22	0.270432	0.946787	0.537076	0.918638	1	3523	tags=59%, list=47%, signal=112%
GOBP_PHOSPHATIDYLGLYCEROL_METABOLIC_PROCESS		17	0.286522	0.946649	0.535059	0.918407	1	3436	tags=65%, list=46%, signal=120%
GOBP_NEGATIVE_REGULATION_OF_MAPK_CASCADE		77	0.216553	0.945988	0.577578	0.919549	1	3175	tags=47%, list=43%, signal=81%
GOBP_REGULATION_OF_NUCLEOTIDE_METABOLIC_PROCESS		44	0.23654	0.94598	0.573589	0.918994	1	4892	tags=80%, list=66%, signal=231%
GOBP_POSITIVE_REGULATION_OF_CATION_CHANNEL_ACTIVITY		20	0.273051	0.94559	0.530917	0.919405	1	1299	tags=25%, list=17%, signal=30%
GOBP_DEVELOPMENTAL_PROCESS_INVOLVED_IN_REPRODUCTION		302	0.19354	0.945528	0.647	0.91898	1	2008	tags=27%, list=27%, signal=35%
GOBP_REGULATION_OF_PROTEIN_UBIQUITINATION		138	0.205228	0.945513	0.603	0.918451	1	3715	tags=57%, list=50%, signal=111%
GOBP_BEHAVIOR		209	0.199113	0.943848	0.633	0.922146	1	3159	tags=43%, list=42%, signal=72%
GOBP_REGULATION_OF_NERVOUS_SYSTEM_DEVELOPMENT		172	0.199182	0.943615	0.618	0.922152	1	3156	tags=40%, list=42%, signal=67%
GOBP_CELLULAR_RESPONSE_TO_OXIDATIVE_STRESS		162	0.200876	0.94318	0.626	0.92265	1	3700	tags=52%, list=50%, signal=102%
GOBP_REGULATION_OF_LIPID_METABOLIC_PROCESS		133	0.203091	0.943078	0.595	0.922342	1	3780	tags=52%, list=51%, signal=104%
GOBP_NEGATIVE_REGULATION_OF_RHO_PROTEIN_SIGNAL_TRANSDUCTION		16	0.295054	0.942759	0.529933	0.92255	1	2608	tags=44%, list=35%, signal=67%
GOBP_RENAL_SYSTEM_DEVELOPMENT		115	0.207833	0.942194	0.605	0.923418	1	439	tags=10%, list=6%, signal=10%
GOBP_POSITIVE_REGULATION_OF_CELL_DEVELOPMENT		183	0.19898	0.941704	0.619	0.924093	1	2718	tags=34%, list=37%, signal=53%
GOBP_NEGATIVE_REGULATION_OF_RESPONSE_TO_CYTOKINE_STIMULUS		34	0.242321	0.940928	0.558045	0.925456	1	4497	tags=71%, list=60%, signal=178%
GOBP_GLIAL_CELL_PROLIFERATION		22	0.266075	0.940182	0.558606	0.926754	1	1185	tags=23%, list=16%, signal=27%
GOBP_HISTONE_H3_ACETYLATION		47	0.232941	0.939977	0.584337	0.926734	1	1632	tags=30%, list=22%, signal=38%
GOBP_MICROTUBULE_BUNDLE_FORMATION		24	0.263521	0.939977	0.549626	0.926164	1	2609	tags=46%, list=35%, signal=70%
GOBP_SYNCYTIUM_FORMATION		25	0.261072	0.939946	0.525441	0.925663	1	3377	tags=56%, list=45%, signal=102%
GOBP_PHOSPHOLIPID_CATABOLIC_PROCESS		22	0.264074	0.938831	0.551724	0.927848	1	2845	tags=45%, list=38%, signal=73%
GOBP_MAMMARY_GLAND_EPITHELIUM_DEVELOPMENT		26	0.256602	0.937959	0.570239	0.92941	1	3280	tags=50%, list=44%, signal=89%
GOBP_PROTEIN_LOCALIZATION_TO_EXTRACELLULAR_REGION		159	0.200066	0.937952	0.638	0.92885	1	3570	tags=50%, list=48%, signal=95%
GOBP_RRNA_TRANSCRIPTION		26	0.256079	0.937829	0.556485	0.928585	1	4428	tags=77%, list=60%, signal=189%
GOBP_MUSCLE_CELL_DEVELOPMENT		68	0.220064	0.937679	0.57958	0.928373	1	3374	tags=46%, list=45%, signal=83%
GOBP_ORGANELLE_DISASSEMBLY		112	0.208667	0.937193	0.63	0.928991	1	4598	tags=72%, list=62%, signal=187%
GOBP_DEPHOSPHORYLATION		194	0.197325	0.937163	0.635	0.928505	1	2572	tags=37%, list=35%, signal=55%
GOBP_POSITIVE_REGULATION_OF_G1_S_TRANSITION_OF_MITOTIC_CELL_CYCLE		26	0.257539	0.937013	0.564669	0.928301	1	1427	tags=31%, list=19%, signal=38%
GOBP_INTERLEUKIN_8_PRODUCTION		33	0.245589	0.936429	0.578623	0.929107	1	1270	tags=21%, list=17%, signal=25%
GOBP_REGULATION_OF_PROTEIN_NEDDYLATION		16	0.28316	0.935873	0.54796	0.929947	1	2941	tags=56%, list=40%, signal=93%
GOBP_B_CELL_DIFFERENTIATION		62	0.221479	0.935345	0.599799	0.930686	1	3101	tags=44%, list=42%, signal=74%
GOBP_NCRNA_METABOLIC_PROCESS		365	0.188692	0.934985	0.681	0.93101	1	5128	tags=79%, list=69%, signal=242%
GOBP_POSITIVE_REGULATION_OF_TRANSMEMBRANE_RECEPTOR_PROTEIN_SERINE_THREONINE_KINASE_SIGNALING_PATHWAY		48	0.227898	0.934305	0.590131	0.932135	1	515	tags=13%, list=7%, signal=13%
GOBP_PRODUCTION_OF_MOLECULAR_MEDIATOR_OF_IMMUNE_RESPONSE		86	0.210113	0.933731	0.609	0.932975	1	1270	tags=19%, list=17%, signal=22%
GOBP_STEROL_METABOLIC_PROCESS		76	0.214333	0.933699	0.586	0.932499	1	2140	tags=32%, list=29%, signal=44%
GOBP_POSITIVE_REGULATION_OF_HYDROLASE_ACTIVITY		262	0.193872	0.933337	0.658	0.932841	1	3280	tags=45%, list=44%, signal=78%
GOBP_NEGATIVE_REGULATION_OF_INTERLEUKIN_6_PRODUCTION		15	0.29359	0.933139	0.554444	0.932748	1	1083	tags=20%, list=15%, signal=23%
GOBP_REGULATION_OF_MICROTUBULE_CYTOSKELETON_ORGANIZATION		83	0.209001	0.932935	0.588	0.932683	1	2645	tags=41%, list=36%, signal=63%
GOBP_ERYTHROCYTE_HOMEOSTASIS		91	0.209249	0.931719	0.61	0.935114	1	1588	tags=24%, list=21%, signal=30%
GOBP_PROTEIN_LOCALIZATION_TO_LYSOSOME		40	0.232709	0.930802	0.579637	0.936835	1	3442	tags=52%, list=46%, signal=97%
GOBP_RNA_STABILIZATION		39	0.238209	0.930386	0.57634	0.937304	1	1320	tags=23%, list=18%, signal=28%
GOBP_GLIAL_CELL_ACTIVATION		15	0.291053	0.930057	0.554084	0.937512	1	1670	tags=33%, list=22%, signal=43%
GOBP_ALPHA_BETA_T_CELL_DIFFERENTIATION		36	0.234408	0.929338	0.577079	0.938723	1	4123	tags=61%, list=55%, signal=136%
GOBP_HEAD_DEVELOPMENT		350	0.188031	0.928763	0.693	0.939589	1	3168	tags=41%, list=43%, signal=68%
GOBP_METAPHASE_PLATE_CONGRESSION		42	0.228339	0.928708	0.592742	0.939143	1	4742	tags=79%, list=64%, signal=215%
GOBP_POSITIVE_REGULATION_OF_INSULIN_SECRETION		33	0.244295	0.928658	0.571721	0.938705	1	3533	tags=55%, list=47%, signal=103%
GOBP_NEGATIVE_REGULATION_OF_REACTIVE_OXYGEN_SPECIES_METABOLIC_PROCESS		22	0.264496	0.928518	0.555673	0.938488	1	3176	tags=59%, list=43%, signal=103%
GOBP_REGULATION_OF_VIRAL_INDUCED_CYTOPLASMIC_PATTERN_RECOGNITION_RECEPTOR_SIGNALING_PATHWAY		28	0.248172	0.928385	0.566701	0.938211	1	4309	tags=71%, list=58%, signal=169%
GOBP_POSITIVE_REGULATION_OF_SMALL_GTPASE_MEDIATED_SIGNAL_TRANSDUCTION		26	0.2539	0.928223	0.570981	0.93803	1	1185	tags=19%, list=16%, signal=23%
GOBP_NEGATIVE_REGULATION_OF_MUSCLE_CELL_APOPTOTIC_PROCESS		17	0.280578	0.9275	0.565124	0.939216	1	2809	tags=41%, list=38%, signal=66%
GOBP_POSITIVE_REGULATION_OF_CELL_JUNCTION_ASSEMBLY		33	0.241	0.927434	0.575356	0.938807	1	1963	tags=30%, list=26%, signal=41%
GOBP_NCRNA_PROCESSING		265	0.190181	0.92696	0.68	0.939401	1	5120	tags=80%, list=69%, signal=246%
GOBP_VASCULAR_ENDOTHELIAL_GROWTH_FACTOR_RECEPTOR_SIGNALING_PATHWAY		35	0.239634	0.926898	0.583248	0.938992	1	3838	tags=60%, list=52%, signal=123%
GOBP_REGULATION_OF_INTRINSIC_APOPTOTIC_SIGNALING_PATHWAY_BY_P53_CLASS_MEDIATOR		20	0.270602	0.926278	0.571123	0.939887	1	4509	tags=80%, list=61%, signal=203%
GOBP_REGULATION_OF_STRIATED_MUSCLE_CELL_DIFFERENTIATION		33	0.238557	0.926219	0.591507	0.93947	1	3448	tags=52%, list=46%, signal=96%
GOBP_POSITIVE_REGULATION_OF_INTRACELLULAR_TRANSPORT		131	0.201651	0.925705	0.644	0.940109	1	2432	tags=37%, list=33%, signal=53%
GOBP_CELLULAR_RESPONSE_TO_STARVATION		94	0.207904	0.923961	0.63	0.943759	1	3109	tags=44%, list=42%, signal=74%
GOBP_POSITIVE_REGULATION_OF_AXONOGENESIS		36	0.235399	0.923044	0.566497	0.945398	1	1791	tags=31%, list=24%, signal=40%
GOBP_MITOCHONDRION_MORPHOGENESIS		16	0.287226	0.921639	0.565875	0.948209	1	3374	tags=63%, list=45%, signal=114%
GOBP_INFLAMMATORY_RESPONSE_TO_ANTIGENIC_STIMULUS		27	0.252583	0.921467	0.590486	0.948047	1	3832	tags=63%, list=52%, signal=129%
GOBP_SYNAPSE_ORGANIZATION		170	0.197172	0.921368	0.663664	0.947695	1	1887	tags=26%, list=25%, signal=34%
GOBP_RESPONSE_TO_ELECTRICAL_STIMULUS		18	0.27413	0.920662	0.587853	0.948822	1	646	tags=17%, list=9%, signal=18%
GOBP_REGULATION_OF_CELL_CYCLE_G1_S_PHASE_TRANSITION		114	0.201843	0.919262	0.624625	0.951657	1	2629	tags=39%, list=35%, signal=60%
GOBP_CELLULAR_RESPONSE_TO_AMYLOID_BETA		21	0.260266	0.918882	0.573545	0.952017	1	3029	tags=48%, list=41%, signal=80%
GOBP_VESICLE_TARGETING_ROUGH_ER_TO_CIS_GOLGI		23	0.258798	0.918755	0.594764	0.951772	1	2530	tags=48%, list=34%, signal=72%
GOBP_POSITIVE_REGULATION_OF_PEPTIDYL_THREONINE_PHOSPHORYLATION		15	0.291728	0.918364	0.544053	0.95213	1	3700	tags=67%, list=50%, signal=132%
GOBP_CELLULAR_RESPONSE_TO_ABIOTIC_STIMULUS		175	0.193395	0.918208	0.658	0.951926	1	3077	tags=41%, list=41%, signal=68%
GOBP_MUSCLE_CELL_DIFFERENTIATION		159	0.198092	0.916997	0.668	0.954227	1	2932	tags=39%, list=39%, signal=63%
GOBP_CARDIAC_CHAMBER_DEVELOPMENT		58	0.21761	0.916751	0.623742	0.954257	1	2664	tags=38%, list=36%, signal=59%
GOBP_ANATOMICAL_STRUCTURE_MATURATION		85	0.205389	0.916388	0.653	0.954486	1	2553	tags=34%, list=34%, signal=51%
GOBP_REGULATION_OF_T_CELL_ACTIVATION		141	0.198468	0.916352	0.669	0.954005	1	3242	tags=43%, list=44%, signal=75%
GOBP_NEGATIVE_REGULATION_OF_MULTICELLULAR_ORGANISMAL_PROCESS		421	0.183965	0.916021	0.751	0.954177	1	2578	tags=31%, list=35%, signal=45%
GOBP_INTERLEUKIN_17_PRODUCTION		15	0.287419	0.916001	0.563129	0.953652	1	1270	tags=27%, list=17%, signal=32%
GOBP_T_CELL_ACTIVATION		205	0.192621	0.915809	0.674	0.953552	1	3242	tags=42%, list=44%, signal=73%
GOBP_P38MAPK_CASCADE		26	0.252257	0.9153	0.584025	0.954144	1	944	tags=19%, list=13%, signal=22%
GOBP_PROTEIN_METHYLATION		102	0.203293	0.915273	0.639	0.953649	1	3286	tags=50%, list=44%, signal=88%
GOBP_POSITIVE_REGULATION_OF_TRANSLATION		100	0.20378	0.914228	0.653654	0.955558	1	3059	tags=44%, list=41%, signal=74%
GOBP_RESPONSE_TO_PEPTIDE_HORMONE		198	0.192631	0.913383	0.69	0.956969	1	2528	tags=34%, list=34%, signal=51%
GOBP_EXTRACELLULAR_VESICLE_BIOGENESIS		19	0.268146	0.912807	0.580472	0.957757	1	2038	tags=37%, list=27%, signal=51%
GOBP_SCF_DEPENDENT_PROTEASOMAL_UBIQUITIN_DEPENDENT_PROTEIN_CATABOLIC_PROCESS		25	0.249959	0.912353	0.585921	0.958231	1	3523	tags=60%, list=47%, signal=114%
GOBP_NEGATIVE_REGULATION_OF_RNA_CATABOLIC_PROCESS		47	0.22646	0.912053	0.609265	0.958386	1	1413	tags=23%, list=19%, signal=29%
GOBP_POSITIVE_REGULATION_OF_DNA_TEMPLATED_TRANSCRIPTION_ELONGATION		45	0.222019	0.91139	0.622603	0.959401	1	3162	tags=51%, list=43%, signal=88%
GOBP_CELL_ACTIVATION_INVOLVED_IN_IMMUNE_RESPONSE		105	0.2028	0.911172	0.640641	0.959332	1	3809	tags=50%, list=51%, signal=102%
GOBP_GASTRULATION		96	0.205895	0.910754	0.656	0.959746	1	2736	tags=35%, list=37%, signal=55%
GOBP_NEUROMUSCULAR_PROCESS		53	0.221514	0.910022	0.614688	0.9609	1	3197	tags=43%, list=43%, signal=76%
GOBP_MITOCHONDRIAL_FUSION		22	0.25994	0.909949	0.602297	0.960503	1	5025	tags=86%, list=68%, signal=265%
GOBP_REGULATION_OF_CYCLIN_DEPENDENT_PROTEIN_KINASE_ACTIVITY		49	0.224942	0.909742	0.630151	0.960396	1	4437	tags=71%, list=60%, signal=176%
GOBP_REGULATION_OF_CELLULAR_RESPONSE_TO_STRESS		413	0.183713	0.909629	0.771	0.960093	1	3458	tags=47%, list=46%, signal=84%
GOBP_POSITIVE_REGULATION_OF_CELL_ACTIVATION		150	0.194191	0.909522	0.687	0.959784	1	3856	tags=53%, list=52%, signal=108%
GOBP_CLATHRIN_DEPENDENT_ENDOCYTOSIS		32	0.240269	0.909488	0.61689	0.959296	1	4873	tags=81%, list=66%, signal=235%
GOBP_RNA_LOCALIZATION		158	0.196466	0.908887	0.685	0.960171	1	3341	tags=51%, list=45%, signal=90%
GOBP_MAINTENANCE_OF_LOCATION		152	0.196942	0.908444	0.697	0.960632	1	2227	tags=31%, list=30%, signal=43%
GOBP_REGULATION_OF_GLUCOSE_IMPORT		24	0.252999	0.908347	0.577685	0.960287	1	74	tags=8%, list=1%, signal=8%
GOBP_AUTOPHAGOSOME_ORGANIZATION		83	0.206242	0.908329	0.652	0.959771	1	4461	tags=69%, list=60%, signal=170%
GOBP_MYOBLAST_FUSION		17	0.274223	0.908299	0.596566	0.959274	1	3042	tags=53%, list=41%, signal=89%
GOBP_INTRINSIC_APOPTOTIC_SIGNALING_PATHWAY_BY_P53_CLASS_MEDIATOR		51	0.221555	0.908205	0.614458	0.95893	1	1449	tags=20%, list=19%, signal=24%
GOBP_HUMORAL_IMMUNE_RESPONSE		39	0.23028	0.907911	0.624236	0.959037	1	3862	tags=59%, list=52%, signal=122%
GOBP_OSTEOBLAST_PROLIFERATION		16	0.279688	0.907787	0.587652	0.958747	1	964	tags=19%, list=13%, signal=21%
GOBP_POSITIVE_REGULATION_OF_FAT_CELL_DIFFERENTIATION		24	0.251349	0.906908	0.608333	0.960256	1	3438	tags=54%, list=46%, signal=100%
GOBP_PERK_MEDIATED_UNFOLDED_PROTEIN_RESPONSE		16	0.279074	0.906138	0.579934	0.961405	1	2806	tags=50%, list=38%, signal=80%
GOBP_MEMBRANE_LIPID_CATABOLIC_PROCESS		19	0.263401	0.905701	0.588047	0.961859	1	29	tags=5%, list=0%, signal=5%
GOBP_POSITIVE_REGULATION_OF_SECRETION		122	0.197348	0.903251	0.684	0.966969	1	3602	tags=51%, list=48%, signal=97%
GOBP_FOREBRAIN_GENERATION_OF_NEURONS		19	0.263185	0.902863	0.598931	0.967297	1	1752	tags=32%, list=24%, signal=41%
GOBP_MYOTUBE_CELL_DEVELOPMENT		15	0.280664	0.902563	0.600217	0.967422	1	3691	tags=60%, list=50%, signal=119%
GOBP_T_CELL_DIFFERENTIATION_INVOLVED_IN_IMMUNE_RESPONSE		23	0.25146	0.902336	0.602524	0.967389	1	14	tags=4%, list=0%, signal=4%
GOBP_REGULATION_OF_SYNAPTIC_VESICLE_EXOCYTOSIS		17	0.27817	0.902118	0.582979	0.967312	1	4245	tags=76%, list=57%, signal=178%
GOBP_POSITIVE_REGULATION_OF_TELOMERASE_ACTIVITY		18	0.265715	0.901627	0.587284	0.967845	1	3675	tags=67%, list=49%, signal=131%
GOBP_POSITIVE_REGULATION_OF_PATTERN_RECOGNITION_RECEPTOR_SIGNALING_PATHWAY		20	0.260519	0.901554	0.597872	0.967428	1	4534	tags=75%, list=61%, signal=192%
GOBP_ENDOCYTIC_RECYCLING		57	0.217507	0.901547	0.664	0.966879	1	1501	tags=25%, list=20%, signal=31%
GOBP_MITOCHONDRIAL_CALCIUM_ION_HOMEOSTASIS		17	0.276161	0.901059	0.594855	0.967454	1	3074	tags=59%, list=41%, signal=100%
GOBP_NEGATIVE_REGULATION_OF_AXON_EXTENSION		15	0.282306	0.900699	0.58204	0.967699	1	2861	tags=47%, list=38%, signal=76%
GOBP_MUSCLE_STRUCTURE_DEVELOPMENT		280	0.183622	0.900153	0.75	0.968362	1	2480	tags=32%, list=33%, signal=46%
GOBP_NEGATIVE_REGULATION_OF_CELL_CELL_ADHESION		72	0.206362	0.899427	0.655656	0.969426	1	964	tags=14%, list=13%, signal=16%
GOBP_SODIUM_ION_TRANSMEMBRANE_TRANSPORT		43	0.223664	0.899112	0.624874	0.969561	1	2692	tags=37%, list=36%, signal=58%
GOBP_GRANULOCYTE_DIFFERENTIATION		18	0.265515	0.899005	0.62035	0.969236	1	1757	tags=33%, list=24%, signal=44%
GOBP_ANTEROGRADE_AXONAL_TRANSPORT		26	0.246351	0.898895	0.620725	0.968925	1	2472	tags=42%, list=33%, signal=63%
GOBP_AMYLOID_PRECURSOR_PROTEIN_CATABOLIC_PROCESS		36	0.230999	0.898603	0.618515	0.968996	1	2316	tags=36%, list=31%, signal=52%
GOBP_SYNAPTIC_VESICLE_RECYCLING		43	0.224048	0.898467	0.633703	0.968749	1	2120	tags=33%, list=28%, signal=45%
GOBP_CEREBRAL_CORTEX_DEVELOPMENT		58	0.214284	0.897934	0.654965	0.969427	1	2697	tags=38%, list=36%, signal=59%
GOBP_NEGATIVE_REGULATION_OF_UBIQUITIN_DEPENDENT_PROTEIN_CATABOLIC_PROCESS		38	0.230591	0.897634	0.619632	0.969517	1	3490	tags=58%, list=47%, signal=109%
GOBP_NEUROINFLAMMATORY_RESPONSE		19	0.259473	0.897378	0.615632	0.969549	1	1670	tags=32%, list=22%, signal=41%
GOBP_NEGATIVE_REGULATION_OF_MUSCLE_CELL_DIFFERENTIATION		24	0.246704	0.897217	0.60352	0.969381	1	4587	tags=75%, list=62%, signal=195%
GOBP_MYOBLAST_DIFFERENTIATION		54	0.215464	0.897077	0.640121	0.969145	1	2331	tags=33%, list=31%, signal=48%
GOBP_NECROTIC_CELL_DEATH		38	0.227316	0.895849	0.629146	0.97131	1	1524	tags=26%, list=20%, signal=33%
GOBP_NEGATIVE_REGULATION_OF_HISTONE_MODIFICATION		20	0.259748	0.895757	0.597031	0.970933	1	5262	tags=95%, list=71%, signal=324%
GOBP_POSITIVE_REGULATION_OF_DNA_BIOSYNTHETIC_PROCESS		33	0.235217	0.894695	0.636735	0.97272	1	3675	tags=61%, list=49%, signal=119%
GOBP_REGULATION_OF_ATP_DEPENDENT_ACTIVITY		35	0.232557	0.894413	0.638604	0.972766	1	4990	tags=80%, list=67%, signal=242%
GOBP_REGULATION_OF_VESICLE_SIZE		15	0.281366	0.894319	0.589266	0.972413	1	4713	tags=87%, list=63%, signal=236%
GOBP_MUSCLE_TISSUE_DEVELOPMENT		154	0.193887	0.89365	0.709	0.973386	1	3058	tags=40%, list=41%, signal=67%
GOBP_CORTICAL_ACTIN_CYTOSKELETON_ORGANIZATION		27	0.242049	0.893557	0.625387	0.973029	1	3374	tags=52%, list=45%, signal=95%
GOBP_REGULATION_OF_ERAD_PATHWAY		16	0.274266	0.893519	0.589011	0.972556	1	3842	tags=69%, list=52%, signal=142%
GOBP_REGULATION_OF_CHROMOSOME_SEGREGATION		75	0.206001	0.89351	0.671672	0.972018	1	4969	tags=77%, list=67%, signal=231%
GOBP_MITOPHAGY		27	0.244572	0.892831	0.619395	0.972992	1	3280	tags=56%, list=44%, signal=99%
GOBP_POSITIVE_REGULATION_OF_MITOTIC_NUCLEAR_DIVISION		18	0.265598	0.891331	0.596174	0.975688	1	4408	tags=72%, list=59%, signal=177%
GOBP_RETINA_HOMEOSTASIS		16	0.275426	0.891045	0.615049	0.97572	1	3326	tags=56%, list=45%, signal=102%
GOBP_ATTACHMENT_OF_SPINDLE_MICROTUBULES_TO_KINETOCHORE		21	0.255669	0.889711	0.621938	0.978102	1	3193	tags=57%, list=43%, signal=100%
GOBP_PROTEIN_FOLDING		158	0.19233	0.88941	0.728	0.97823	1	4230	tags=61%, list=57%, signal=139%
GOBP_EMBRYO_DEVELOPMENT_ENDING_IN_BIRTH_OR_EGG_HATCHING		316	0.183024	0.889241	0.797	0.978047	1	2629	tags=35%, list=35%, signal=52%
GOBP_RESPONSE_TO_TOXIC_SUBSTANCE		83	0.203459	0.887924	0.661662	0.980409	1	1833	tags=28%, list=25%, signal=36%
GOBP_COGNITION		113	0.19696	0.887407	0.699	0.980965	1	486	tags=9%, list=7%, signal=9%
GOBP_REGULATION_OF_ENDOTHELIAL_CELL_DIFFERENTIATION		23	0.247907	0.887196	0.611987	0.980873	1	2647	tags=39%, list=36%, signal=61%
GOBP_NEGATIVE_REGULATION_OF_NF_KAPPAB_TRANSCRIPTION_FACTOR_ACTIVITY		45	0.216739	0.887074	0.639839	0.980567	1	5047	tags=82%, list=68%, signal=254%
GOBP_MODULATION_BY_HOST_OF_SYMBIONT_PROCESS		53	0.214192	0.887004	0.645291	0.980176	1	2864	tags=43%, list=38%, signal=70%
GOBP_POSITIVE_REGULATION_OF_SYNAPTIC_TRANSMISSION		50	0.21457	0.886918	0.656313	0.979787	1	1503	tags=24%, list=20%, signal=30%
GOBP_MRNA_TRANSCRIPTION		33	0.231601	0.886422	0.627032	0.98029	1	2664	tags=42%, list=36%, signal=66%
GOBP_SEX_DIFFERENTIATION		92	0.200185	0.886033	0.683	0.980572	1	1612	tags=23%, list=22%, signal=29%
GOBP_POSITIVE_REGULATION_OF_CELL_CYCLE_G1_S_PHASE_TRANSITION		29	0.233453	0.885198	0.649485	0.981807	1	2191	tags=38%, list=29%, signal=54%
GOBP_RECEPTOR_CATABOLIC_PROCESS		20	0.259231	0.884664	0.613588	0.982394	1	1894	tags=35%, list=25%, signal=47%
GOBP_REGULATION_OF_IMMUNE_RESPONSE		329	0.179858	0.884516	0.801	0.982137	1	3897	tags=53%, list=52%, signal=106%
GOBP_POSITIVE_REGULATION_OF_LYMPHOCYTE_ACTIVATION		133	0.192395	0.883878	0.725	0.982955	1	3856	tags=53%, list=52%, signal=107%
GOBP_ENDOCRINE_HORMONE_SECRETION		15	0.279288	0.883741	0.618523	0.982676	1	583	tags=20%, list=8%, signal=22%
GOBP_CELL_SURFACE_RECEPTOR_SIGNALING_PATHWAY_INVOLVED_IN_CELL_CELL_SIGNALING		231	0.182771	0.883643	0.765	0.982328	1	3168	tags=43%, list=43%, signal=72%
GOBP_REGULATION_OF_ALPHA_BETA_T_CELL_DIFFERENTIATION		25	0.245492	0.88313	0.633994	0.98287	1	4123	tags=64%, list=55%, signal=143%
GOBP_TUMOR_NECROSIS_FACTOR_MEDIATED_SIGNALING_PATHWAY		52	0.212922	0.882611	0.653614	0.983404	1	1298	tags=19%, list=17%, signal=23%
GOBP_REGULATION_OF_MICROTUBULE_BASED_PROCESS		114	0.195051	0.882578	0.724	0.982903	1	3336	tags=49%, list=45%, signal=88%
GOBP_CELLULAR_RESPONSE_TO_PEPTIDE		185	0.186357	0.88109	0.748	0.985538	1	3045	tags=41%, list=41%, signal=67%
GOBP_ACTIVATION_OF_GTPASE_ACTIVITY		55	0.212103	0.880882	0.649246	0.985424	1	2391	tags=38%, list=32%, signal=56%
GOBP_POSITIVE_REGULATION_OF_CELLULAR_CATABOLIC_PROCESS		271	0.181394	0.880722	0.798	0.985197	1	3860	tags=55%, list=52%, signal=110%
GOBP_TRNA_PROCESSING		66	0.204465	0.880453	0.684369	0.985212	1	5039	tags=80%, list=68%, signal=247%
GOBP_COLUMNAR_CUBOIDAL_EPITHELIAL_CELL_DEVELOPMENT		24	0.246991	0.880448	0.631966	0.984666	1	2982	tags=46%, list=40%, signal=76%
GOBP_POSITIVE_REGULATION_OF_BMP_SIGNALING_PATHWAY		18	0.262831	0.880094	0.609442	0.984852	1	229	tags=11%, list=3%, signal=11%
GOBP_PHOSPHATIDIC_ACID_METABOLIC_PROCESS		19	0.26489	0.880079	0.619459	0.984319	1	4172	tags=68%, list=56%, signal=155%
GOBP_CELL_CYCLE_PHASE_TRANSITION		306	0.178352	0.879838	0.778	0.984271	1	3767	tags=53%, list=51%, signal=102%
GOBP_CELLULAR_RESPONSE_TO_KETONE		46	0.217293	0.879378	0.67505	0.984688	1	1393	tags=22%, list=19%, signal=27%
GOBP_PRODUCTION_OF_MOLECULAR_MEDIATOR_INVOLVED_IN_INFLAMMATORY_RESPONSE		33	0.230401	0.878972	0.645557	0.985015	1	1270	tags=18%, list=17%, signal=22%
GOBP_MICROTUBULE_ORGANIZING_CENTER_ORGANIZATION		71	0.202344	0.878591	0.693387	0.985265	1	3523	tags=51%, list=47%, signal=95%
GOBP_REGULATION_OF_ATP_METABOLIC_PROCESS		39	0.222047	0.878591	0.633603	0.984709	1	4892	tags=77%, list=66%, signal=223%
GOBP_REGULATION_OF_BONE_MINERALIZATION		27	0.237292	0.877292	0.641158	0.986932	1	716	tags=15%, list=10%, signal=16%
GOBP_LYMPHOCYTE_ACTIVATION		307	0.179575	0.87661	0.798	0.987808	1	3330	tags=44%, list=45%, signal=76%
GOBP_POSITIVE_REGULATION_OF_CARBOHYDRATE_METABOLIC_PROCESS		26	0.240817	0.876337	0.640999	0.98785	1	3287	tags=54%, list=44%, signal=96%
GOBP_DNA_TEMPLATED_TRANSCRIPTION_TERMINATION		19	0.258652	0.872593	0.612698	0.995106	1	5131	tags=89%, list=69%, signal=288%
GOBP_RECEPTOR_MEDIATED_ENDOCYTOSIS		122	0.19085	0.87243	0.737	0.994909	1	4910	tags=71%, list=66%, signal=206%
GOBP_REGULATION_OF_PATTERN_RECOGNITION_RECEPTOR_SIGNALING_PATHWAY		45	0.216534	0.871915	0.675377	0.995424	1	4390	tags=69%, list=59%, signal=167%
GOBP_REGULATION_OF_EXTENT_OF_CELL_GROWTH		45	0.214819	0.871851	0.652525	0.994998	1	3143	tags=47%, list=42%, signal=80%
GOBP_POST_GOLGI_VESICLE_MEDIATED_TRANSPORT		81	0.20047	0.870863	0.707	0.99651	1	4405	tags=67%, list=59%, signal=162%
GOBP_BRANCHING_MORPHOGENESIS_OF_AN_EPITHELIAL_TUBE		58	0.205463	0.87034	0.679359	0.997049	1	2775	tags=38%, list=37%, signal=60%
GOBP_REGULATION_OF_DENDRITE_MORPHOGENESIS		35	0.222648	0.870296	0.6643	0.996584	1	3912	tags=57%, list=53%, signal=120%
GOBP_VASCULAR_ASSOCIATED_SMOOTH_MUSCLE_CELL_DIFFERENTIATION		16	0.270371	0.870083	0.62967	0.99649	1	400	tags=13%, list=5%, signal=13%
GOBP_STEROID_BIOSYNTHETIC_PROCESS		77	0.201505	0.869524	0.704112	0.997153	1	1848	tags=27%, list=25%, signal=36%
GOBP_PEPTIDYL_LYSINE_TRIMETHYLATION		20	0.249922	0.869412	0.648188	0.996822	1	3247	tags=55%, list=44%, signal=97%
GOBP_CELLULAR_RESPONSE_TO_GLUCOSE_STARVATION		27	0.236926	0.869143	0.655992	0.996818	1	3193	tags=48%, list=43%, signal=84%
GOBP_REGULATION_OF_CYTOKINESIS		45	0.217202	0.868939	0.668681	0.99667	1	3284	tags=49%, list=44%, signal=87%
GOBP_REGULATION_OF_SPINDLE_ASSEMBLY		23	0.244068	0.868441	0.642173	0.997112	1	2645	tags=48%, list=36%, signal=74%
GOBP_POSITIVE_REGULATION_OF_IMMUNE_RESPONSE		253	0.179598	0.867398	0.805	0.998718	1	3897	tags=53%, list=52%, signal=108%
GOBP_MATURATION_OF_SSU_RRNA_FROM_TRICISTRONIC_RRNA_TRANSCRIPT_SSU_RRNA_5_8S_RRNA_LSU_RRNA		30	0.230832	0.867009	0.662564	0.998948	1	5084	tags=87%, list=68%, signal=273%
GOBP_POSITIVE_REGULATION_OF_AMIDE_METABOLIC_PROCESS		114	0.190398	0.866955	0.735	0.998491	1	3059	tags=43%, list=41%, signal=72%
GOBP_SPLICEOSOMAL_COMPLEX_ASSEMBLY		62	0.203243	0.866737	0.680361	0.998413	1	2814	tags=42%, list=38%, signal=67%
GOBP_REGULATION_OF_SMOOTHENED_SIGNALING_PATHWAY		28	0.2327	0.866737	0.650924	0.997856	1	2642	tags=39%, list=36%, signal=61%
GOBP_PEPTIDYL_SERINE_MODIFICATION		167	0.184399	0.866686	0.776	0.997398	1	3043	tags=41%, list=41%, signal=68%
GOBP_MITOCHONDRIAL_FISSION		27	0.233076	0.866633	0.654244	0.996933	1	4678	tags=78%, list=63%, signal=209%
GOBP_PROTEIN_REFOLDING		18	0.260423	0.866631	0.637634	0.99638	1	1561	tags=33%, list=21%, signal=42%
GOBP_CARDIAC_MUSCLE_CELL_ACTION_POTENTIAL		20	0.250634	0.866322	0.647558	0.996456	1	1136	tags=25%, list=15%, signal=29%
GOBP_REGULATION_OF_ESTABLISHMENT_OF_PROTEIN_LOCALIZATION_TO_MITOCHONDRION		38	0.221593	0.865596	0.669715	0.997362	1	2408	tags=39%, list=32%, signal=58%
GOBP_MULTICELLULAR_ORGANISM_GROWTH		70	0.200448	0.865313	0.705411	0.997388	1	3069	tags=41%, list=41%, signal=70%
GOBP_EMBRYONIC_HEART_TUBE_MORPHOGENESIS		26	0.23715	0.86466	0.668731	0.998183	1	4110	tags=65%, list=55%, signal=146%
GOBP_MITOCHONDRIAL_RNA_METABOLIC_PROCESS		34	0.224736	0.864649	0.667692	0.997654	1	3850	tags=62%, list=52%, signal=127%
GOBP_REGULATION_OF_PH		44	0.213916	0.864575	0.679513	0.997244	1	3893	tags=57%, list=52%, signal=118%
GOBP_CELLULAR_RESPONSE_TO_ALCOHOL		38	0.218351	0.863276	0.677812	0.999278	1	361	tags=11%, list=5%, signal=11%
GOBP_PROTEIN_LOCALIZATION_TO_CELL_PERIPHERY		199	0.180077	0.862789	0.785	0.999709	1	2541	tags=34%, list=34%, signal=50%
GOBP_REGULATION_OF_CARBOHYDRATE_CATABOLIC_PROCESS		31	0.226755	0.862619	0.644696	0.999513	1	3838	tags=58%, list=52%, signal=119%
GOBP_TISSUE_REGENERATION		28	0.234979	0.862322	0.658487	0.999549	1	1557	tags=25%, list=21%, signal=31%
GOBP_T_CELL_MEDIATED_IMMUNITY		39	0.219267	0.86216	0.69798	0.999313	1	1073	tags=13%, list=14%, signal=15%
GOBP_REGULATION_OF_SPINDLE_ORGANIZATION		30	0.230579	0.861949	0.668367	0.999207	1	4787	tags=80%, list=64%, signal=223%
GOBP_RNA_PHOSPHODIESTER_BOND_HYDROLYSIS_EXONUCLEOLYTIC		26	0.23615	0.861657	0.663169	0.999264	1	4960	tags=85%, list=67%, signal=253%
GOBP_REGULATION_OF_NUCLEAR_DIVISION		56	0.205576	0.860627	0.687375	1	1	3879	tags=57%, list=52%, signal=119%
GOBP_REGULATION_OF_CELLULAR_RESPONSE_TO_INSULIN_STIMULUS		33	0.220071	0.85999	0.67543	1	1	1991	tags=30%, list=27%, signal=41%
GOBP_MYOTUBE_DIFFERENTIATION		48	0.211228	0.859967	0.688889	1	1	3042	tags=46%, list=41%, signal=77%
GOBP_POSITIVE_REGULATION_OF_SIGNAL_TRANSDUCTION_BY_P53_CLASS_MEDIATOR		19	0.250609	0.859545	0.639274	1	1	3824	tags=63%, list=51%, signal=130%
GOBP_REGULATION_OF_FIBROBLAST_PROLIFERATION		43	0.212965	0.859355	0.68357	1	1	3438	tags=51%, list=46%, signal=95%
GOBP_POSITIVE_REGULATION_OF_ALPHA_BETA_T_CELL_DIFFERENTIATION		18	0.255824	0.859222	0.63765	1	1	4123	tags=67%, list=55%, signal=149%
GOBP_MULTICELLULAR_ORGANISMAL_LEVEL_CHEMICAL_HOMEOSTASIS		20	0.253087	0.859023	0.662062	1	1	3096	tags=45%, list=42%, signal=77%
GOBP_MEMBRANE_PROTEIN_PROTEOLYSIS		32	0.224911	0.859021	0.671779	1	1	3787	tags=59%, list=51%, signal=120%
GOBP_KETONE_BIOSYNTHETIC_PROCESS		19	0.253198	0.858976	0.642094	0.999655	1	3731	tags=58%, list=50%, signal=116%
GOBP_REGULATION_OF_INTRINSIC_APOPTOTIC_SIGNALING_PATHWAY_IN_RESPONSE_TO_DNA_DAMAGE		21	0.248407	0.858939	0.64405	0.999178	1	4234	tags=71%, list=57%, signal=165%
GOBP_REGULATION_OF_STEM_CELL_PROLIFERATION		30	0.225431	0.858597	0.647727	0.999293	1	253	tags=10%, list=3%, signal=10%
GOBP_REGULATION_OF_PROTEIN_LOCALIZATION_TO_CELL_SURFACE		21	0.247282	0.858509	0.653968	0.998925	1	4376	tags=71%, list=59%, signal=173%
GOBP_ENDOCRINE_PANCREAS_DEVELOPMENT		19	0.251261	0.858222	0.639186	0.998925	1	2191	tags=37%, list=29%, signal=52%
GOBP_NEGATIVE_REGULATION_OF_IMMUNE_RESPONSE		82	0.193662	0.858072	0.727	0.998686	1	4497	tags=63%, list=60%, signal=159%
GOBP_CENTRAL_NERVOUS_SYSTEM_DEVELOPMENT		438	0.172939	0.857972	0.875	0.998336	1	1812	tags=22%, list=24%, signal=27%
GOBP_AMYLOID_PRECURSOR_PROTEIN_METABOLIC_PROCESS		44	0.213996	0.857953	0.677419	0.997815	1	3029	tags=43%, list=41%, signal=72%
GOBP_PRIMARY_ALCOHOL_METABOLIC_PROCESS		33	0.219858	0.857949	0.669043	0.99728	1	1833	tags=30%, list=25%, signal=40%
GOBP_VENTRICULAR_SEPTUM_DEVELOPMENT		25	0.235151	0.857908	0.674562	0.996809	1	2622	tags=40%, list=35%, signal=62%
GOBP_NEGATIVE_REGULATION_OF_COLD_INDUCED_THERMOGENESIS		24	0.238875	0.857741	0.660807	0.996599	1	1866	tags=29%, list=25%, signal=39%
GOBP_PERIPHERAL_NERVOUS_SYSTEM_DEVELOPMENT		27	0.230813	0.857643	0.659772	0.996236	1	3374	tags=48%, list=45%, signal=88%
GOBP_FACE_DEVELOPMENT		26	0.231022	0.856136	0.674611	0.998678	1	3043	tags=46%, list=41%, signal=78%
GOBP_POSITIVE_REGULATION_OF_EXOCYTOSIS		36	0.221503	0.85602	0.698381	0.998361	1	1457	tags=28%, list=20%, signal=34%
GOBP_POSITIVE_REGULATION_OF_ENDOCYTOSIS		47	0.207631	0.85571	0.696878	0.998423	1	4763	tags=74%, list=64%, signal=206%
GOBP_MITOTIC_CELL_CYCLE_PHASE_TRANSITION		259	0.175041	0.855482	0.822	0.998314	1	3767	tags=53%, list=51%, signal=103%
GOBP_NATURAL_KILLER_CELL_MEDIATED_IMMUNITY		25	0.23703	0.855196	0.658031	0.998331	1	794	tags=20%, list=11%, signal=22%
GOBP_CD4_POSITIVE_ALPHA_BETA_T_CELL_DIFFERENTIATION		24	0.237601	0.85495	0.664577	0.998258	1	14	tags=4%, list=0%, signal=4%
GOBP_RESPONSE_TO_GROWTH_FACTOR		342	0.173485	0.854816	0.852	0.997976	1	3077	tags=39%, list=41%, signal=63%
GOBP_RESPONSE_TO_MUSCLE_STRETCH		16	0.262269	0.854535	0.643716	0.997984	1	3911	tags=63%, list=53%, signal=132%
GOBP_POSITIVE_REGULATION_OF_PEPTIDE_SECRETION		37	0.218289	0.85428	0.688956	0.997942	1	3533	tags=51%, list=47%, signal=97%
GOBP_POSITIVE_REGULATION_OF_AXON_EXTENSION		20	0.246381	0.853534	0.659115	0.998798	1	4204	tags=70%, list=57%, signal=161%
GOBP_REGULATION_OF_CIRCADIAN_RHYTHM		49	0.210386	0.853416	0.704225	0.99848	1	4562	tags=71%, list=61%, signal=183%
GOBP_NUCLEIC_ACID_PHOSPHODIESTER_BOND_HYDROLYSIS		121	0.186819	0.85268	0.754	0.999329	1	4864	tags=74%, list=65%, signal=209%
GOBP_MITOTIC_METAPHASE_PLATE_CONGRESSION		36	0.221988	0.85231	0.685656	0.999496	1	4742	tags=78%, list=64%, signal=213%
GOBP_REGULATION_OF_MUSCLE_CELL_DIFFERENTIATION		64	0.200375	0.851605	0.716	1	1	4587	tags=66%, list=62%, signal=170%
GOBP_RECEPTOR_LOCALIZATION_TO_SYNAPSE		21	0.244104	0.851472	0.665605	1	1	2700	tags=43%, list=36%, signal=67%
GOBP_RESPONSE_TO_ESTRADIOL		49	0.207043	0.850965	0.695085	1	1	2454	tags=37%, list=33%, signal=54%
GOBP_MONOSACCHARIDE_CATABOLIC_PROCESS		25	0.232324	0.850929	0.682672	0.999949	1	3098	tags=48%, list=42%, signal=82%
GOBP_REGULATION_OF_PROTEIN_LOCALIZATION_TO_PLASMA_MEMBRANE		67	0.200494	0.850451	0.71972	1	1	4022	tags=60%, list=54%, signal=129%
GOBP_GLYCEROLIPID_BIOSYNTHETIC_PROCESS		138	0.185074	0.850323	0.773	1	1	1801	tags=23%, list=24%, signal=30%
GOBP_REGULATION_OF_CARBOHYDRATE_METABOLIC_PROCESS		77	0.195678	0.849581	0.735	1	1	3295	tags=47%, list=44%, signal=83%
GOBP_KERATINOCYTE_PROLIFERATION		17	0.256073	0.8494	0.640474	1	1	429	tags=12%, list=6%, signal=12%
GOBP_REGULATION_OF_RECEPTOR_INTERNALIZATION		31	0.224049	0.848882	0.688912	1	1	232	tags=10%, list=3%, signal=10%
GOBP_NEGATIVE_REGULATION_OF_PROTEIN_CATABOLIC_PROCESS		73	0.195607	0.848567	0.728	1	1	4077	tags=62%, list=55%, signal=135%
GOBP_LYMPH_VESSEL_DEVELOPMENT		18	0.249283	0.848349	0.662047	1	1	336	tags=11%, list=5%, signal=12%
GOBP_REPRODUCTIVE_SYSTEM_DEVELOPMENT		102	0.186291	0.848175	0.753	1	1	1612	tags=22%, list=22%, signal=27%
GOBP_RESPONSE_TO_AMYLOID_BETA		22	0.239448	0.847841	0.669465	1	1	3029	tags=45%, list=41%, signal=76%
GOBP_ODONTOGENESIS_OF_DENTIN_CONTAINING_TOOTH		24	0.235956	0.847166	0.682489	1	1	1192	tags=17%, list=16%, signal=20%
GOBP_REGULATION_OF_DENDRITE_DEVELOPMENT		47	0.207596	0.846418	0.708835	1	1	3912	tags=57%, list=53%, signal=120%
GOBP_DNA_TEMPLATED_TRANSCRIPTION_ELONGATION		97	0.188	0.844904	0.763	1	1	4946	tags=76%, list=66%, signal=225%
GOBP_POSITIVE_REGULATION_OF_LYMPHOCYTE_MEDIATED_IMMUNITY		38	0.212257	0.844279	0.692698	1	1	266	tags=5%, list=4%, signal=5%
GOBP_PLATELET_MORPHOGENESIS		15	0.265754	0.844176	0.681564	1	1	306	tags=13%, list=4%, signal=14%
GOBP_PROTEASOMAL_PROTEIN_CATABOLIC_PROCESS		369	0.16898	0.842788	0.879	1	1	3868	tags=55%, list=52%, signal=109%
GOBP_REGULATION_OF_AMYLOID_PRECURSOR_PROTEIN_CATABOLIC_PROCESS		24	0.231999	0.841396	0.659686	1	1	2316	tags=38%, list=31%, signal=54%
GOBP_LEUKOCYTE_HOMEOSTASIS		51	0.204922	0.840347	0.703815	1	1	4406	tags=63%, list=59%, signal=153%
GOBP_RIBOSOMAL_LARGE_SUBUNIT_ASSEMBLY		18	0.24779	0.840212	0.680782	1	1	4077	tags=72%, list=55%, signal=159%
GOBP_NEGATIVE_REGULATION_OF_PROTEIN_LOCALIZATION_TO_MEMBRANE		22	0.241665	0.840011	0.688749	1	1	2131	tags=36%, list=29%, signal=51%
GOBP_REGULATION_OF_ADAPTIVE_IMMUNE_RESPONSE		70	0.195752	0.839935	0.73974	1	1	11	tags=3%, list=0%, signal=3%
GOBP_REGULATION_OF_CENTROSOME_CYCLE		27	0.227736	0.839079	0.685685	1	1	3149	tags=48%, list=42%, signal=83%
GOBP_ANOIKIS		23	0.236167	0.838023	0.672287	1	1	2150	tags=35%, list=29%, signal=49%
GOBP_METHYLATION		170	0.176629	0.837874	0.817	1	1	3041	tags=44%, list=41%, signal=72%
GOBP_GLANDULAR_EPITHELIAL_CELL_DEVELOPMENT		18	0.253184	0.837619	0.686956	1	1	2024	tags=33%, list=27%, signal=46%
GOBP_REGULATION_OF_MAP_KINASE_ACTIVITY		78	0.192092	0.83756	0.765766	1	1	1328	tags=19%, list=18%, signal=23%
GOBP_POSITIVE_REGULATION_OF_REPRODUCTIVE_PROCESS		18	0.250201	0.837329	0.678149	1	1	283	tags=11%, list=4%, signal=12%
GOBP_NEGATIVE_REGULATION_OF_DEVELOPMENTAL_GROWTH		41	0.213368	0.836793	0.713568	1	1	2316	tags=34%, list=31%, signal=49%
GOBP_REGULATION_OF_POSTSYNAPSE_ORGANIZATION		41	0.210005	0.835784	0.704523	1	1	3139	tags=41%, list=42%, signal=71%
GOBP_PROTEIN_TETRAMERIZATION		44	0.208423	0.835636	0.705051	1	1	4366	tags=68%, list=59%, signal=164%
GOBP_AXON_EXTENSION		57	0.196124	0.835141	0.74975	1	1	3750	tags=54%, list=50%, signal=109%
GOBP_REGULATION_OF_CELLULAR_SENESCENCE		28	0.228636	0.834703	0.717684	1	1	2401	tags=36%, list=32%, signal=53%
GOBP_ENZYME_LINKED_RECEPTOR_PROTEIN_SIGNALING_PATHWAY		427	0.168127	0.834526	0.924	1	1	2578	tags=31%, list=35%, signal=45%
GOBP_NEGATIVE_REGULATION_OF_ORGANELLE_ASSEMBLY		27	0.222646	0.834406	0.683281	1	1	4147	tags=67%, list=56%, signal=150%
GOBP_FOREBRAIN_NEURON_DIFFERENTIATION		16	0.260371	0.833745	0.698913	1	1	1752	tags=31%, list=24%, signal=41%
GOBP_PATTERN_SPECIFICATION_PROCESS		141	0.178899	0.832122	0.818	1	1	284	tags=6%, list=4%, signal=6%
GOBP_SKELETAL_SYSTEM_DEVELOPMENT		211	0.173755	0.832053	0.851	1	1	2732	tags=33%, list=37%, signal=50%
GOBP_PROTEIN_HOMOTETRAMERIZATION		29	0.225469	0.83145	0.684046	1	1	4366	tags=69%, list=59%, signal=166%
GOBP_NEGATIVE_REGULATION_OF_PROTEIN_SERINE_THREONINE_KINASE_ACTIVITY		61	0.196867	0.831384	0.750751	1	1	4462	tags=62%, list=60%, signal=154%
GOBP_HEART_TRABECULA_MORPHOGENESIS		15	0.255087	0.831023	0.664829	1	1	5106	tags=80%, list=69%, signal=255%
GOBP_DENDRITE_DEVELOPMENT		106	0.184375	0.830679	0.795	1	1	4426	tags=61%, list=59%, signal=149%
GOBP_SEXUAL_REPRODUCTION		277	0.169847	0.830582	0.86	1	1	1994	tags=27%, list=27%, signal=36%
GOBP_CYTOPLASMIC_SEQUESTERING_OF_PROTEIN		16	0.257175	0.830506	0.691974	1	1	235	tags=13%, list=3%, signal=13%
GOBP_NEGATIVE_REGULATION_OF_SMALL_MOLECULE_METABOLIC_PROCESS		39	0.213249	0.83043	0.70404	1	1	3438	tags=49%, list=46%, signal=90%
GOBP_REGULATION_OF_MYOTUBE_DIFFERENTIATION		16	0.25968	0.830235	0.692645	1	1	3232	tags=56%, list=43%, signal=99%
GOBP_REGULATION_OF_ANIMAL_ORGAN_MORPHOGENESIS		35	0.214982	0.830214	0.707143	1	1	1810	tags=26%, list=24%, signal=34%
GOBP_CELLULAR_RESPONSE_TO_INSULIN_STIMULUS		115	0.183092	0.830212	0.792	1	1	2077	tags=28%, list=28%, signal=38%
GOBP_SECRETION_BY_TISSUE		15	0.262224	0.829982	0.682682	1	1	1106	tags=20%, list=15%, signal=23%
GOBP_RESPONSE_TO_RADIATION		203	0.175663	0.829967	0.85	1	1	3080	tags=40%, list=41%, signal=66%
GOBP_MAINTENANCE_OF_PROTEIN_LOCATION_IN_NUCLEUS		17	0.249239	0.829438	0.665946	1	1	1449	tags=29%, list=19%, signal=36%
GOBP_NCRNA_TRANSCRIPTION		40	0.210144	0.82888	0.714721	1	1	5121	tags=83%, list=69%, signal=263%
GOBP_MITOTIC_SPINDLE_ASSEMBLY		45	0.205299	0.828395	0.725352	1	1	2711	tags=42%, list=36%, signal=66%
GOBP_THIOESTER_BIOSYNTHETIC_PROCESS		24	0.22923	0.828272	0.681435	1	1	4604	tags=75%, list=62%, signal=196%
GOBP_REGULATION_OF_SMAD_PROTEIN_SIGNAL_TRANSDUCTION		15	0.256708	0.827395	0.681271	1	1	2953	tags=47%, list=40%, signal=77%
GOBP_PROTEIN_LOCALIZATION_TO_PLASMA_MEMBRANE		177	0.175869	0.827394	0.841	1	1	4138	tags=57%, list=56%, signal=126%
GOBP_L_AMINO_ACID_TRANSPORT		31	0.220403	0.826773	0.70298	1	1	359	tags=10%, list=5%, signal=10%
GOBP_CELLULAR_LIPID_METABOLIC_PROCESS		433	0.165777	0.826488	0.914	1	1	1801	tags=23%, list=24%, signal=29%
GOBP_RESPONSE_TO_EPIDERMAL_GROWTH_FACTOR		31	0.217214	0.826233	0.701126	1	1	3063	tags=48%, list=41%, signal=82%
GOBP_PROTEIN_LOCALIZATION_TO_CELL_SURFACE		37	0.209989	0.825789	0.725252	1	1	2194	tags=35%, list=29%, signal=50%
GOBP_REGULATION_OF_NEURON_PROJECTION_DEVELOPMENT		195	0.172982	0.825666	0.836	1	1	3143	tags=41%, list=42%, signal=68%
GOBP_CELLULAR_RESPONSE_TO_LIPOPROTEIN_PARTICLE_STIMULUS		15	0.262629	0.823773	0.684855	1	1	2150	tags=40%, list=29%, signal=56%
GOBP_IMPORT_INTO_CELL		69	0.190673	0.82247	0.754016	1	1	2692	tags=36%, list=36%, signal=56%
GOBP_POSITIVE_REGULATION_OF_MITOCHONDRIAL_FISSION		16	0.251128	0.822141	0.681319	1	1	4678	tags=81%, list=63%, signal=218%
GOBP_NEGATIVE_REGULATION_OF_NOTCH_SIGNALING_PATHWAY		21	0.236764	0.822118	0.700212	1	1	3604	tags=52%, list=48%, signal=101%
GOBP_CELL_CELL_SIGNALING_BY_WNT		209	0.172113	0.821244	0.854	1	1	3269	tags=43%, list=44%, signal=75%
GOBP_LIPOPOLYSACCHARIDE_MEDIATED_SIGNALING_PATHWAY		32	0.216404	0.82076	0.705641	1	1	4750	tags=72%, list=64%, signal=198%
GOBP_POSITIVE_REGULATION_OF_MITOTIC_CELL_CYCLE		73	0.189125	0.8204	0.777	1	1	4605	tags=67%, list=62%, signal=174%
GOBP_RESPONSE_TO_INTERLEUKIN_4		17	0.248293	0.820202	0.694143	1	1	3577	tags=59%, list=48%, signal=113%
GOBP_CHROMOSOME_LOCALIZATION		55	0.197762	0.820013	0.742485	1	1	4742	tags=73%, list=64%, signal=199%
GOBP_POST_TRANSCRIPTIONAL_REGULATION_OF_GENE_EXPRESSION		341	0.164789	0.818684	0.914	1	1	5130	tags=74%, list=69%, signal=229%
GOBP_REGULATION_OF_CHOLESTEROL_METABOLIC_PROCESS		16	0.247667	0.818507	0.698795	1	1	4963	tags=81%, list=67%, signal=244%
GOBP_GOLGI_TO_PLASMA_MEMBRANE_TRANSPORT		49	0.201443	0.818451	0.746734	1	1	4405	tags=67%, list=59%, signal=164%
GOBP_BONE_MINERALIZATION		39	0.207824	0.818281	0.730303	1	1	716	tags=13%, list=10%, signal=14%
GOBP_REGULATION_OF_IMMUNE_EFFECTOR_PROCESS		130	0.177729	0.818257	0.809	1	1	1270	tags=15%, list=17%, signal=18%
GOBP_STEROID_METABOLIC_PROCESS		126	0.180136	0.818141	0.813	1	1	1884	tags=25%, list=25%, signal=33%
GOBP_POSITIVE_REGULATION_OF_TELOMERE_MAINTENANCE		49	0.198596	0.817565	0.7332	1	1	3069	tags=47%, list=41%, signal=79%
GOBP_KIDNEY_EPITHELIUM_DEVELOPMENT		46	0.200036	0.815949	0.738431	1	1	674	tags=11%, list=9%, signal=12%
GOBP_REGULATION_OF_DNA_TEMPLATED_TRANSCRIPTION_ELONGATION		79	0.1873	0.815593	0.770311	1	1	4946	tags=76%, list=66%, signal=224%
GOBP_GOLGI_TO_VACUOLE_TRANSPORT		15	0.253486	0.814535	0.695122	1	1	3570	tags=53%, list=48%, signal=102%
GOBP_ACIDIC_AMINO_ACID_TRANSPORT		23	0.228445	0.814516	0.717759	1	1	4344	tags=65%, list=58%, signal=156%
GOBP_CARDIOCYTE_DIFFERENTIATION		57	0.191595	0.814014	0.755779	1	1	3438	tags=47%, list=46%, signal=87%
GOBP_REGULATION_OF_CELL_ACTIVATION		245	0.167821	0.813124	0.882	1	1	1757	tags=22%, list=24%, signal=28%
GOBP_REGULATION_OF_RECEPTOR_MEDIATED_ENDOCYTOSIS		55	0.195805	0.812825	0.756757	1	1	4910	tags=76%, list=66%, signal=223%
GOBP_REGULATION_OF_EPITHELIAL_TO_MESENCHYMAL_TRANSITION		42	0.204975	0.812499	0.740628	1	1	1029	tags=14%, list=14%, signal=16%
GOBP_MRNA_MODIFICATION		15	0.250664	0.811606	0.705947	1	1	3817	tags=67%, list=51%, signal=137%
GOBP_POSITIVE_REGULATION_OF_REGULATED_SECRETORY_PATHWAY		15	0.252621	0.811468	0.716981	1	1	3602	tags=60%, list=48%, signal=116%
GOBP_EPITHELIAL_TO_MESENCHYMAL_TRANSITION		70	0.186489	0.811289	0.759278	1	1	2667	tags=34%, list=36%, signal=53%
GOBP_GLYCOLIPID_BIOSYNTHETIC_PROCESS		36	0.209027	0.811113	0.724949	1	1	1658	tags=25%, list=22%, signal=32%
GOBP_LOCOMOTORY_BEHAVIOR		71	0.189248	0.810949	0.773774	1	1	3317	tags=45%, list=45%, signal=81%
GOBP_REGULATION_OF_GTPASE_ACTIVITY		176	0.170881	0.810706	0.87	1	1	2947	tags=38%, list=40%, signal=62%
GOBP_CARDIAC_CELL_DEVELOPMENT		29	0.216649	0.810396	0.728571	1	1	3048	tags=45%, list=41%, signal=76%
GOBP_NEGATIVE_REGULATION_OF_CANONICAL_WNT_SIGNALING_PATHWAY		57	0.193759	0.809832	0.759519	1	1	4813	tags=70%, list=65%, signal=197%
GOBP_MYELOID_CELL_APOPTOTIC_PROCESS		20	0.23462	0.809344	0.714438	1	1	1526	tags=25%, list=21%, signal=31%
GOBP_ESTABLISHMENT_OF_TISSUE_POLARITY		24	0.227153	0.808919	0.715183	1	1	3735	tags=58%, list=50%, signal=117%
GOBP_MEMBRANE_LIPID_METABOLIC_PROCESS		106	0.181589	0.808708	0.826	1	1	1735	tags=23%, list=23%, signal=29%
GOBP_POSITIVE_REGULATION_OF_GTPASE_ACTIVITY		124	0.17604	0.807309	0.813	1	1	2915	tags=40%, list=39%, signal=64%
GOBP_POSITIVE_REGULATION_OF_PROTEIN_SECRETION		63	0.187378	0.807256	0.779559	1	1	3533	tags=49%, list=47%, signal=93%
GOBP_NEGATIVE_REGULATION_OF_NEURON_DIFFERENTIATION		22	0.230133	0.807253	0.712314	1	1	3397	tags=55%, list=46%, signal=100%
GOBP_NEGATIVE_REGULATION_OF_STEM_CELL_DIFFERENTIATION		16	0.245932	0.806818	0.70815	1	1	848	tags=19%, list=11%, signal=21%
GOBP_POSITIVE_REGULATION_OF_HORMONE_SECRETION		45	0.20032	0.80672	0.776884	1	1	3533	tags=51%, list=47%, signal=97%
GOBP_HISTONE_H4_ACETYLATION		47	0.194494	0.806186	0.754774	1	1	3281	tags=51%, list=44%, signal=91%
GOBP_REGULATION_OF_ALCOHOL_BIOSYNTHETIC_PROCESS		20	0.232817	0.805933	0.736842	1	1	3731	tags=60%, list=50%, signal=120%
GOBP_LEUKOCYTE_DIFFERENTIATION		243	0.167335	0.805914	0.908	1	1	3421	tags=44%, list=46%, signal=78%
GOBP_POSITIVE_REGULATION_OF_NEURON_APOPTOTIC_PROCESS		28	0.214982	0.805802	0.728306	1	1	3045	tags=46%, list=41%, signal=78%
GOBP_CENTRIOLE_ASSEMBLY		15	0.252321	0.804978	0.701099	1	1	4909	tags=80%, list=66%, signal=235%
GOBP_PROTEIN_QUALITY_CONTROL_FOR_MISFOLDED_OR_INCOMPLETELY_SYNTHESIZED_PROTEINS		22	0.226787	0.804939	0.700315	1	1	4379	tags=73%, list=59%, signal=176%
GOBP_GLYCEROPHOSPHOLIPID_METABOLIC_PROCESS		155	0.172727	0.804636	0.866	1	1	1801	tags=23%, list=24%, signal=29%
GOBP_MICROTUBULE_ORGANIZING_CENTER_LOCALIZATION		20	0.234958	0.804013	0.726027	1	1	3710	tags=60%, list=50%, signal=119%
GOBP_MESODERM_DEVELOPMENT		47	0.196117	0.803793	0.756811	1	1	2454	tags=34%, list=33%, signal=50%
GOBP_REGULATION_OF_NUCLEOTIDE_EXCISION_REPAIR		21	0.234486	0.803439	0.718651	1	1	5095	tags=86%, list=68%, signal=271%
GOBP_REGULATION_OF_CELLULAR_RESPONSE_TO_GROWTH_FACTOR_STIMULUS		145	0.17228	0.80342	0.85	1	1	2401	tags=29%, list=32%, signal=42%
GOBP_INTRACILIARY_TRANSPORT		18	0.23885	0.802466	0.704545	1	1	4488	tags=72%, list=60%, signal=182%
GOBP_REGULATION_OF_CELLULAR_MACROMOLECULE_BIOSYNTHETIC_PROCESS		314	0.163647	0.802182	0.909	1	1	3217	tags=44%, list=43%, signal=75%
GOBP_REGULATION_OF_AMIDE_METABOLIC_PROCESS		311	0.163607	0.802116	0.927	1	1	5130	tags=75%, list=69%, signal=231%
GOBP_MULTICELLULAR_ORGANISMAL_MOVEMENT		17	0.24681	0.802097	0.711828	1	1	1561	tags=24%, list=21%, signal=30%
GOBP_SIGNAL_TRANSDUCTION_BY_P53_CLASS_MEDIATOR		106	0.17836	0.802076	0.823	1	1	3435	tags=45%, list=46%, signal=83%
GOBP_MESODERM_MORPHOGENESIS		31	0.208747	0.801874	0.727459	1	1	2454	tags=35%, list=33%, signal=53%
GOBP_CELLULAR_RESPONSE_TO_IONIZING_RADIATION		41	0.20535	0.801144	0.751016	1	1	2109	tags=29%, list=28%, signal=41%
GOBP_REGULATION_OF_LEUKOCYTE_MEDIATED_IMMUNITY		83	0.181339	0.801103	0.805611	1	1	1203	tags=14%, list=16%, signal=17%
GOBP_ORGANIC_ACID_TRANSMEMBRANE_TRANSPORT		58	0.189887	0.801083	0.779116	1	1	2222	tags=29%, list=30%, signal=41%
GOBP_NEGATIVE_REGULATION_OF_PROTEIN_ACETYLATION		15	0.248249	0.801067	0.711663	1	1	5595	tags=100%, list=75%, signal=403%
GOBP_TRANSFORMING_GROWTH_FACTOR_BETA_PRODUCTION		19	0.236296	0.800841	0.708645	1	1	4044	tags=58%, list=54%, signal=127%
GOBP_REGULATION_OF_HORMONE_METABOLIC_PROCESS		17	0.242569	0.800777	0.718114	1	1	3838	tags=59%, list=52%, signal=121%
GOBP_CARDIAC_MUSCLE_CELL_DIFFERENTIATION		44	0.198018	0.800388	0.758656	1	1	3048	tags=43%, list=41%, signal=73%
GOBP_LYMPHOCYTE_MEDIATED_IMMUNITY		93	0.181428	0.799505	0.822	1	1	1270	tags=17%, list=17%, signal=20%
GOBP_NEGATIVE_REGULATION_OF_ENDOTHELIAL_CELL_PROLIFERATION		20	0.234233	0.798974	0.72591	1	1	967	tags=20%, list=13%, signal=23%
GOBP_DOPAMINE_RECEPTOR_SIGNALING_PATHWAY		18	0.238912	0.798345	0.732833	1	1	2535	tags=39%, list=34%, signal=59%
GOBP_REGULATION_OF_KERATINOCYTE_DIFFERENTIATION		15	0.245222	0.797158	0.709677	1	1	2111	tags=33%, list=28%, signal=46%
GOBP_NEUTRAL_LIPID_BIOSYNTHETIC_PROCESS		18	0.241921	0.796826	0.728814	1	1	2785	tags=44%, list=37%, signal=71%
GOBP_REGULATION_OF_NUCLEOCYTOPLASMIC_TRANSPORT		74	0.183334	0.79678	0.800801	1	1	3075	tags=43%, list=41%, signal=73%
GOBP_REGULATION_OF_MITOCHONDRIAL_FISSION		20	0.235268	0.796389	0.736393	1	1	2893	tags=50%, list=39%, signal=82%
GOBP_ADIPOSE_TISSUE_DEVELOPMENT		25	0.218425	0.795999	0.734737	1	1	1626	tags=24%, list=22%, signal=31%
GOBP_VESICLE_MEDIATED_TRANSPORT_TO_THE_PLASMA_MEMBRANE		104	0.17671	0.795827	0.819	1	1	4719	tags=68%, list=63%, signal=184%
GOBP_REGULATION_OF_SIGNAL_TRANSDUCTION_BY_P53_CLASS_MEDIATOR		67	0.187413	0.795533	0.793794	1	1	4509	tags=66%, list=61%, signal=165%
GOBP_MITOTIC_SISTER_CHROMATID_SEPARATION		31	0.213859	0.795481	0.75435	1	1	3879	tags=61%, list=52%, signal=128%
GOBP_POSITIVE_REGULATION_OF_DNA_REPAIR		80	0.183175	0.79545	0.82	1	1	3448	tags=51%, list=46%, signal=94%
GOBP_ALCOHOL_CATABOLIC_PROCESS		21	0.227562	0.795115	0.72293	1	1	3089	tags=48%, list=42%, signal=81%
GOBP_REGULATION_OF_UBIQUITIN_PROTEIN_LIGASE_ACTIVITY		18	0.23315	0.794737	0.733974	1	1	5179	tags=89%, list=70%, signal=292%
GOBP_SMOOTHENED_SIGNALING_PATHWAY		49	0.195707	0.793978	0.765829	1	1	2642	tags=35%, list=36%, signal=53%
GOBP_NEGATIVE_REGULATION_OF_PROTEASOMAL_UBIQUITIN_DEPENDENT_PROTEIN_CATABOLIC_PROCESS		28	0.214062	0.793517	0.742503	1	1	3490	tags=57%, list=47%, signal=107%
GOBP_SNRNA_METABOLIC_PROCESS		33	0.20699	0.793427	0.76	1	1	5121	tags=82%, list=69%, signal=261%
GOBP_HEART_VALVE_DEVELOPMENT		32	0.206796	0.79288	0.752546	1	1	2570	tags=38%, list=35%, signal=57%
GOBP_TOLL_LIKE_RECEPTOR_SIGNALING_PATHWAY		28	0.215621	0.792508	0.737654	1	1	3141	tags=46%, list=42%, signal=80%
GOBP_REGULATION_OF_EMBRYONIC_DEVELOPMENT		51	0.190393	0.791962	0.765594	1	1	3281	tags=45%, list=44%, signal=80%
GOBP_CELLULAR_RESPONSE_TO_UNFOLDED_PROTEIN		70	0.184168	0.791683	0.8	1	1	4381	tags=63%, list=59%, signal=151%
GOBP_PROTEIN_LOCALIZATION_TO_CYTOSKELETON		23	0.221585	0.79168	0.721053	1	1	4174	tags=65%, list=56%, signal=148%
GOBP_POSITIVE_REGULATION_OF_ESTABLISHMENT_OF_PROTEIN_LOCALIZATION_TO_MITOCHONDRION		30	0.209063	0.791353	0.728205	1	1	5122	tags=80%, list=69%, signal=256%
GOBP_POSITIVE_REGULATION_OF_MAP_KINASE_ACTIVITY		44	0.198412	0.791039	0.779798	1	1	1224	tags=20%, list=16%, signal=24%
GOBP_CELL_VOLUME_HOMEOSTASIS		15	0.24658	0.790803	0.722222	1	1	960	tags=20%, list=13%, signal=23%
GOBP_POSITIVE_REGULATION_OF_PHOSPHATASE_ACTIVITY		17	0.234443	0.790168	0.734783	1	1	2516	tags=41%, list=34%, signal=62%
GOBP_LONG_TERM_SYNAPTIC_POTENTIATION		31	0.209548	0.789399	0.753099	1	1	1479	tags=23%, list=20%, signal=28%
GOBP_NEGATIVE_REGULATION_OF_LEUKOCYTE_MEDIATED_IMMUNITY		21	0.228262	0.789277	0.741868	1	1	1472	tags=19%, list=20%, signal=24%
GOBP_NEGATIVE_REGULATION_OF_EPITHELIAL_CELL_PROLIFERATION		59	0.18652	0.789058	0.792965	1	1	4890	tags=69%, list=66%, signal=201%
GOBP_NEPHRON_DEVELOPMENT		53	0.19284	0.788471	0.808661	1	1	674	tags=9%, list=9%, signal=10%
GOBP_COLUMNAR_CUBOIDAL_EPITHELIAL_CELL_DIFFERENTIATION		45	0.195491	0.787913	0.763582	1	1	2791	tags=38%, list=38%, signal=60%
[truncated: 597 more rows]

## Sheet: GSEA report
Table S2B: GSEA_ranked list_hallmark between siRNA to FOXO1 and control, related to Figure 2
GS<br> follow link to MSigDB	GS DETAILS	SIZE	ES	NES	NOM p-val	FDR q-val	FWER p-val	RANK AT MAX	LEADING EDGE
HALLMARK_HYPOXIA	Details ...	108	0.466923	2.10022	0	0.002	0.002	1128	tags=30%, list=15%, signal=34%
HALLMARK_KRAS_SIGNALING_UP	Details ...	69	0.462499	1.96075	0	0.00652174	0.013	1136	tags=28%, list=15%, signal=32%
HALLMARK_GLYCOLYSIS	Details ...	117	0.430412	1.95988	0	0.00434783	0.013	1224	tags=32%, list=16%, signal=37%
HALLMARK_OXIDATIVE_PHOSPHORYLATION	Details ...	187	0.397078	1.86126	0	0.00828804	0.033	2685	tags=63%, list=36%, signal=96%
HALLMARK_PI3K_AKT_MTOR_SIGNALING	Details ...	71	0.419929	1.79731	0.001002	0.011687	0.057	1925	tags=42%, list=26%, signal=56%
HALLMARK_IL6_JAK_STAT3_SIGNALING	Details ...	39	0.4362	1.74335	0.00610376	0.0184569	0.107	1270	tags=36%, list=17%, signal=43%
HALLMARK_ANGIOGENESIS	Details ...	16	0.527018	1.70219	0.0164114	0.0241713	0.155	1	tags=6%, list=0%, signal=6%
HALLMARK_CHOLESTEROL_HOMEOSTASIS	Details ...	57	0.404689	1.69593	0.00300601	0.0227886	0.165	1670	tags=37%, list=22%, signal=47%
HALLMARK_TNFA_SIGNALING_VIA_NFKB	Details ...	112	0.348337	1.58527	0.001	0.0566275	0.392	1028	tags=23%, list=14%, signal=27%
HALLMARK_XENOBIOTIC_METABOLISM	Details ...	100	0.352068	1.55715	0.003	0.0659872	0.48	1785	tags=36%, list=24%, signal=47%
HALLMARK_IL2_STAT5_SIGNALING	Details ...	98	0.337162	1.52081	0.013013	0.079807	0.574	770	tags=20%, list=10%, signal=22%
HALLMARK_FATTY_ACID_METABOLISM	Details ...	103	0.336986	1.51659	0.011	0.0761655	0.592	3335	tags=65%, list=45%, signal=116%
HALLMARK_ADIPOGENESIS	Details ...	149	0.324134	1.50257	0.004	0.0793223	0.635	2229	tags=44%, list=30%, signal=61%
HALLMARK_MYC_TARGETS_V1	Details ...	190	0.305441	1.4451	0.004	0.116328	0.8	3923	tags=74%, list=53%, signal=152%
HALLMARK_INFLAMMATORY_RESPONSE	Details ...	74	0.32672	1.42937	0.047047	0.122337	0.833	3319	tags=59%, list=45%, signal=106%
HALLMARK_MTORC1_SIGNALING	Details ...	159	0.30287	1.42224	0.01	0.120856	0.848	2271	tags=37%, list=31%, signal=52%
HALLMARK_APICAL_JUNCTION	Details ...	107	0.315117	1.40802	0.033	0.126501	0.885	1263	tags=25%, list=17%, signal=30%
HALLMARK_EPITHELIAL_MESENCHYMAL_TRANSITION	Details ...	102	0.308327	1.39806	0.036036	0.128823	0.902	700	tags=17%, list=9%, signal=18%
HALLMARK_UV_RESPONSE_UP	Details ...	92	0.310853	1.38928	0.046046	0.131603	0.914	1966	tags=37%, list=26%, signal=50%
HALLMARK_ESTROGEN_RESPONSE_LATE	Details ...	76	0.31642	1.38405	0.0571715	0.130268	0.925	2162	tags=37%, list=29%, signal=51%
HALLMARK_DNA_REPAIR		120	0.298803	1.36046	0.046	0.148306	0.957	1847	tags=37%, list=25%, signal=48%
HALLMARK_INTERFERON_GAMMA_RESPONSE		97	0.297726	1.33446	0.0480481	0.172224	0.974	3291	tags=57%, list=44%, signal=100%
HALLMARK_ANDROGEN_RESPONSE		63	0.314942	1.32898	0.112112	0.171313	0.977	1945	tags=37%, list=26%, signal=49%
HALLMARK_UNFOLDED_PROTEIN_RESPONSE		90	0.296308	1.30762	0.093	0.188681	0.984	2948	tags=50%, list=40%, signal=82%
HALLMARK_COAGULATION		64	0.301312	1.28886	0.129129	0.206504	0.993	2501	tags=41%, list=34%, signal=61%
HALLMARK_COMPLEMENT		92	0.283785	1.26173	0.126	0.238214	1	1537	tags=28%, list=21%, signal=35%
HALLMARK_BILE_ACID_METABOLISM		40	0.317399	1.2516	0.179695	0.245234	1	2410	tags=48%, list=32%, signal=70%
HALLMARK_HEME_METABOLISM		122	0.267115	1.22568	0.132	0.276599	1	2080	tags=34%, list=28%, signal=47%
HALLMARK_INTERFERON_ALPHA_RESPONSE		57	0.283091	1.1808	0.245491	0.345566	1	132	tags=11%, list=2%, signal=11%
HALLMARK_REACTIVE_OXYGEN_SPECIES_PATHWAY		44	0.289723	1.17842	0.255814	0.338614	1	646	tags=20%, list=9%, signal=22%
HALLMARK_ALLOGRAFT_REJECTION		73	0.267257	1.15919	0.251251	0.362949	1	3132	tags=51%, list=42%, signal=87%
HALLMARK_SPERMATOGENESIS		30	0.290715	1.09147	0.37963	0.493821	1	1124	tags=23%, list=15%, signal=27%
HALLMARK_ESTROGEN_RESPONSE_EARLY		83	0.23792	1.05454	0.387776	0.564358	1	1618	tags=23%, list=22%, signal=29%
HALLMARK_PEROXISOME		64	0.248317	1.05262	0.390782	0.552027	1	3331	tags=55%, list=45%, signal=98%
HALLMARK_MYC_TARGETS_V2		43	0.258061	1.03643	0.43662	0.574993	1	1485	tags=30%, list=20%, signal=38%
HALLMARK_APOPTOSIS		101	0.223677	1.00755	0.467	0.623847	1	3019	tags=43%, list=41%, signal=71%
HALLMARK_MYOGENESIS		80	0.216388	0.931154	0.598	0.7736	1	703	tags=14%, list=9%, signal=15%
HALLMARK_P53_PATHWAY		139	0.189229	0.870876	0.759	0.871989	1	809	tags=12%, list=11%, signal=13%
HALLMARK_NOTCH_SIGNALING		17	0.229653	0.761366	0.760171	1	1	1906	tags=29%, list=26%, signal=39%
HALLMARK_PROTEIN_SECRETION		83	0.172164	0.759711	0.86	0.996557	1	5543	tags=84%, list=75%, signal=327%
HALLMARK_UV_RESPONSE_DN		87	0.167783	0.739584	0.872873	0.994553	1	3042	tags=38%, list=41%, signal=63%
HALLMARK_MITOTIC_SPINDLE		139	0.146939	0.68444	0.956	1	1	3911	tags=50%, list=53%, signal=103%
HALLMARK_E2F_TARGETS		118	0.144219	0.652364	0.968	1	1	883	tags=12%, list=12%, signal=13%
HALLMARK_KRAS_SIGNALING_DN		17	0.183905	0.60648	0.888889	1	1	533	tags=12%, list=7%, signal=13%
HALLMARK_G2M_CHECKPOINT		120	0.119881	0.547408	0.988	1	1	2473	tags=28%, list=33%, signal=42%
HALLMARK_TGF_BETA_SIGNALING		41	0.120624	0.483051	0.974798	1	1	932	tags=12%, list=13%, signal=14%
HALLMARK_WNT_BETA_CATENIN_SIGNALING		24	0.13309	0.469726	0.981289	0.991576	1	5357	tags=75%, list=72%, signal=267%
