# Supplementary material for: FOXO1 stimulates tip cell-enriched gene expression in endothelial cells
Source: iScience. 2024 Feb 16;27(3):109161. doi: 10.1016/j.isci.2024.109161 (PMC10914484; doi:10.1016/j.isci.2024.109161)
Supplement: Table S3. Dataset of up- and down-regulated genes by Ad-CA-FOXO1 treatment, related to Figure 2 [file mmc4.xlsx]

## Sheet: Sheet1
	Supplemental Table S3: Data set of up- and down-regulated genes by Ad-CA-FOXO1 treatment
	Up-regulated							Down-regulated
		Gene_ID	AdCtrl_TPM	Ad-CA-FOXO1_TPM	log2_Fold_Change(M)	log2_mean_expression(A)			Gene_ID	AdCtrl_TPM	Ad-CA-FOXO1_TPM	log2_Fold_Change(M)	log2_mean_expression(A)
	1	FOXO1	30.53	6287.44	7.6861	8.77521		1	EXOC3L2	2.46	0.05	-5.62059	-1.51163
	2	DCN	0.47	70.39	7.22657	2.52402		2	CLEC4GP1	1.88	0.05	-5.23266	-1.7056
	3	CD69	0.61	90.57	7.21408	2.89392		3	VIPR1	1.1	0.04	-4.78136	-2.25318
	4	C2CD4A	0.1	6.65	6.05528	-0.294287		4	GJA5	5.23	0.2	-4.70874	0.0324414
	5	FOXP2	0.03	1	5.05889	-2.52945		5	AATBC	0.82	0.04	-4.35755	-2.46508
	6	EPHA5	0.09	2.98	5.04924	-0.949309		6	AQP5	1	0.05	-4.32193	-2.16096
	7	MMP10	5.51	165.41	4.90785	4.91598		7	SPTB	0.9	0.05	-4.16993	-2.23697
	8	PXT1	0.03	0.73	4.60486	-2.75646		8	PPFIBP2	4.78	0.28	-4.09351	0.210255
	9	FST	5.49	109.6	4.3193	4.61646		9	DIAPH2-AS1	1.7	0.1	-4.08746	-1.2782
	10	NEXN-AS1	0.03	0.57	4.24793	-2.93493		10	PACERR	2.04	0.12	-4.08746	-1.01516
	11	KCNE5	0.05	0.94	4.23266	-2.2056		11	SLC44A4	0.66	0.04	-4.04439	-2.62166
	12	PCDH9	1.37	25.27	4.20518	2.55676		12	ABCA1	1.46	0.09	-4.0199	-1.46398
	13	HS6ST3	0.08	1.47	4.19967	-1.54402		13	ITGB4	2.14	0.14	-3.93411	-0.869445
	14	YJEFN3	0.09	1.63	4.1788	-1.38453		14	GALNT18	0.54	0.04	-3.75489	-2.76641
	15	KLF5	0.82	14.64	4.15815	1.79277		15	PLLP	9.12	0.68	-3.74543	1.31632
	16	IGFBP1	4.03	69.61	4.11044	4.066		16	SLC9A7P1	0.67	0.05	-3.74416	-2.44985
	17	MYB	0.07	1.19	4.08746	-1.79277		17	APOL4	0.8	0.06	-3.73697	-2.19041
	18	NUPR1	1.25	20.78	4.0552	2.34953		18	LINC00884	1.06	0.08	-3.72792	-1.7799
	19	ADRB1	0.1	1.66	4.05311	-1.29537		19	MYLK2	2.11	0.16	-3.7211	-0.783307
	20	MYPN	0.21	3.47	4.04647	-0.228302		20	LINC01583	0.5	0.04	-3.64386	-2.82193
	21	AOX1	0.13	2.07	3.99305	-0.946893		21	CSF3	4.26	0.35	-3.60543	0.28814
	22	CLEC2B	20.4	300.42	3.88034	6.29067		22	OR2A20P	3.29	0.28	-3.55459	-0.0592068
	23	SLC10A6	0.1	1.47	3.87774	-1.38306		23	KRT19	80.65	6.9	-3.54701	4.5601
	24	RNF133	0.05	0.7	3.80735	-2.41825		24	MIR922	22.53	1.97	-3.51558	2.73599
	25	PDE1C	1.34	17.76	3.72833	2.2864		25	DNAAF3	0.45	0.04	-3.49185	-2.89793
	26	ALMS1-IT1	0.04	0.52	3.70044	-2.79364		26	RTP4	0.97	0.09	-3.42999	-1.75894
	27	CCL23	0.38	4.81	3.66197	0.435054		27	SLCO2A1	2.04	0.19	-3.4245	-0.68368
	28	SEMA6D	1.12	13.7	3.61261	1.9698		28	GDF3	10.62	0.99	-3.42321	1.69711
	29	SLC22A31	0.27	3.24	3.58496	-0.0964874		29	RBP1	1.59	0.15	-3.40599	-1.03397
	30	SLC40A1	14.43	166.99	3.53262	5.61731		30	CLEC10A	0.52	0.05	-3.37851	-2.63267
	31	MAL2	0.05	0.57	3.51096	-2.56645		31	ANKRD35	1.55	0.15	-3.36923	-1.05235
	32	CHRM4	0.04	0.45	3.49185	-2.89793		32	RAB26	1.13	0.11	-3.36075	-1.50405
	33	AURKAPS1	0.15	1.61	3.42403	-1.02495		33	ADAMTS18	78.23	7.62	-3.35986	4.60972
	34	TYRP1	0.05	0.53	3.40599	-2.61893		34	REM1	1.09	0.11	-3.30875	-1.53005
	35	C6orf58	0.06	0.62	3.36923	-2.37428		35	EBI3	1.58	0.16	-3.30378	-0.991966
	36	EPHA5-AS1	0.17	1.75	3.36375	-0.874519		36	LFNG	8.66	0.88	-3.29879	1.46497
	37	ESM1	96.91	980.16	3.3383	8.26772		37	DDIT4	169.24	17.49	-3.27447	5.76569
	38	SLC7A2	5.26	52.95	3.3315	4.06081		38	EPHB1	0.58	0.06	-3.27302	-2.42238
	39	RSPO3	0.46	4.51	3.29342	0.526417		39	PTGIR	1.25	0.13	-3.26534	-1.31074
	40	RAPSN	0.05	0.49	3.29278	-2.67554		40	IL33	15.83	1.66	-3.25341	2.35789
	41	TP73	0.06	0.57	3.24793	-2.43493		41	UBAC2-AS1	0.95	0.1	-3.24793	-1.69796
	42	STAMBPL1	0.9	8.33	3.21032	1.45316		42	HYKK	2.16	0.23	-3.23133	-0.504631
	43	MEOX2-AS1	0.1	0.91	3.18587	-1.72899		43	SEPT4	1.49	0.16	-3.21917	-1.03427
	44	CDH15	0.65	5.85	3.16993	0.963474		44	FAXDC2	5.25	0.57	-3.20328	0.790676
	45	CITED2	43.95	392.96	3.16045	7.03801		45	KIF19	2.29	0.25	-3.19535	-0.402326
	46	RASD1	1.17	10.22	3.12681	1.78992		46	LGALS9	55.77	6.22	-3.1645	4.21917
	47	FAM46A	1.95	16.88	3.11377	2.52036		47	CEL	0.7	0.08	-3.12928	-2.07921
	48	PRR15L	0.05	0.43	3.10434	-2.76976		48	LRRC4	1.02	0.12	-3.08746	-1.51516
	49	C17orf107	0.13	1.11	3.09398	-1.39643		49	BRWD1-IT2	0.75	0.09	-3.05889	-1.94448
	50	CKB	0.3	2.47	3.04148	-0.216227		50	LOC389199	0.58	0.07	-3.05063	-2.31119
	51	HTR7	0.13	1.06	3.02748	-1.42968		51	LOC101929295	0.41	0.05	-3.03562	-2.80412
	52	BATF3	0.46	3.67	2.99607	0.377743		52	CEACAM1	4.01	0.49	-3.03275	0.487228
	53	TGFB2	0.9	6.91	2.94069	1.31834		53	CSF2	0.98	0.12	-3.02975	-1.54402
	54	BMPR1B-AS1	0.12	0.92	2.9386	-1.58959		54	LOC441204	0.49	0.06	-3.02975	-2.54402
	55	BTG3	12.74	96.94	2.92773	5.13516		55	APLNR	0.97	0.12	-3.01495	-1.55142
	56	RDH10	3.75	28.39	2.92042	3.3671		56	CCM2L	14.65	1.82	-3.00889	2.36838
	57	MMP7	0.4	3.02	2.91648	0.13631		57	HOGA1	1.2	0.15	-3	-1.23697
	58	FGF5	0.28	2.06	2.87915	-0.396928		58	MAN1C1	0.64	0.08	-3	-2.14386
	59	SLC12A8	0.39	2.86	2.87447	0.0787806		59	WEE2-AS1	0.64	0.08	-3	-2.14386
	60	LOC101060091	0.14	1.02	2.86507	-1.40397		60	ZBED3	5.76	0.72	-3	1.02607
	61	GLCCI1	1.39	9.99	2.8454	1.89778		61	TXNIP	33.05	4.14	-2.99695	3.5481
	62	HIST2H3D	0.18	1.29	2.8413	-1.05328		62	LINC00910	1.11	0.14	-2.98706	-1.34297
	63	MEGF10	0.06	0.43	2.8413	-2.63824		63	HES2	9.11	1.15	-2.98582	1.69454
	64	OVCH1-AS1	0.06	0.43	2.8413	-2.63824		64	LINC01353	1.1	0.14	-2.974	-1.3495
	65	DCAF12L1	0.53	3.73	2.81511	0.49162		65	CLDN10-AS1	0.85	0.11	-2.94996	-1.70944
	66	COL24A1	0.08	0.56	2.80735	-2.24018		66	BMF	10.5	1.36	-2.94871	1.91796
	67	INPP4B	2.12	14.69	2.7927	2.48041		67	DEPDC1-AS1	0.54	0.07	-2.94753	-2.36273
	68	C1QL1	0.24	1.66	2.79008	-0.663855		68	MN1	2.61	0.34	-2.94044	-0.0861718
	69	LRRTM2	0.06	0.41	2.77259	-2.6726		69	FAM3D	1.07	0.14	-2.93411	-1.36945
	70	NPAS3	0.06	0.41	2.77259	-2.6726		70	SLC22A18AS	1.22	0.16	-2.93074	-1.17849
	71	ANGPT2	27.46	187.43	2.77095	6.16473		71	SIRPB2	6.24	0.82	-2.92785	1.17762
	72	THBD	6.79	45.94	2.75827	4.14255		72	ZNF497	0.38	0.05	-2.926	-2.85893
	73	TMOD1	0.77	5.13	2.73603	0.990945		73	INE1	0.67	0.09	-2.89616	-2.02585
	74	RNF148	0.8	5.28	2.72247	1.0393		74	NTSR1	1.26	0.17	-2.88982	-1.11148
	75	PEG10	7.61	49.91	2.71336	4.28458		75	TCP11	0.37	0.05	-2.88753	-2.87817
	76	SOD2	77.88	504.13	2.69447	7.63042		76	FAM110D	11.6	1.57	-2.88529	2.09341
	77	CDC14A	4.39	28.28	2.68749	3.47797		77	MAFB	3.91	0.53	-2.8831	0.525616
	78	DTNA	2.67	17.18	2.68582	2.75975		78	LINC00607	20.64	2.81	-2.8768	2.92897
	79	CEBPD	15.54	99.23	2.67479	5.29531		79	SLC30A3	4.11	0.56	-2.87564	0.601319
	80	PCDH17	1.87	11.88	2.66742	2.23675		80	GUSBP5	0.66	0.09	-2.87447	-2.0367
	81	DERL3	0.96	6.08	2.66297	1.27259		81	GPR146	3.2	0.44	-2.8625	0.246824
	82	TRIM36	0.24	1.52	2.66297	-0.727411		82	PLXNA4	3.99	0.55	-2.85889	0.566946
	83	SIX4	1.33	8.37	2.6538	1.73833		83	SLC5A4	0.36	0.05	-2.848	-2.89793
	84	FHDC1	0.12	0.75	2.64386	-1.73697		84	LOC100289361	2.29	0.32	-2.8392	-0.224254
	85	INHBA	3.32	20.52	2.62778	3.04507		85	GSTO2	0.93	0.13	-2.83872	-1.52406
	86	EDNRB	1.88	11.61	2.62656	2.22401		86	APOBEC3H	0.64	0.09	-2.83007	-2.05889
	87	NRTN	0.07	0.43	2.61891	-2.52705		87	MMP28	0.64	0.09	-2.83007	-2.05889
	88	C8orf44-SGK3	0.29	1.77	2.60962	-0.481063		88	NKILA	0.71	0.1	-2.82782	-1.90802
	89	IL12A	0.61	3.71	2.60454	0.58915		89	RGS7BP	4.6	0.65	-2.82312	0.790073
	90	BMPR1B	0.94	5.67	2.59262	1.20704		90	SYTL3	2.12	0.3	-2.82103	-0.326451
	91	RELN	0.3	1.8	2.58496	-0.444484		91	CYP1A1	13.69	1.94	-2.81899	2.36555
	92	ZNF460	0.24	1.44	2.58496	-0.766412		92	CIDEB	5.15	0.73	-2.8186	0.95527
	93	ARID5B	4.24	25.39	2.58212	3.37513		93	CHMP4C	0.35	0.05	-2.80735	-2.91825
	94	CXCR4	5.89	34.89	2.56647	3.8415		94	GNA14	2.02	0.29	-2.80023	-0.38576
	95	UBE2D1	18.97	111.56	2.55603	5.52366		95	CLEC3B	0.9	0.13	-2.79141	-1.54771
	96	TLR1	1.01	5.9	2.54636	1.28754		96	TSACC	0.9	0.13	-2.79141	-1.54771
	97	LPAR1	0.7	3.98	2.50734	0.739098		97	PHOSPHO2-KLHL23	1.92	0.28	-2.77761	-0.447697
	98	CHSY3	1.37	7.77	2.50374	1.70605		98	LINC01132	0.34	0.05	-2.76553	-2.93916
	99	XIRP2	2.18	12.25	2.49038	2.36952		99	ZNF423	1.7	0.25	-2.76553	-0.617233
	100	PRDM8	0.23	1.29	2.48767	-0.876462		100	MXRA8	0.61	0.09	-2.76081	-2.09353
	101	EPS8	5.38	29.97	2.47784	3.66653		101	FAM72D	3.27	0.49	-2.73844	0.340072
	102	C1orf115	29.15	162.33	2.47736	6.1041		102	FGF14-AS2	0.53	0.08	-2.72792	-2.2799
	103	GPR150	0.23	1.28	2.47644	-0.882075		103	DRAXIN	0.99	0.15	-2.72247	-1.37573
	104	HIST1H2AE	0.71	3.93	2.46864	0.74021		104	LOC100268168	0.79	0.12	-2.71882	-1.69948
	105	TMEM200B	0.79	4.32	2.45111	0.885478		105	FHOD3	0.72	0.11	-2.71049	-1.82918
	106	DACT1	0.11	0.6	2.44746	-1.9607		106	CYSRT1	0.91	0.14	-2.70044	-1.48628
	107	RIMS1	0.09	0.49	2.44478	-2.25154		107	ACBD7	1.23	0.19	-2.69459	-1.04864
	108	FAM129A	0.72	3.88	2.42999	0.741063		108	GJA4	13.75	2.15	-2.67702	2.44285
	109	OSGIN2	21.5	115.78	2.42898	5.64075		109	P2RY6	0.7	0.11	-2.66985	-1.8495
	110	PLN	0.09	0.48	2.41504	-2.26641		110	NDP	2.03	0.32	-2.66534	-0.311188
	111	POPDC3	3.49	18.57	2.41167	3.00906		111	KATNAL2	0.38	0.06	-2.66297	-2.72741
	112	PMAIP1	16.46	87.43	2.40916	5.24547		112	COL17A1	2.89	0.46	-2.65136	0.205388
	113	SLC6A15	0.08	0.42	2.39232	-2.4477		113	TGM2	1223.92	195.82	-2.64391	8.93534
	114	LIN7A	4.71	24.71	2.3913	3.43138		114	LOC100506207	0.5	0.08	-2.64386	-2.32193
	115	HIST1H2BN	0.84	4.39	2.38576	0.941341		115	MYCL	1.37	0.22	-2.6386	-0.865124
	116	MAP3K7CL	4.98	25.91	2.37929	3.50579		116	FAM72C	2.35	0.38	-2.62859	-0.081634
	117	MEOX2	2.64	13.69	2.37451	2.58779		117	ZNF425	1.73	0.28	-2.62727	-0.522865
	118	CD36	0.16	0.81	2.33985	-1.47393		118	TCONS_00029157	0.37	0.06	-2.62449	-2.74665
	119	HIST1H2BK	28.92	145.52	2.33108	6.01953		119	CPNE5	6.56	1.07	-2.61609	1.40565
	120	HIST1H2BG	1.13	5.67	2.32703	1.33984		120	MSH5-SAPCD1	1.1	0.18	-2.61143	-1.16821
	121	HSPB9	0.13	0.65	2.32193	-1.78245		121	C4orf36	0.67	0.11	-2.60666	-1.8811
	122	LINC01191	0.09	0.45	2.32193	-2.31297		122	LOC101929089	1.2	0.2	-2.58496	-1.02945
	123	LOC653513	0.19	0.95	2.32193	-1.23496		123	TMEM35	10.77	1.8	-2.58095	2.13847
	124	SPATA4	0.12	0.6	2.32193	-1.89793		124	CBX3P2	0.77	0.13	-2.56635	-1.66024
	125	PRDM1	0.55	2.74	2.31667	0.29584		125	LOC100507462	0.77	0.13	-2.56635	-1.66024
	126	BMP2	8.37	41.65	2.31502	4.22274		126	ADORA2A	10.63	1.8	-2.56207	2.12903
	127	MEGF9	7.59	37.7	2.31239	4.0803		127	AQP1	13.28	2.26	-2.55486	2.45375
	128	RGS20	4.34	21.54	2.31125	3.27332		128	TNFRSF11A	10.15	1.73	-2.55264	2.06709
	129	NR4A2	0.38	1.88	2.30666	-0.242598		129	LOC100287036	4.51	0.77	-2.5502	0.898029
	130	KCNK1	0.17	0.84	2.30485	-1.40397		130	DPH6-AS1	0.35	0.06	-2.54432	-2.78673
	131	BCO2	0.22	1.08	2.29546	-1.0367		131	LOC100288798	7.78	1.34	-2.53754	1.691
	132	HOXD1	4.76	23.33	2.29315	3.39754		132	FIGNL2	1.74	0.3	-2.53605	-0.468939
	133	SHISA3	2.94	14.32	2.28414	2.69789		133	FLRT3	0.52	0.09	-2.53051	-2.20867
	134	SLC6A13	0.06	0.29	2.27302	-2.92238		134	GGTA1P	0.69	0.12	-2.52356	-1.79711
	135	IPMK	4.32	20.85	2.27094	3.2465		135	SERP2	0.69	0.12	-2.52356	-1.79711
	136	HIST1H3D	0.41	1.97	2.2645	-0.154054		136	MAGOH2P	0.86	0.15	-2.51937	-1.47728
	137	VASN	0.1	0.48	2.26303	-2.19041		137	MTMR9LP	4.93	0.86	-2.51918	1.042
	138	PDGFRA	0.14	0.67	2.25873	-1.70713		138	SULT1A2	0.74	0.13	-2.50901	-1.68891
	139	RHPN2	0.34	1.62	2.25239	-0.4302		139	PTGIS	1.65	0.29	-2.50834	-0.531705
	140	CLU	78.57	373.1	2.24751	7.41966		140	GAPDHS	0.34	0.06	-2.5025	-2.80764
	141	NEFM	0.22	1.04	2.24101	-1.06392		141	DDX11L2	2.49	0.44	-2.50057	0.0658606
	142	MIXL1	0.25	1.18	2.23879	-0.880607		142	PAN3-AS1	0.79	0.14	-2.49643	-1.58829
	143	IRF6	5.47	25.68	2.23103	3.56706		143	OR2A1-AS1	1.97	0.35	-2.49277	-0.268189
	144	DNAJC6	1.05	4.92	2.22827	1.18452		144	SNORA62	6.1	1.09	-2.48448	1.36657
	145	LINC00924	0.06	0.28	2.22239	-2.9477		145	KLHL3	3.86	0.69	-2.48393	0.706635
	146	PTPN7	0.39	1.81	2.21444	-0.251232		146	CYP4X1	0.67	0.12	-2.48113	-1.81833
	147	ADM2	0.21	0.97	2.2076	-1.14774		147	ETV7	1.61	0.29	-2.47294	-0.549407
	148	PGM5P2	0.77	3.55	2.20489	0.725375		148	CETN4P	0.88	0.16	-2.45943	-1.41414
	149	KCNS3	0.15	0.69	2.20163	-1.63615		149	DGAT2	0.88	0.16	-2.45943	-1.41414
	150	SMC5-AS1	0.14	0.64	2.19265	-1.74018		150	DPYD-AS1	1.1	0.2	-2.45943	-1.09221
	151	C3orf70	0.11	0.5	2.18442	-2.09221		151	LOXL1-AS1	1.54	0.28	-2.45943	-0.606785
	152	ABHD3	4.48	20.27	2.17778	3.25239		152	LRRC37A	1.21	0.22	-2.45943	-0.954709
	153	GCNT4	0.08	0.36	2.16993	-2.55889		153	C10orf128	18.68	3.41	-2.45365	2.9966
	154	ITPR1-AS1	0.1	0.45	2.16993	-2.23697		154	CAHM	1.2	0.22	-2.44746	-0.960695
	155	EGR1	3.06	13.76	2.16888	2.69797		155	LOC100505938	0.98	0.18	-2.44478	-1.25154
	156	SPDYE1	0.07	0.31	2.14684	-2.76308		156	MFSD4	0.38	0.07	-2.44057	-2.61621
	157	TMEM74	0.14	0.61	2.12338	-1.77481		157	FAM107A	49.6	9.31	-2.41349	4.42552
	158	CPA3	9.8	42.29	2.10946	4.34751		158	NHLRC4	0.69	0.13	-2.40808	-1.73937
	159	CLEC4M	0.17	0.73	2.10236	-1.50521		159	MBNL1-AS1	0.53	0.1	-2.40599	-2.11893
	160	BHLHA15	0.55	2.36	2.10128	0.188145		160	LTA	0.37	0.07	-2.4021	-2.63545
	161	BCL2L10	0.36	1.54	2.09686	-0.4255		161	PYROXD2	1.37	0.26	-2.39759	-0.74462
	162	DLK2	0.15	0.64	2.09311	-1.69041		162	GJA9-MYCBP	0.79	0.15	-2.39689	-1.53852
	163	SEMA3A	2.27	9.65	2.08784	2.22661		163	RPARP-AS1	3	0.57	-2.39593	0.386998
	164	HIST2H3A	0.08	0.34	2.08746	-2.60012		164	UPK3B	0.42	0.08	-2.39232	-2.4477
	165	HIST2H3C	0.08	0.34	2.08746	-2.60012		165	PIK3C2B	25.51	4.86	-2.39203	3.47697
	166	NCK1-AS1	2.74	11.64	2.08684	2.4976		166	LINC00685	1.52	0.29	-2.38995	-0.590902
	167	CCNE2	6.58	27.82	2.07996	3.75807		167	SYBU	1.93	0.37	-2.383	-0.242901
	168	AREG	0.52	2.19	2.07435	0.0937572		168	SH2D3C	97.06	18.72	-2.3743	5.41366
	169	C1QTNF9B	0.1	0.42	2.07039	-2.28673		169	G0S2	9.66	1.87	-2.36898	2.08753
	170	LUM	0.92	3.86	2.0689	0.914153		170	IFITM10	0.36	0.07	-2.36257	-2.65522
	171	CA5B	1.98	8.29	2.06587	2.01844		171	TEX22	0.36	0.07	-2.36257	-2.65522
	172	CCDC68	3.97	16.62	2.06571	3.02199		172	SERPINB9P1	0.77	0.15	-2.3599	-1.55702
	173	YIPF1	18.69	78.17	2.06435	5.25637		173	RASAL2-AS1	0.41	0.08	-2.35755	-2.46508
	174	OLFM2	0.22	0.92	2.06413	-1.15236		174	TRAPPC3L	0.41	0.08	-2.35755	-2.46508
	175	ZNF542P	7.24	30.19	2.06001	3.88599		175	ZNF554	1.23	0.24	-2.35755	-0.880118
	176	N4BP2L1	0.54	2.24	2.05247	0.137265		176	CFAP58	0.56	0.11	-2.34792	-2.01046
	177	ANKRD20A1	0.26	1.07	2.04103	-0.922903		177	TMEM143	2.39	0.47	-2.34628	0.0838716
	178	F3	1.66	6.83	2.0407	1.75153		178	PDE6G	3.04	0.6	-2.34104	0.433553
	179	IL31RA	2.63	10.82	2.04057	2.41535		179	EHHADH	1.77	0.35	-2.33832	-0.345412
	180	INA	0.15	0.61	2.02385	-1.72504		180	RIN1	14.5	2.89	-2.32691	2.69453
	181	ZNF670	1.84	7.42	2.01171	1.88556		181	CTF1	1.1	0.22	-2.32193	-1.02346
	182	DSEL	2.82	11.29	2.00128	2.49633		182	LRRC75A	1.6	0.32	-2.32193	-0.482892
	183	CCL16	0.29	1.16	2	-0.785875		183	FLJ45513	0.65	0.13	-2.32193	-1.78245
	184	FAM189A2	0.14	0.56	2	-1.8365		184	LINC00933	0.35	0.07	-2.32193	-2.67554
	185	KREMEN2	0.08	0.32	2	-2.64386		185	MYO15B	0.3	0.06	-2.32193	-2.89793
	186	MPP7	0.08	0.32	2	-2.64386		186	SYT3	0.35	0.07	-2.32193	-2.67554
	187	PSG1	0.38	1.52	2	-0.395929		187	TTC12	3.89	0.78	-2.31822	0.800658
	188	DOCK11	0.39	1.55	1.99072	-0.363093		188	LOXL1	8.42	1.69	-2.3168	1.91542
	189	PAWR	25.44	100.46	1.98145	5.65975		189	TTC29	3.83	0.77	-2.31441	0.780137
	190	LINC00839	0.38	1.49	1.97124	-0.410308		190	GDPD5	47.67	9.67	-2.30149	4.42426
	191	RPL23AP64	0.12	0.47	1.96963	-2.07408		191	HHAT	1.38	0.28	-2.30117	-0.685917
	192	VCAM1	2.35	9.2	1.96897	2.21715		192	FAM212A	38.88	7.89	-2.30093	4.13049
	193	SIX1	0.67	2.62	1.96733	0.4059		193	FAM66D	0.59	0.12	-2.29768	-1.91005
	194	YOD1	5.11	19.96	1.96572	3.33618		194	EWSAT1	0.54	0.11	-2.29546	-2.0367
	195	CXCL8	30.82	120.28	1.96446	5.92802		195	LOC100130950	0.54	0.11	-2.29546	-2.0367
	196	CFHR1	0.55	2.14	1.96011	0.117557		196	LOC101929450	1.08	0.22	-2.29546	-1.0367
	197	LOC100996693	0.09	0.35	1.95936	-2.49425		197	ASB16	0.49	0.1	-2.29278	-2.17554
	198	RGPD2	0.68	2.64	1.95693	0.422072		198	OR1L8	0.49	0.1	-2.29278	-2.17554
	199	SLC7A5P1	0.9	3.49	1.95523	0.825612		199	LINC01521	1.76	0.36	-2.28951	-0.329178
	200	ZMYND10	0.08	0.31	1.9542	-2.66676		200	CD160	0.39	0.08	-2.2854	-2.50116
	201	CASP12	0.31	1.2	1.95269	-0.713313		201	PKI55	4.47	0.92	-2.28057	1.01999
	202	IRS2	3.09	11.92	1.94771	2.60146		202	TTC39A	3.76	0.78	-2.26919	0.776139
	203	DNAJB7	0.07	0.27	1.94753	-2.86273		203	DHH	4.32	0.9	-2.26303	0.979514
	204	TMCC2	1.13	4.35	1.94469	1.14867		204	AIF1L	5.84	1.22	-2.25909	1.41642
	205	CRELD2	64.29	247.44	1.94441	6.97873		205	ZNF467	8.36	1.75	-2.25615	1.93543
	206	LOC100652999	0.13	0.5	1.94342	-1.97171		206	YPEL1	1.24	0.26	-2.25376	-0.816538
	207	HIST1H4H	0.23	0.88	1.93587	-1.15236		207	A2M-AS1	0.81	0.17	-2.25239	-1.4302
	208	LOC101928100	0.97	3.71	1.93536	0.923738		208	C21orf62-AS1	0.38	0.08	-2.24793	-2.51989
	209	ISOC1	10.18	38.88	1.93329	4.31431		209	LLPH-AS1	0.76	0.16	-2.24793	-1.51989
	210	SYDE2	0.2	0.76	1.926	-1.35893		210	ABCG4	0.57	0.12	-2.24793	-1.93493
	211	ELOVL4	4.51	17.11	1.92364	3.13495		211	LOC100505920	0.52	0.11	-2.24101	-2.06392
	212	SAT1	174.19	659.82	1.92141	8.40522		212	ZCCHC24	6.24	1.32	-2.24101	1.52104
	213	AADACP1	10.4	39.37	1.92051	4.33877		213	HS3ST1	3.73	0.79	-2.23925	0.77955
	214	BACH1	5.11	19.27	1.91496	3.3108		214	ENO1-AS1	1.13	0.24	-2.23522	-0.941285
	215	CST6	0.26	0.98	1.91427	-0.986281		215	MEDAG	19.38	4.12	-2.23385	3.15957
	216	TNFRSF19	0.68	2.56	1.91254	0.399875		216	SELL	3.48	0.74	-2.23349	0.682342
	217	PGF	75.91	285.43	1.91078	7.20161		217	BCAN	0.47	0.1	-2.23266	-2.2056
	218	ITGB1BP2	0.29	1.09	1.9102	-0.830774		218	APOLD1	9.53	2.03	-2.231	2.13698
	219	SNORD12B	2.4	9.02	1.91009	2.21808		219	LST1	3.42	0.73	-2.22803	0.659982
	220	RGPD8	1.15	4.32	1.9094	1.15633		220	PRKCQ	0.89	0.19	-2.22781	-1.28203
	221	SNORD15B	0.97	3.64	1.90788	0.909998		221	HES1	39.56	8.46	-2.22531	4.19331
	222	FAM228A	0.08	0.3	1.90689	-2.69041		222	ST8SIA2	0.28	0.06	-2.22239	-2.9477
	223	MGC45922	0.08	0.3	1.90689	-2.69041		223	NRG2	0.51	0.11	-2.21299	-2.07793
	224	ID2	2.44	9.1	1.89899	2.23637		224	ABCG1	12.98	2.8	-2.21279	2.59182
	225	TFPI2	296.97	1104.33	1.89478	9.16156		225	KLRG1	9.2	1.99	-2.20887	2.0972
	226	ENHO	0.07	0.26	1.89308	-2.88996		226	NUDT7	8.36	1.81	-2.20751	1.95975
	227	MB21D1	2.99	11.1	1.89234	2.52632		227	FAM167B	13.3	2.88	-2.20729	2.62971
	228	GAB1	2.29	8.5	1.89212	2.14141		228	MDFI	36.41	7.94	-2.19712	4.0877
	229	RPA4	0.24	0.89	1.89077	-1.11351		229	PTP4A3	4.12	0.9	-2.19465	0.945321
	230	FIGN	2.47	9.13	1.8861	2.24756		230	SLC2A9	1.14	0.25	-2.18903	-0.905483
	231	PPIAP30	0.13	0.48	1.88452	-2.00116		231	UBAP1L	1.23	0.27	-2.18763	-0.795155
	232	POU4F1	0.28	1.03	1.87915	-0.896928		232	ATG9B	0.59	0.13	-2.1822	-1.85231
	233	RNF103	15.02	55.16	1.87674	4.84718		233	HTR2B	2.39	0.53	-2.17295	0.170537
	234	SFTA1P	1.58	5.8	1.87613	1.59799		234	SMAD6	6.98	1.55	-2.17096	1.71775
	235	EVADR	0.12	0.44	1.87447	-2.12166		235	FRMD3	9	2	-2.16993	2.08496
	236	ATP10D	10.91	39.96	1.87291	4.38403		236	LINC00312	0.27	0.06	-2.16993	-2.97393
	237	CIDECP	9.96	36.3	1.86575	4.24902		237	SELP	0.36	0.08	-2.16993	-2.55889
	238	VGLL3	0.78	2.84	1.86434	0.573718		238	FAT1	1.3	0.29	-2.16439	-0.703682
	239	CLIC2	2.88	10.47	1.86212	2.45713		239	CYFIP2	4.75	1.06	-2.16386	1.166
	240	C10orf10	82.43	299.04	1.8591	7.29465		240	PSCA	1.25	0.28	-2.15843	-0.757287
	241	REM2	0.08	0.29	1.85798	-2.71487		241	ST6GALNAC2	0.58	0.13	-2.15754	-1.86465
	242	GPR3	1.98	7.17	1.85647	1.91374		242	CCDC146	0.49	0.11	-2.15528	-2.10679
	243	OGFRL1	18.65	66.95	1.84391	5.14306		243	RAMP2	43.82	9.84	-2.15486	4.37609
	244	CEMIP	0.17	0.61	1.84327	-1.63476		244	SLC45A1	0.8	0.18	-2.152	-1.39793
	245	IGF2	1.52	5.45	1.84218	1.52516		245	KCNN4	0.71	0.16	-2.14975	-1.56898
	246	NOVA1	2.7	9.68	1.84205	2.35398		246	RAB37	0.31	0.07	-2.14684	-2.76308
	247	MAK	0.07	0.25	1.8365	-2.91825		247	LOC100506476	0.84	0.19	-2.14439	-1.32373
	248	NTN1	0.07	0.25	1.8365	-2.91825		248	TMEM37	6.23	1.41	-2.14354	1.56746
	249	SLC2A1-AS1	0.07	0.25	1.8365	-2.91825		249	VAT1L	0.53	0.12	-2.14296	-1.98741
	250	SDC2	2.07	7.37	1.83203	1.96565		250	LOC100507437	1.81	0.41	-2.14229	-0.215157
	251	MANF	269.63	955.86	1.82582	8.98775		251	LINC00961	40.12	9.11	-2.1388	4.25685
	252	WNT2B	0.46	1.62	1.81629	-0.21215		252	TNFRSF25	5.46	1.24	-2.13856	1.37962
	253	NTN4	27.34	96.11	1.81367	5.67978		253	SALL2	0.66	0.15	-2.1375	-1.66821
	254	NR4A1	2.12	7.45	1.81318	1.99065		254	CFAP53	0.44	0.1	-2.1375	-2.25318
	255	CSGALNACT2	18.12	63.67	1.81303	5.08603		255	RMRP	3.96	0.9	-2.1375	0.916749
	256	BACH2	0.37	1.3	1.81291	-0.527946		256	C21orf58	4.78	1.09	-2.13268	1.19067
	257	GJA1	147.52	517.95	1.8119	8.11072		257	LINC01011	2.06	0.47	-2.13191	-0.0233115
	258	DIO2	0.1	0.35	1.80735	-2.41825		258	CCL2	435.39	99.45	-2.13026	7.70103
	259	RNASE6	0.28	0.98	1.80735	-0.932824		259	TSPAN18	61.73	14.11	-2.12925	4.88327
	260	SDF2L1	80.62	281.78	1.80536	7.23575		260	LIPG	121.22	27.73	-2.12811	5.85743
	261	ITPRIPL1	1.4	4.88	1.80145	1.38615		261	ALPK1	2.84	0.65	-2.12738	0.442201
	262	HOMER1	1.89	6.57	1.79751	1.81714		262	SERPINA5	0.83	0.19	-2.12711	-1.33237
	263	CHRNE	0.32	1.11	1.79442	-0.746648		263	OPRL1	1.57	0.36	-2.1247	-0.411583
	264	GPR75	1.31	4.54	1.79313	1.28613		264	BCRP3	0.78	0.18	-2.11548	-1.41619
	265	FAM24B	23.09	79.79	1.78894	5.42367		265	LINC00654	0.39	0.09	-2.11548	-2.41619
	266	LINC00957	0.18	0.62	1.78427	-1.5818		266	PDE1A	0.78	0.18	-2.11548	-1.41619
	267	EAF2	1.99	6.85	1.78334	1.88444		267	TRIB2	14.42	3.33	-2.11448	2.79276
	268	PMM1	11.84	40.66	1.77994	4.45557		268	KIAA1407	2.33	0.54	-2.1093	0.165681
	269	HSPA5	569.83	1938.82	1.76658	10.0377		269	FAM43A	219.07	50.84	-2.10736	6.72157
	270	HDAC9	1.32	4.47	1.75974	1.28041		270	MRAP2	5.09	1.19	-2.0967	1.29931
	271	A1BG-AS1	0.29	0.98	1.75673	-0.907511		271	GGT8P	0.64	0.15	-2.09311	-1.69041
	272	PGM2L1	8.45	28.55	1.75647	3.95719		272	LOC101927189	0.34	0.08	-2.08746	-2.60012
	273	CD83	0.72	2.43	1.75489	0.403513		273	LOC115110	1.19	0.28	-2.08746	-0.79277
	274	C9orf24	0.14	0.47	1.74723	-1.96288		274	SCAMP5	5.13	1.21	-2.08395	1.31698
	275	SNAI2	0.14	0.47	1.74723	-1.96288		275	EXOC3L1	7.2	1.7	-2.08246	1.80677
	276	ERO1B	1.18	3.96	1.74671	1.11214		276	RAB20	3.09	0.73	-2.08164	0.586788
	277	NAP1L2	0.45	1.51	1.74655	-0.278727		277	B3GALT4	5.5	1.3	-2.08092	1.41897
	278	GAREM	0.31	1.04	1.74624	-0.816538		278	KLHDC9	1.1	0.26	-2.08092	-0.902956
	279	RAB11FIP1	1.04	3.48	1.7425	0.927835		279	LRG1	1.1	0.26	-2.08092	-0.902956
	280	RASGRF2	0.41	1.37	1.74048	-0.416064		280	HRCT1	12.67	3	-2.07838	2.62415
	281	FSTL3	6.5	21.68	1.73785	3.56937		281	GPR68	1.35	0.32	-2.07682	-0.605448
	282	ARHGEF26	0.64	2.13	1.73471	0.223499		282	TNS1	16.74	3.97	-2.07609	3.02718
	283	LINC00702	0.43	1.43	1.73361	-0.350788		283	MOV10L1	3.99	0.95	-2.07039	0.961194
	284	C5orf30	8.7	28.89	1.73148	3.98676		284	NEBL	0.63	0.15	-2.07039	-1.70177
	285	HGF	1.5	4.98	1.73118	1.45055		285	CASC10	1.93	0.46	-2.0689	-0.0858467
	286	GPR37	1.4	4.64	1.7287	1.34978		286	GABRP	0.67	0.16	-2.06609	-1.61081
	287	TMEM45B	0.26	0.86	1.72583	-1.0805		287	PMEPA1	9.94	2.38	-2.06228	2.2821
	288	FAM221A	1.18	3.9	1.72469	1.10113		288	CFP	1.42	0.34	-2.06228	-0.525251
	289	TPPP3	4.25	14.04	1.72401	2.94947		289	LYRM9	2.58	0.62	-2.05703	0.338856
	290	C1QTNF9B-AS1	2.37	7.8	1.71859	2.10418		290	FXYD2	2.95	0.71	-2.05482	0.533303
	291	DDX11-AS1	0.11	0.36	1.71049	-2.32918		291	EPS8L2	1.78	0.43	-2.04947	-0.192857
	292	AADAC	3.46	11.32	1.71003	2.64579		292	LTB	3.25	0.79	-2.04052	0.680182
	293	DAPK2	0.63	2.06	1.70922	0.188034		293	C10orf55	0.37	0.09	-2.03953	-2.45417
	294	RNF212	0.15	0.49	1.70782	-1.88306		294	LOC102724050	3.04	0.74	-2.03847	0.584834
	295	SLC1A4	4.39	14.34	1.70775	2.9881		295	MYRF	0.82	0.2	-2.03562	-1.30412
	296	RAI2	0.38	1.24	1.70627	-0.542794		296	RNF182	1.31	0.32	-2.03342	-0.627145
	297	HUS1B	0.51	1.66	1.70261	-0.120124		297	LINC01215	0.45	0.11	-2.03242	-2.16821
	298	GPR135	0.4	1.3	1.70044	-0.471708		298	ACE	25.27	6.18	-2.03175	3.64348
	299	LOC101927476	0.12	0.39	1.70044	-2.20867		299	CEP126	4.66	1.14	-2.0313	1.20468
	300	PON3	0.12	0.39	1.70044	-2.20867		300	SPTBN5	3.02	0.74	-2.02895	0.580073
	301	DEPDC7	0.29	0.94	1.69661	-0.937571		301	MALL	139.81	34.29	-2.02761	6.11352
	302	PTGFR	0.17	0.55	1.6939	-1.70944		302	SPEF2	0.65	0.16	-2.02237	-1.63267
	303	ZNF793-AS1	0.17	0.55	1.6939	-1.70944		303	CLDN5	327.05	80.51	-2.02227	7.34223
	304	BCL2	0.44	1.42	1.69032	-0.339267		304	NR2F2-AS1	6.72	1.66	-2.01728	1.73982
	305	FAXC	0.09	0.29	1.68806	-2.6299		305	ZNF311	0.93	0.23	-2.0156	-1.1125
	306	EPB41L4A-AS2	1.85	5.96	1.68779	1.73142		306	RAMP2-AS1	1.45	0.36	-2.00998	-0.468939
	307	OSBPL6	1.43	4.59	1.68248	1.35725		307	LYL1	91.39	22.7	-2.00934	5.50929
	308	ZIK1	0.43	1.38	1.68226	-0.376462		308	TMEM88	87.69	21.79	-2.00875	5.44997
	309	JMJD6	22.48	72.01	1.67956	5.33035		309	MYRIP	7.56	1.88	-2.00765	1.91456
	310	TPPP	0.25	0.8	1.67807	-1.16096		310	LDB2	93.26	23.21	-2.00651	5.53993
	311	PAX9	2.35	7.51	1.67615	2.07074		311	ZNF362	16.69	4.16	-2.00433	3.05875
	312	CHST7	9.34	29.83	1.67527	4.06106		312	LMO2	49.22	12.27	-2.00411	4.61912
	313	TYMP	1.83	5.84	1.67412	1.70891		313	AMT	0.76	0.19	-2	-1.39593
	314	DNAJB11	115.22	366.03	1.66757	7.68203		314	HNRNPCL2	0.32	0.08	-2	-2.64386
	315	RRAGD	0.17	0.54	1.66742	-1.72268		315	LOC105748977	0.48	0.12	-2	-2.05889
	316	PRKD1	5.75	18.26	1.66705	3.35709		316	LOC257396	1.52	0.38	-2	-0.395929
	317	C15orf48	0.18	0.57	1.66297	-1.64245		317	MT1F	4.76	1.19	-2	1.25096
	318	KBTBD8	1.62	5.13	1.66297	1.52748		318	RNF180	2.28	0.57	-2	0.189034
	319	DUSP10	0.75	2.37	1.65992	0.414925		319	SPINK5	0.88	0.22	-2	-1.18442
	320	TMEM110-MUSTN1	0.2	0.63	1.65535	-1.49425		320	STARD4-AS1	1.92	0.48	-2	-0.0588937
	321	CD55	78.89	248.08	1.65289	7.12822		321	SHANK3	69.82	17.46	-1.99959	5.12578
	322	CBLB	10.34	32.45	1.64998	4.19516		322	CACNG6	4.54	1.14	-1.99366	1.18586
	323	FAM166B	0.15	0.47	1.6477	-1.91312		323	COL13A1	58.34	14.65	-1.99358	4.86962
	324	FYB	0.08	0.25	1.64386	-2.82193		324	FGF16	3.78	0.95	-1.99239	0.922193
	325	DDHD1	2.57	8.01	1.64003	2.18179		325	METTL7A	14.17	3.57	-1.98884	2.83035
	326	DUSP8	0.89	2.77	1.63801	0.650882		326	PRICKLE1	24.51	6.2	-1.98303	3.62378
	327	DDI2	7.59	23.55	1.63356	3.74088		327	SH3RF2	0.71	0.18	-1.97982	-1.48402
	328	MFSD2A	3	9.3	1.63227	2.4011		328	C20orf195	0.67	0.17	-1.97863	-1.56708
	329	CCNO	0.31	0.96	1.63077	-0.874277		329	GP1BB	0.59	0.15	-1.97575	-1.74909
	330	DENND1B	0.86	2.66	1.62902	0.596917		330	MUSTN1	1.69	0.43	-1.97461	-0.230284
	331	KLF15	0.97	3	1.62891	0.77051		331	TMEFF1	2.16	0.55	-1.97353	0.124267
	332	SLC35G2	15.1	46.68	1.62826	4.7306		332	GACAT2	0.47	0.12	-1.96963	-2.07408
	333	GALR2	0.11	0.34	1.62803	-2.37041		333	DLG3	1.21	0.31	-1.96467	-0.707326
	334	KBTBD3	1.13	3.48	1.62276	0.987705		334	VWF	133.1	34.12	-1.96382	6.07446
	335	MYO1E	30.75	94.57	1.6208	5.75291		335	RCOR2	0.39	0.1	-1.96347	-2.34019
	336	MEF2BNB-MEF2B	0.46	1.41	1.61599	-0.3123		336	GNGT2	7.32	1.88	-1.96111	1.89129
	337	PABPC4L	0.34	1.04	1.61298	-0.749905		337	HOXB9	1.83	0.47	-1.96111	-0.108712
	338	TNFRSF11B	0.68	2.08	1.61298	0.250095		338	APCDD1	0.7	0.18	-1.95936	-1.49425
	339	ZNF69	0.18	0.55	1.61143	-1.66821		339	CBLN2	0.35	0.09	-1.95936	-2.49425
	340	C9orf3	7.56	23.07	1.60956	3.72317		340	CORO2B	0.62	0.16	-1.9542	-1.66676
	341	NPW	0.52	1.58	1.60334	-0.141746		341	KIF4B	0.31	0.08	-1.9542	-2.66676
	342	NEK10	0.45	1.36	1.59561	-0.354198		342	PRKG1-AS1	0.31	0.08	-1.9542	-2.66676
	343	ZNF461	1.02	3.08	1.59436	0.82575		343	DNMT3B	6.27	1.62	-1.95247	1.67223
	344	THSD7A	6.4	19.32	1.59395	3.47505		344	LINC01119	1.78	0.46	-1.95217	-0.144208
	345	NXPH3	0.34	1.02	1.58496	-0.763912		345	GATA3-AS1	5.3	1.37	-1.95182	1.43008
	346	OSTCP1	0.13	0.39	1.58496	-2.15094		346	VWCE	4.6	1.19	-1.95067	1.2263
	347	RNF157	0.09	0.27	1.58496	-2.68145		347	MIR503HG	6.18	1.6	-1.94953	1.65284
	348	OR7E12P	0.14	0.42	1.58496	-2.04402		348	ANXA2P3	0.27	0.07	-1.94753	-2.86273
	349	SESTD1	6.1	18.25	1.58102	3.39932		349	PCSK4	0.27	0.07	-1.94753	-2.86273
	350	FGD4	5.47	16.32	1.57703	3.24005		350	TMEM178A	0.27	0.07	-1.94753	-2.86273
	351	TTLL7	1.74	5.17	1.57108	1.58463		351	CASC15	2.42	0.63	-1.94158	0.304215
	352	CGB	0.34	1.01	1.57075	-0.771019		352	HRASLS	1.69	0.44	-1.94145	-0.213701
	353	TEX40	0.31	0.92	1.56937	-0.904977		353	LOC388780	0.46	0.12	-1.9386	-2.08959
	354	USP38	12.42	36.8	1.56704	4.41811		354	ZNF391	0.46	0.12	-1.9386	-2.08959
	355	FOS	3.35	9.92	1.56618	2.52725		355	DNASE1L3	1.11	0.29	-1.93643	-0.817658
	356	FAM184A	0.23	0.68	1.5639	-1.33834		356	PHYHIP	1.6	0.42	-1.92961	-0.286733
	357	KCNMB4	0.44	1.3	1.56294	-0.402956		357	GCOM1	4.6	1.21	-1.92663	1.23832
	358	FOSB	2.17	6.39	1.55812	1.89676		358	LINC01560	1.52	0.4	-1.926	-0.358928
	359	RSC1A1	10.85	31.93	1.55722	4.21823		359	LINC01089	5.5	1.45	-1.92338	1.49774
	360	SLC39A6	3.84	11.29	1.55587	2.71904		360	LRRC46	0.53	0.14	-1.92057	-1.87622
	361	SLIT2	18.37	53.52	1.54273	4.97064		361	LINC00622	0.87	0.23	-1.91938	-1.1606
	362	SYNPO2	0.11	0.32	1.54057	-2.41414		362	MPZL2	59.11	15.69	-1.91356	4.92855
	363	HYOU1	150.63	438.1	1.54025	8.00499		363	PLA2G3	0.64	0.17	-1.91254	-1.60012
	364	LURAP1L	1.52	4.42	1.53998	1.37406		364	PER2	0.79	0.21	-1.91146	-1.29581
	365	AHR	22.35	64.9	1.53794	5.25117		365	PKD1L1	1.09	0.29	-1.9102	-0.830774
	366	LOC647859	0.72	2.08	1.53051	0.291326		366	LOC100129518	0.6	0.16	-1.90689	-1.69041
	367	HLX	12.68	36.61	1.52968	4.42932		367	TRPV1	0.9	0.24	-1.90689	-1.10545
	368	HSPB11	43.84	126	1.5231	6.21573		368	PDCD4-AS1	0.86	0.23	-1.9027	-1.16894
	369	ZFAND2A	21.27	61.13	1.52306	5.17228		369	MBL1P	0.71	0.19	-1.90182	-1.44502
	370	C3orf58	19.99	57.15	1.51548	5.07894		370	NKAPP1	0.71	0.19	-1.90182	-1.44502
	371	EIF2AK3	7.27	20.75	1.51308	3.6185		371	NPIPA5	2.39	0.64	-1.90087	0.306577
	372	GLRB	1.27	3.61	1.50717	1.09841		372	CYP27B1	0.41	0.11	-1.89812	-2.23536
	373	CRIP1	11.4	32.31	1.50295	4.26244		373	STX18-AS1	0.41	0.11	-1.89812	-2.23536
	374	HSD17B2	0.41	1.16	1.50043	-0.53609		374	SEMA6C	16.08	4.32	-1.89616	3.05911
	375	CCNE1	4.85	13.71	1.49917	3.02757		375	PRRT2	1.19	0.32	-1.89482	-0.696447
	376	YRDC	21.22	59.95	1.49834	5.15652		376	LOC389602	0.26	0.07	-1.89308	-2.88996
	377	EID3	1.2	3.38	1.49399	1.01003		377	NLRP12	0.26	0.07	-1.89308	-2.88996
	378	C10orf88	8.69	24.46	1.493	3.86585		378	LOC90246	2.19	0.59	-1.89214	0.184859
	379	ARHGEF28	19.37	54.5	1.49243	5.02197		379	CA8	2.82	0.76	-1.89162	0.549883
	380	FILIP1L	15.02	42.24	1.49173	4.65468		380	CCDC153	1.41	0.38	-1.89162	-0.450117
	381	PIM1	5.33	14.96	1.4889	3.15859		381	NPIPA7	1.52	0.41	-1.89038	-0.341116
	382	GPR157	1.16	3.25	1.48631	0.957282		382	NPIPA8	1.52	0.41	-1.89038	-0.341116
	383	TMEM106A	7.01	19.64	1.48631	3.55257		383	ANO2	1	0.27	-1.88897	-0.944484
	384	FOXA1	0.15	0.42	1.48543	-1.99425		384	GLIPR1L2	0.37	0.1	-1.88753	-2.37817
	385	PAQR3	7.14	19.94	1.48167	3.57676		385	IL34	0.37	0.1	-1.88753	-2.37817
	386	RASSF9	3.45	9.62	1.47944	2.52632		386	LPAR5	0.37	0.1	-1.88753	-2.37817
	387	FBXO30	20.83	58.06	1.47888	5.12003		387	BAIAP2-AS1	10.95	2.96	-1.88726	2.50923
	388	ADGRA3	23.35	65	1.47702	5.28386		388	PLVAP	5.51	1.49	-1.88674	1.51868
	389	ELL2	9.2	25.56	1.47418	3.93872		389	IQGAP2	1.59	0.43	-1.88662	-0.274282
	390	BRE-AS1	0.36	1	1.47393	-0.736966		390	PDCD4	26.81	7.26	-1.88473	3.80233
	391	CASZ1	1.62	4.5	1.47393	1.43296		391	FAM66B	0.48	0.13	-1.88452	-2.00116
	392	WNT9A	0.84	2.33	1.47187	0.484396		392	MYO5C	4.02	1.09	-1.88287	1.06576
	393	ZNF790-AS1	1.62	4.48	1.4675	1.42975		393	NRIP2	0.59	0.16	-1.88264	-1.70253
	394	TMED7-TICAM2	7.94	21.93	1.46569	3.72199		394	UNC5B	2.65	0.72	-1.87992	0.466031
	395	GRPEL2	11.15	30.74	1.46307	4.21051		395	ADGRA2	19.32	5.25	-1.87971	3.33217
	396	PAPL	0.12	0.33	1.45943	-2.32918		396	LYPD1	11.39	3.1	-1.87743	2.57098
	397	TAS2R14	0.4	1.1	1.45943	-0.592212		397	CCDC169-SOHLH2	0.33	0.09	-1.87447	-2.5367
	398	MORC3	16.43	45.13	1.45775	4.76714		398	GSN-AS1	0.33	0.09	-1.87447	-2.5367
	399	HOXA6	3.55	9.75	1.45758	2.55661		399	CARF	0.99	0.27	-1.87447	-0.951734
	400	INSIG2	13.19	36.18	1.45575	4.44925		400	MMP15	8.67	2.37	-1.87114	2.18046
	401	SELK	46.53	127.41	1.45325	6.26671		401	SULF1	0.84	0.23	-1.86876	-1.18592
	402	PMCH	6.07	16.57	1.44881	3.3261		402	LOC100506178	11.39	3.12	-1.86815	2.57562
	403	RUNX1	4.05	11.05	1.44805	2.74195		403	ARHGEF34P	0.62	0.17	-1.86673	-1.62303
	404	KIAA1755	0.11	0.3	1.44746	-2.4607		404	FAM212B	18.44	5.06	-1.86563	3.27195
	405	CEBPB	7.59	20.63	1.44257	3.64539		405	IFITM1	3.46	0.95	-1.86477	0.858386
	406	FAM162B	0.94	2.55	1.43976	0.630615		406	ZNF436-AS1	1.42	0.39	-1.86434	-0.426282
	407	ZNF367	2.37	6.42	1.43769	1.96373		407	KCNAB2	0.8	0.22	-1.8625	-1.25318
	408	MFSD6	1.85	5.01	1.43729	1.60617		408	ZNF366	2.87	0.79	-1.86113	0.590488
	409	PPM1K	1.54	4.17	1.43712	1.34149		409	CCT6B	0.87	0.24	-1.85798	-1.1299
	410	CD99P1	15.37	41.45	1.43125	4.65767		410	LOC105274304	0.76	0.21	-1.85561	-1.32373
	411	CDKN2B-AS1	0.46	1.24	1.43063	-0.404977		411	CXCL5	1.3	0.36	-1.85244	-0.54771
	412	GEM	2.24	6.02	1.42626	1.87663		412	FRAT1	3.06	0.85	-1.848	0.689533
	413	UBE2Q2L	0.99	2.66	1.42593	0.698463		413	SEMA3G	3.67	1.02	-1.84721	0.952175
	414	OSER1	32.23	86.57	1.42546	5.72306		414	KRT15	6.44	1.79	-1.8471	1.76351
	415	S1PR4	0.28	0.75	1.42146	-1.12577		415	ACR	0.97	0.27	-1.84503	-0.966456
	416	GABARAPL1	68.17	182.13	1.41776	6.79994		416	LOC101926941	1.22	0.34	-1.84327	-0.634756
	417	C16orf87	12.96	34.61	1.41712	4.40456		417	MANEA-AS1	0.43	0.12	-1.8413	-2.13824
	418	PANX1	20.86	55.68	1.41642	5.09088		418	VWA5A	24.83	6.93	-1.84116	3.71343
	419	IL13RA2	0.48	1.28	1.41504	-0.351375		419	C9orf66	0.25	0.07	-1.8365	-2.91825
	420	KLHL41	0.18	0.48	1.41504	-1.76641		420	OAS1	19.07	5.35	-1.83369	3.33639
	421	NME1-NME2	5.93	15.69	1.40374	3.2699		421	ACSL5	5.66	1.59	-1.83178	1.58491
	422	KLHL21	20.04	52.96	1.40202	5.02582		422	FGF12	0.32	0.09	-1.83007	-2.55889
	423	CRYBB2	0.11	0.29	1.39855	-2.48515		423	SH3TC2	0.64	0.18	-1.83007	-1.55889
	424	MTMR7	0.66	1.74	1.39855	0.0998126		424	CXXC5	6.36	1.79	-1.82907	1.75449
	425	AMPH	1.51	3.98	1.39822	1.29366		425	DHRS2	0.39	0.11	-1.82597	-2.27144
	426	HIST1H2BE	0.19	0.5	1.39593	-1.69796		426	ADCY4	9.5	2.68	-1.82569	2.33508
	427	SMPDL3A	2.76	7.25	1.39331	2.16132		427	ASB9	14.16	4	-1.82375	2.91187
	428	FRRS1	0.32	0.84	1.39232	-0.947697		428	CCDC15	2.69	0.76	-1.82353	0.515839
	429	PKP2	1.24	3.25	1.3901	1.00539		429	ARL4C	16.24	4.59	-1.82299	3.10999
	430	TNFSF9	2.5	6.55	1.38957	2.01671		430	CCDC85B	218.7	61.82	-1.82281	6.86141
	431	GATSL2	2.2	5.76	1.38857	1.83179		431	SCNN1D	0.53	0.15	-1.82103	-1.82645
	432	ANKRD37	1.2	3.14	1.38773	0.956899		432	EMCN	48.85	13.83	-1.82056	4.70001
	433	UHRF1BP1L	10.17	26.61	1.38765	4.04007		433	SCN9A	1.2	0.34	-1.81943	-0.646679
	434	ZNF528-AS1	0.78	2.04	1.38702	0.335058		434	CATSPER1	0.74	0.21	-1.81714	-1.34297
	435	RIBC2	1.21	3.16	1.38492	0.967466		435	LOC100505942	0.88	0.25	-1.81558	-1.09221
	436	LOC101929516	0.28	0.73	1.38247	-1.14527		436	TRAPPC6A	18.65	5.3	-1.81511	3.31355
	437	WHAMMP3	2.77	7.22	1.38211	2.16094		437	LINC01358	3.87	1.1	-1.81483	1.04492
	438	UBALD2	30.6	79.7	1.38105	5.62598		438	REC8	7.56	2.15	-1.81405	2.01136
	439	RBM14-RBM4	2.25	5.86	1.38098	1.86041		439	HAPLN3	25.5	7.26	-1.81246	3.7662
	440	RGS2	37.2	96.75	1.37896	5.90671		440	DNAJC22	2.07	0.59	-1.81084	0.144209
	441	AFF4	34.16	88.59	1.37484	5.78165		441	BACE1-AS	2.49	0.71	-1.81025	0.411018
	442	CCSER1	0.22	0.57	1.37346	-1.4977		442	CACNA2D4	0.28	0.08	-1.80735	-2.74018
	443	CCNI2	0.12	0.31	1.36923	-2.37428		443	CACTIN-AS1	0.28	0.08	-1.80735	-2.74018
	444	LOC100128568	0.12	0.31	1.36923	-2.37428		444	LOC101927905	0.56	0.16	-1.80735	-1.74018
	445	AQP11	0.67	1.73	1.36854	0.106503		445	COL16A1	0.35	0.1	-1.80735	-2.41825
	446	FER1L6	0.26	0.67	1.36565	-1.26059		446	RTN4R	0.49	0.14	-1.80735	-1.93282
	447	KDM7A	2.38	6.13	1.36493	1.93342		447	ITGB3	63.54	18.2	-1.80373	5.08773
	448	PLAC8L1	0.21	0.54	1.36257	-1.57025		448	TSPAN11	1.5	0.43	-1.80255	-0.316314
	449	ALS2CR12	0.16	0.41	1.35755	-1.96508		449	IKZF4	2.51	0.72	-1.80162	0.426878
	450	TROVE2	17.37	44.51	1.35753	4.79729		450	ELK3	106.18	30.48	-1.80058	5.83008
	451	PAPPA	0.25	0.64	1.35614	-1.32193		451	TIMP3	1.81	0.52	-1.79941	-0.0437134
	452	PRR16	1.09	2.79	1.35594	0.802297		452	SPNS2	27.36	7.87	-1.79763	3.87518
	453	LGR4	4.37	11.18	1.35522	2.80524		453	CLDN3	0.52	0.15	-1.79355	-1.84019
	454	OSBPL3	13.9	35.56	1.35517	4.4746		454	LRRC61	0.52	0.15	-1.79355	-1.84019
	455	RASSF8	16.3	41.66	1.35379	4.7037		455	NAPA-AS1	1.56	0.45	-1.79355	-0.255229
	456	CYTH4	0.09	0.23	1.35364	-2.79711		456	FAM87B	0.45	0.13	-1.79141	-2.04771
	457	LINC01208	0.09	0.23	1.35364	-2.79711		457	SLC16A9	0.45	0.13	-1.79141	-2.04771
	458	BMP4	49.43	126.3	1.3534	6.30401		458	FOXF1	4.01	1.16	-1.78948	1.10886
	459	AKT3	25.39	64.85	1.35285	5.34261		459	KIF15	9.32	2.7	-1.78737	2.32664
	460	CCDC62	0.2	0.51	1.3505	-1.64668		460	FAM212B-AS1	1.76	0.51	-1.78701	-0.0779277
	461	CDH12	0.2	0.51	1.3505	-1.64668		461	NLRC3	0.62	0.18	-1.78427	-1.5818
	462	MAFK	7.33	18.69	1.35038	3.549		462	PLAC1	0.86	0.25	-1.78241	-1.1088
	463	ANKRD18A	0.62	1.58	1.34958	-0.0148677		463	SLC16A14	0.55	0.16	-1.78136	-1.75318
	464	OASL	0.31	0.79	1.34958	-1.01487		464	PCBP1-AS1	0.79	0.23	-1.78022	-1.23018
	465	HIST2H2AA3	9.49	24.14	1.34695	3.91988		465	FCRLB	3.12	0.91	-1.77761	0.752742
	466	HIST2H2AA4	9.49	24.14	1.34695	3.91988		466	TCTEX1D4	0.24	0.07	-1.77761	-2.9477
	467	RAD21L1	0.24	0.61	1.34577	-1.38601		467	ZNRD1-AS1	0.24	0.07	-1.77761	-2.9477
	468	RAB9A	40.45	102.81	1.34577	6.01095		468	CCDC85C	9.55	2.79	-1.77524	2.36788
	469	KCNS1	0.13	0.33	1.34395	-2.27144		469	MEGF6	4.86	1.42	-1.77507	1.39342
	470	RUNDC3B	0.39	0.99	1.34395	-0.686477		470	CGNL1	26.62	7.78	-1.77467	3.8471
	471	SLC16A6	0.91	2.31	1.34395	0.535916		471	PBX1	8.03	2.35	-1.77274	2.11903
	472	CPNE8	7.85	19.89	1.34128	3.64333		472	AKR1B15	0.41	0.12	-1.77259	-2.1726
	473	CCBE1	0.15	0.38	1.34104	-2.06645		473	MYZAP	16.5	4.83	-1.77237	3.15821
	474	IL1R2	0.15	0.38	1.34104	-2.06645		474	GUSBP9	5.32	1.56	-1.76988	1.52649
	475	ARID3A	4.54	11.5	1.34087	2.85313		475	RRAGB	8.76	2.57	-1.76916	2.24635
	476	LOC101927780	0.32	0.81	1.33985	-0.973931		476	SLC25A21-AS1	2.01	0.59	-1.76841	0.122991
	477	HIST1H2AG	0.49	1.24	1.33949	-0.359403		477	KLLN	0.51	0.15	-1.76553	-1.8542
	478	ATP6V0B	106.71	270.02	1.33937	7.40724		478	SEPT4-AS1	0.51	0.15	-1.76553	-1.8542
	479	LOC728739	0.38	0.96	1.33703	-0.727411		479	CDC25C	8.9	2.62	-1.76424	2.27169
	480	HIST1H2BJ	1.03	2.6	1.33587	0.710578		480	DICER1-AS1	1.63	0.48	-1.76377	-0.177011
	481	LINC-PINT	1.7	4.29	1.33544	1.43326		481	ZNF19	0.78	0.23	-1.76184	-1.23937
	482	AKAP12	82.5	207.8	1.33273	7.03269		482	NREP	139.98	41.28	-1.76171	6.24822
	483	FAM86B2	0.58	1.46	1.33184	-0.119953		483	PCDHB15	0.44	0.13	-1.75899	-2.06392
	484	AXIN2	1.24	3.12	1.33121	0.975943		484	EVL	29.46	8.72	-1.75636	4.00251
	485	ATF3	7.44	18.72	1.33121	3.56091		485	CASC18	0.27	0.08	-1.75489	-2.76641
	486	GPR137C	0.33	0.83	1.33065	-0.934139		486	HCP5	0.37	0.11	-1.75002	-2.30941
	487	LOC101929710	0.35	0.88	1.33015	-0.849499		487	SERPINC1	0.37	0.11	-1.75002	-2.30941
	488	RRAD	0.35	0.88	1.33015	-0.849499		488	ARHGEF37	4.17	1.24	-1.74971	1.18519
	489	SNORD21	3.3	8.29	1.32891	2.38692		489	GPRIN3	0.47	0.14	-1.74723	-1.96288
	490	KCNMA1	1.14	2.86	1.32698	0.852524		490	LOC100270804	0.47	0.14	-1.74723	-1.96288
	491	SNORA22	1.16	2.91	1.32689	0.877572		491	SLC37A2	5.27	1.57	-1.74704	1.52428
	492	SNORD116-22	3.47	8.7	1.32608	2.45798		492	CDA	1.34	0.4	-1.74416	-0.449848
	493	CGA	0.93	2.33	1.32503	0.557816		493	ADAMTSL4	0.87	0.26	-1.7425	-1.07216
	494	RAD9A	6.64	16.63	1.32453	3.39345		494	C1QTNF5	114.87	34.41	-1.7391	5.97431
	495	RNF217	5.38	13.46	1.323	3.08911		495	ZNF837	1.5	0.45	-1.73697	-0.28352
	496	PHLPP2	4.65	11.63	1.32255	2.8785		496	EIF4EBP3	7.57	2.28	-1.73126	2.05466
	497	NUP50	22.65	56.64	1.32231	5.16259		497	ATP6V1E2	1.06	0.32	-1.72792	-0.779896
	498	ABCA4	0.24	0.6	1.32193	-1.39793		498	ABCC3	3.41	1.03	-1.72713	0.906208
	499	KCTD21-AS1	0.16	0.4	1.32193	-1.98289		499	CCL7	2.35	0.71	-1.72677	0.369276
	500	LOC102724467	0.1	0.25	1.32193	-2.66096		500	KIF20A	64.78	19.58	-1.72617	5.15439
	501	LRMP	0.08	0.2	1.32193	-2.98289		501	KRT80	13.79	4.17	-1.7255	2.9228
	502	MYLPF	0.12	0.3	1.32193	-2.39793		502	NUAK2	2.57	0.78	-1.72022	0.501657
	503	OR1F1	0.08	0.2	1.32193	-2.98289		503	ITPR2	27.26	8.28	-1.71908	3.90917
	504	TEC	0.08	0.2	1.32193	-2.98289		504	RPS6KA2	58.5	17.78	-1.71818	5.01127
	505	TSKS	0.08	0.2	1.32193	-2.98289		505	LINC01268	0.23	0.07	-1.71621	-2.9784
	506	C10orf35	0.14	0.35	1.32193	-2.17554		506	TMIGD3	0.69	0.21	-1.71621	-1.39344
	507	VN1R1	0.14	0.35	1.32193	-2.17554		507	TNKS2-AS1	0.46	0.14	-1.71621	-1.9784
	508	ZNF337-AS1	0.89	2.22	1.31868	0.491218		508	CETP	3.15	0.96	-1.71425	0.798229
	509	ATG4D	7.69	19.18	1.31855	3.60226		509	EFNB1	64.06	19.54	-1.71299	5.14486
	510	HIC2	2.37	5.91	1.31827	1.90402		510	NINJ2	3.18	0.97	-1.71297	0.812542
	511	PCDH10	24.02	59.87	1.3176	5.24496		511	PRKAR2A-AS1	0.36	0.11	-1.71049	-2.32918
	512	ZNF804A	1.51	3.76	1.31618	1.25264		512	CXCL2	34.32	10.49	-1.71003	4.24596
	513	SNORA59A	0.45	1.12	1.3155	-0.494252		513	KIAA1161	3.63	1.11	-1.70941	1.00526
	514	SNORA59B	0.45	1.12	1.3155	-0.494252		514	IL3RA	9.8	3	-1.70782	2.43887
	515	LRRK2	0.72	1.79	1.31389	0.183014		515	ADGRG1	110.25	33.78	-1.70654	5.93137
	516	LINC00960	0.35	0.87	1.31366	-0.857743		516	PEX11G	3.23	0.99	-1.70603	0.838517
	517	BEX1	0.27	0.67	1.3112	-1.23337		517	GPIHBP1	0.52	0.16	-1.70044	-1.79364
	518	SNORA53	0.4	0.99	1.30743	-0.668214		518	LOC101928323	0.65	0.2	-1.70044	-1.47171
	519	C22orf24	0.19	0.47	1.30666	-1.7426		519	C1RL	14.45	4.45	-1.69919	3.0034
	520	CXCR6	0.19	0.47	1.30666	-1.7426		520	KANK3	12.27	3.78	-1.69868	2.76772
	521	EPN2-IT1	0.19	0.47	1.30666	-1.7426		521	FBLIM1	229.54	70.74	-1.69815	6.99353
	522	PODNL1	0.19	0.47	1.30666	-1.7426		522	STARD8	15.67	4.83	-1.69791	3.12098
	523	ESF1	19.4	47.97	1.30608	4.93102		523	C8orf4	29.55	9.12	-1.69605	4.03706
	524	IL20RB	1.06	2.62	1.3055	0.736816		524	LOC102467080	0.55	0.17	-1.6939	-1.70944
	525	C19orf18	0.17	0.42	1.30485	-1.90397		525	C1R	4.14	1.28	-1.69349	1.20289
	526	GK3P	0.34	0.84	1.30485	-0.903966		526	ATP6V1G2	0.42	0.13	-1.69188	-2.09748
	527	DIRC2	8.09	19.98	1.30434	3.66831		527	TOB1-AS1	0.42	0.13	-1.69188	-2.09748
	528	ADAT3	3.73	9.2	1.30246	2.5504		528	TAS2R31	0.29	0.09	-1.68806	-2.6299
	529	B4GALT4	5.62	13.86	1.30229	3.14171		529	LDLRAD2	10.21	3.17	-1.68743	2.5082
	530	SLC16A7	1.85	4.56	1.30151	1.53828		530	CCND1	159.28	49.46	-1.68723	6.47181
	531	CHRNA1	0.26	0.64	1.29956	-1.29364		531	TERC	0.74	0.23	-1.68589	-1.27735
	532	SPECC1L-ADORA2A	0.68	1.67	1.29624	0.0917274		532	RARRES1	2.12	0.66	-1.68353	0.242301
	533	GFI1	0.11	0.27	1.29546	-2.5367		533	FBP1	1.38	0.43	-1.68226	-0.376462
	534	GPBAR1	0.11	0.27	1.29546	-2.5367		534	ERP27	0.93	0.29	-1.68118	-0.945286
	535	NABP1	14.39	35.23	1.29174	4.49286		535	C1QTNF6	66.1	20.63	-1.67991	5.20663
	536	STX11	2.98	7.29	1.29061	2.22062		536	LOC101926963	3.3	1.03	-1.67982	0.882555
	537	NKX2-5	0.09	0.22	1.28951	-2.82918		537	FSTL5	3.81	1.19	-1.67883	1.09038
	538	NPAS1	0.18	0.44	1.28951	-1.82918		538	LCMT1-AS1	1.12	0.35	-1.67807	-0.675537
	539	TBC1D15	11.47	27.98	1.28653	4.16306		539	ACKR1	0.48	0.15	-1.67807	-1.89793
	540	SEC11C	47.09	114.86	1.28638	6.20054		540	CREB3L1	0.32	0.1	-1.67807	-2.48289
	541	LHB	0.16	0.39	1.2854	-2.00116		541	LTB4R	4.99	1.56	-1.67749	1.48029
	542	URAHP	0.32	0.78	1.2854	-1.00116		542	SYNPO	86.99	27.21	-1.67671	5.60442
	543	LRRC42	42.29	102.74	1.28061	6.04255		543	ID1	106.86	33.49	-1.67392	5.90262
	544	C17orf104	0.14	0.34	1.28011	-2.19645		544	PLCB2	4.21	1.32	-1.67328	1.23718
	545	LOC100335030	0.14	0.34	1.28011	-2.19645		545	PPM1N	0.51	0.16	-1.67243	-1.80764
	546	OR7E14P	0.14	0.34	1.28011	-2.19645		546	ADGRB2	0.7	0.22	-1.66985	-1.3495
	547	LARP1B	14.78	35.83	1.27752	4.52434		547	GAS6-AS1	0.35	0.11	-1.66985	-2.3495
	548	PTCH2	0.19	0.46	1.27563	-1.75811		548	HIST1H3B	0.7	0.22	-1.66985	-1.3495
	549	C21orf91	1.38	3.34	1.27518	1.10226		549	KLRAP1	1.05	0.33	-1.66985	-0.764536
	550	SALL4	0.31	0.75	1.27462	-1.05235		550	GRAMD4	6.17	1.94	-1.66921	1.79066
	551	RTN3	112.6	272.25	1.27373	7.45193		551	FOXC2-AS1	11.86	3.73	-1.66886	2.7336
	552	LINC00639	0.41	0.99	1.2718	-0.650402		552	SNORA18	4.8	1.51	-1.66849	1.42879
	553	ARL6	3.96	9.53	1.26698	2.61899		553	TEF	3.94	1.24	-1.66786	1.14427
	554	KIAA0513	2.76	6.64	1.26651	2.09793		554	C16orf74	32.82	10.33	-1.66773	4.20264
	555	RGAG4	1.95	4.69	1.26611	1.59653		555	S100A1	0.54	0.17	-1.66742	-1.72268
	556	OTUD7B	9.13	21.94	1.26488	3.82305		556	TNFRSF4	0.54	0.17	-1.66742	-1.72268
	557	CRSP8P	0.15	0.36	1.26303	-2.10545		557	PLEKHA6	3.97	1.25	-1.66721	1.15553
	558	HERC5	0.67	1.6	1.25584	0.0501525		558	HIST1H3C	0.73	0.23	-1.66626	-1.28716
	559	CBR3-AS1	0.62	1.48	1.25526	-0.0620314		559	RNF212B	0.38	0.12	-1.66297	-2.22741
	560	TBC1D4	42.11	100.5	1.25496	6.02357		560	APOBEC3G	6.2	1.96	-1.66141	1.80156
	561	IFRD1	20.69	49.34	1.25382	4.99777		561	ANGPT1	1.77	0.56	-1.66025	-0.00637595
	562	LINC00526	0.45	1.07	1.24961	-0.527196		562	LMNTD2	0.41	0.13	-1.65711	-2.11486
	563	TUFT1	1.3	3.09	1.2491	1.00306		563	CEACAM21	1.89	0.6	-1.65535	0.0907103
	564	ZNF468	5.99	14.23	1.24831	3.20671		564	ARHGAP4	16.83	5.35	-1.65342	3.24625
	565	SENP3-EIF4A1	0.78	1.85	1.24598	0.264536		565	EPHB4	175.24	55.72	-1.65306	6.62666
	566	SIRT1	7.99	18.92	1.24364	3.62002		566	LHX6	8.87	2.83	-1.64813	2.32487
	567	LOC283683	0.3	0.71	1.24286	-1.11554		567	CRHR1-IT1	0.94	0.3	-1.6477	-0.913116
	568	SETBP1	0.25	0.59	1.23879	-1.38061		568	LOC101929718	0.47	0.15	-1.6477	-1.91312
	569	CHORDC1	27.48	64.7	1.23538	5.398		569	NPR1	9.73	3.11	-1.64553	2.45968
	570	MEI1	0.91	2.14	1.23367	0.480775		570	BCAS3	6.6	2.11	-1.64522	1.89985
	571	FAM214A	12.74	29.94	1.23271	4.28765		571	MYO7A	1.97	0.63	-1.64477	0.15581
	572	TBXA2R	2.1	4.93	1.2312	1.68599		572	RAD54B	5.19	1.66	-1.64455	1.55346
	573	HSPA1A	47.97	112.51	1.22985	6.19898		573	MYH15	0.5	0.16	-1.64386	-1.82193
	574	OCLN	0.67	1.57	1.22853	0.0364988		574	SCNN1A	0.25	0.08	-1.64386	-2.82193
	575	SLC31A2	6.24	14.59	1.22536	3.25423		575	SCUBE3	0.25	0.08	-1.64386	-2.82193
	576	CDC25A	11.3	26.42	1.22531	4.1109		576	TET1	0.25	0.08	-1.64386	-2.82193
	577	KLHL28	2.66	6.21	1.22317	2.02301		577	RASA4B	4.18	1.34	-1.64127	1.24287
	578	APCDD1L-AS1	0.24	0.56	1.22239	-1.4477		578	LOC101929574	0.53	0.17	-1.64046	-1.73616
	579	LOC101927482	0.78	1.82	1.22239	0.252742		579	TNS2	43.62	14.02	-1.6375	4.62817
	580	LOC101929709	0.91	2.12	1.22013	0.474001		580	FHIT	0.28	0.09	-1.63743	-2.65522
	581	LOC642423	2.43	5.66	1.21985	1.89088		581	MCMDC2	0.28	0.09	-1.63743	-2.65522
	582	RB1	12.79	29.79	1.21981	4.28685		582	SMAD7	2.83	0.91	-1.63686	0.68237
	583	ZDHHC7	32.27	75.13	1.2192	5.62172		583	CEP68	22.79	7.33	-1.63652	3.69207
	584	OTUD1	1.81	4.21	1.21783	1.4649		584	FZD2	2.39	0.77	-1.63408	0.43997
	585	MESP1	0.83	1.93	1.21742	0.339892		585	ZNF792	8.47	2.73	-1.63346	2.26563
	586	ZDHHC18	22.87	53.17	1.21716	5.12396		586	C21orf140	0.31	0.1	-1.63227	-2.50579
	587	LONRF1	8	18.57	1.2149	3.60745		587	LOC283140	0.31	0.1	-1.63227	-2.50579
	588	PROB1	0.44	1.02	1.21299	-0.577928		588	PAIP2B	0.31	0.1	-1.63227	-2.50579
	589	LYSMD3	16.29	37.76	1.21287	4.63235		589	CXorf36	98.09	31.67	-1.63099	5.80054
	590	FAM3C	78.44	181.81	1.21277	6.8999		590	HACD4	6.87	2.22	-1.62975	1.96543
	591	CDKN2AIP	11.59	26.86	1.21258	4.1411		591	FAM201A	0.34	0.11	-1.62803	-2.37041
	592	TRAPPC2B	16.86	39.07	1.21246	4.68176		592	LOC101928674	0.37	0.12	-1.62449	-2.24665
	593	CADPS2	22.02	51.02	1.21225	5.06687		593	ZG16B	0.37	0.12	-1.62449	-2.24665
	594	KHDC1	1.17	2.71	1.21178	0.832401		594	SLC27A1	6.84	2.22	-1.62344	1.96228
	595	FTO-IT1	1.14	2.64	1.2115	0.794786		595	IDNK	4.49	1.46	-1.62075	1.35634
	596	ISPD	0.73	1.69	1.21105	0.151496		596	F2RL3	5.07	1.65	-1.61952	1.53223
	597	CSPG5	0.32	0.74	1.20945	-1.03913		597	ACKR3	18.57	6.05	-1.61797	3.40592
	598	PHKG1	0.29	0.67	1.20811	-1.18182		598	LBX2	1.41	0.46	-1.61599	-0.3123
	599	ZNF121	4.84	11.18	1.20784	2.87893		599	PER3	0.95	0.31	-1.61566	-0.88183
	600	SCN10A	0.13	0.3	1.20645	-2.34019		600	SERPIND1	9.98	3.26	-1.61417	2.51196
	601	TMTC1	0.59	1.36	1.20482	-0.158803		601	CAMK1D	0.52	0.17	-1.61298	-1.7499
	602	TIPIN	15.57	35.89	1.20481	4.5631		602	SKAP1	1.07	0.35	-1.61218	-0.708481
	603	ZFY	0.1	0.23	1.20163	-2.72111		603	NUTM2A	2.72	0.89	-1.61173	0.637742
	604	ZBTB16	2.47	5.68	1.20138	1.9052		604	ACVRL1	200.89	65.74	-1.61156	6.84448
	605	PTGER4	21.16	48.53	1.19754	5.00204		605	SLC22A18	1.1	0.36	-1.61143	-0.668214
	606	MAP1LC3B2	7.62	17.46	1.19619	3.52789		606	SPATA12	1.13	0.37	-1.61073	-0.62904
	607	MET	25.81	59.01	1.19303	5.28637		607	PLSCR3	34.72	11.39	-1.608	4.3137
	608	SLC9B1	0.63	1.44	1.19265	-0.0702537		608	TM7SF2	12.07	3.96	-1.60785	2.78943
	609	TMEM191C	0.14	0.32	1.19265	-2.24018		609	C16orf86	1.34	0.44	-1.60666	-0.381096
	610	SPRY1	2.81	6.42	1.192	2.08657		610	SEC31B	1.4	0.46	-1.60572	-0.317434
	611	ERP44	27.21	62.14	1.19139	5.36176		611	GJD3	4.29	1.41	-1.60528	1.29834
	612	EFNA5	5.36	12.24	1.1913	3.01788		612	KIAA1462	34.53	11.39	-1.60008	4.30974
	613	ITGAV	40.74	92.9	1.18923	5.94299		613	ST8SIA6	1	0.33	-1.59946	-0.799731
	614	ULBP2	9.43	21.5	1.18901	3.83176		614	PAQR8	7.06	2.33	-1.59934	2.02
	615	HIST1H2BD	1.86	4.24	1.18876	1.48968		615	ADAMTS9	37.62	12.43	-1.59767	4.43459
	616	C19orf57	0.18	0.41	1.18763	-1.88012		616	PMS2P4	5.96	1.97	-1.59712	1.77675
	617	CDK20	0.72	1.64	1.18763	0.119882		617	UNC13D	4.22	1.4	-1.59182	1.28133
	618	KIAA1804	0.18	0.41	1.18763	-1.88012		618	LOC100505666	2.41	0.8	-1.59096	0.473553
	619	VIMP	73.03	165.89	1.18367	6.78225		619	C15orf52	16.68	5.54	-1.59016	3.26497
	620	ATP2A2	75.11	170.4	1.18185	6.82186		620	KCTD12	201.12	66.84	-1.58927	6.85728
	621	LOC100507577	1.08	2.45	1.18175	0.701907		621	GGT5	53.57	17.81	-1.58874	4.94898
	622	GBE1	124.11	281.03	1.1791	7.54503		622	ING4	30	9.99	-1.58641	4.11369
	623	FICD	5.18	11.72	1.17795	2.96193		623	CCDC18	6.36	2.12	-1.58496	1.87655
	624	STAM	12.8	28.96	1.17792	4.26703		624	GPR39	0.39	0.13	-1.58496	-2.15094
	625	ATAD3B	22.99	52	1.17751	5.11169		625	LINC00211	0.54	0.18	-1.58496	-1.68145
	626	ARG2	35.59	80.48	1.17716	5.74198		626	LOC101927040	0.27	0.09	-1.58496	-2.68145
	627	S1PR3	16.6	37.53	1.17686	4.64154		627	ZNF205-AS1	0.27	0.09	-1.58496	-2.68145
	628	PALMD	71.82	162.33	1.17647	6.75455		628	EFNB3	0.24	0.08	-1.58496	-2.85137
	629	PIK3CA	16.55	37.39	1.17582	4.63667		629	FAM65B	0.24	0.08	-1.58496	-2.85137
	630	RNF19A	21.39	48.31	1.17539	5.00656		630	PITPNM3	0.69	0.23	-1.58496	-1.32781
	631	KLHL15	2.97	6.7	1.1737	2.15731		631	SATB1	1.38	0.46	-1.58496	-0.327813
	632	FBXO45	5.42	12.22	1.17288	3.02473		632	SPATA9	0.24	0.08	-1.58496	-2.85137
	633	RICTOR	9.48	21.35	1.17128	3.83053		633	LOC101928370	14.95	5	-1.58015	3.112
	634	MTHFD2	30.85	69.47	1.17112	5.53276		634	RGS12	16.51	5.53	-1.57799	3.25627
	635	TNFRSF10A	25.07	56.41	1.16999	5.23288		635	TMC7	4.89	1.64	-1.57614	1.50177
	636	COL25A1	0.12	0.27	1.16993	-2.47393		636	ZNF345	1.52	0.51	-1.5755	-0.18368
	637	LAMA1	0.12	0.27	1.16993	-2.47393		637	ACOX2	1.28	0.43	-1.57374	-0.430724
	638	DERL2	23.8	53.5	1.16858	5.15718		638	ARHGAP26	3.75	1.26	-1.57347	1.12016
	639	HMHA1	3.81	8.56	1.16782	2.5137		639	LOC81691	2.41	0.81	-1.57304	0.482513
	640	RNF125	0.29	0.65	1.16439	-1.20368		640	WSCD1	24.53	8.25	-1.57208	3.83043
	641	MARVELD2	1.84	4.12	1.16294	1.46118		641	SH2B3	124.71	41.96	-1.57149	6.17669
	642	ZNF267	13.05	29.19	1.16142	4.28669		642	CCDC171	1.04	0.35	-1.57116	-0.728995
	643	AGO2	18.4	41.15	1.16119	4.78223		643	OR7E37P	0.77	0.26	-1.56635	-1.16024
	644	NFKBIB	45.93	102.67	1.16051	6.10162		644	STEAP2	2.99	1.01	-1.56579	0.79725
	645	KLF6	60.74	135.75	1.16023	6.50469		645	SENP8	3.46	1.17	-1.56426	1.00864
	646	LRCH1	7.08	15.82	1.15993	3.40371		646	LOC100506368	0.68	0.23	-1.5639	-1.33834
	647	LAT2	0.47	1.05	1.15966	-0.509439		647	NUTM2D	0.68	0.23	-1.5639	-1.33834
	648	CDKN2B	3.59	8.02	1.15962	2.42379		648	LOC401320	1.71	0.58	-1.55987	-0.00593943
	649	PAPSS2	108.8	243.04	1.15952	7.34529		649	PTPRB	36.3	12.32	-1.55897	4.40241
	650	CERS6	5.58	12.44	1.15665	3.05859		650	FAM227B	1.09	0.37	-1.55873	-0.655037
	651	RND3	64.18	142.99	1.15572	6.58191		651	CD14	0.53	0.18	-1.558	-1.69493
	652	CFL2	89.17	198.62	1.15538	7.05618		652	SRRM5	0.5	0.17	-1.55639	-1.7782
	653	DNAJB9	21.28	47.3	1.15234	4.9876		653	ACSF2	15.32	5.21	-1.55606	3.15931
	654	SIRT7	13.23	29.4	1.152	4.30174		654	BATF2	3.7	1.26	-1.5541	1.11047
	655	SLC19A1	20.02	44.47	1.15139	4.89907		655	LOC101927181	0.91	0.31	-1.5536	-0.912861
	656	MAN2A1	31.24	69.37	1.15092	5.54078		656	TOP2A	87.74	29.9	-1.55309	5.67862
	657	PPP3CC	16.39	36.39	1.15073	4.61011		657	SLC37A4	16.27	5.55	-1.55165	3.24832
	658	PTPRR	0.14	0.31	1.14684	-2.26308		658	ASIC1	0.7	0.24	-1.54432	-1.28673
	659	PDE4B	51.81	114.71	1.14669	6.2685		659	DOCK2	0.35	0.12	-1.54432	-2.28673
	660	USP47	25.03	55.4	1.14623	5.2187		660	C15orf26	1.02	0.35	-1.54314	-0.743002
	661	TGFBR3L	0.47	1.04	1.14585	-0.516342		661	CCDC3	0.32	0.11	-1.54057	-2.41414
	662	MNAT1	51.89	114.73	1.14471	6.26974		662	HIF3A	2.76	0.95	-1.53867	0.695334
	663	HSP90B1	1160.93	2564.51	1.1434	10.7528		663	NYNRIN	18.04	6.21	-1.53853	3.40386
	664	RALGPS2	5.79	12.78	1.14225	3.10469		664	FOXP4-AS1	0.61	0.21	-1.53842	-1.48233
	665	EFTUD1	18.56	40.96	1.14202	4.78513		665	HYAL1	2.99	1.03	-1.5375	0.811395
	666	SPAG1	3.88	8.56	1.14155	2.52683		666	POU5F1	0.29	0.1	-1.53605	-2.5539
	667	RABGEF1	15.86	34.99	1.14155	4.5581		667	PXN	257.48	88.95	-1.53339	7.24162
	668	USP31	4.59	10.12	1.14064	2.76882		668	HIST1H2AJ	1.36	0.47	-1.53287	-0.32283
	669	SLC41A2	3.08	6.79	1.14048	2.19317		669	ZNF658B	1.36	0.47	-1.53287	-0.32283
	670	DNAJC3	40.75	89.64	1.13734	5.9174		670	DLGAP5	78.2	27.03	-1.53261	5.52279
	671	FAM111B	7.16	15.73	1.13549	3.4077		671	PDCD1LG2	9.08	3.14	-1.53193	2.41673
	672	SNORA10	9.45	20.75	1.13473	3.80768		672	HMMR	34.57	11.96	-1.5313	4.3458
	673	ULK4P1	0.62	1.36	1.13327	-0.123027		673	ACSS3	0.26	0.09	-1.53051	-2.70867
	674	ULK4P2	0.62	1.36	1.13327	-0.123027		674	LY6G5C	6.21	2.15	-1.53026	1.86946
	675	BCL2L11	3.14	6.86	1.12744	2.21449		675	FLI1	131.33	45.48	-1.52989	6.27211
	676	PXK	7.61	16.61	1.12608	3.49094		676	KCND1	0.75	0.26	-1.52838	-1.17923
	677	LINC01510	0.22	0.48	1.12553	-1.62166		677	SH3PXD2A	7.41	2.57	-1.52771	2.12562
	678	VWDE	0.11	0.24	1.12553	-2.62166		678	ENC1	21.03	7.3	-1.52648	3.63114
	679	RAB21	20.13	43.86	1.12356	4.89305		679	MMRN2	214.69	74.58	-1.52539	6.98341
	680	MCTP1	18.21	39.62	1.1215	4.74741		680	LOC400927-CSNK1E	1.87	0.65	-1.52453	0.140775
	681	UBE2W	10.38	22.58	1.12124	3.93635		681	C1GALT1C1L	1.15	0.4	-1.52356	-0.560147
	682	DNASE1L2	0.23	0.5	1.12029	-1.56015		682	CACNA1A	0.23	0.08	-1.52356	-2.88208
	683	C2CD2L	4.73	10.28	1.11993	2.8018		683	EFCAB12	0.23	0.08	-1.52356	-2.88208
	684	CD274	6.36	13.82	1.11966	3.22886		684	PZP	0.23	0.08	-1.52356	-2.88208
	685	PDGFC	3.03	6.58	1.11877	2.1587		685	FLJ41200	7.03	2.45	-1.52074	2.05315
	686	MAN1A2	25.09	54.48	1.11861	5.20835		686	LPXN	29.69	10.35	-1.52035	4.13173
	687	USP46	6.33	13.74	1.1181	3.22126		687	LIMCH1	3.24	1.13	-1.51967	0.936158
	688	LETM2	3.76	8.16	1.11784	2.46965		688	DUSP23	127.03	44.31	-1.51947	6.22929
	689	SLC27A4	20.8	45.1	1.11654	4.93678		689	MARCH1	0.43	0.15	-1.51937	-1.97728
	690	TICAM1	14	30.34	1.11579	4.36525		690	LOC644656	2.35	0.82	-1.51896	0.473178
	691	ASAH2	0.12	0.26	1.11548	-2.50116		691	TEAD2	90.39	31.57	-1.51761	5.73929
	692	DUSP2	0.3	0.65	1.11548	-1.17923		692	PPAP2B	57.33	20.05	-1.51569	5.08337
	693	MASP1	0.18	0.39	1.11548	-1.91619		693	KCNG1	1.4	0.49	-1.51457	-0.27186
	694	ZNF878	0.12	0.26	1.11548	-2.50116		694	RAET1G	2.14	0.75	-1.51265	0.341287
	695	ERRFI1	18.6	40.27	1.1144	4.77443		695	CBLN3	2.31	0.81	-1.5119	0.451943
	696	SOWAHC	3.67	7.94	1.11336	2.43246		696	SNX10	0.77	0.27	-1.5119	-1.13302
	697	SLC17A9	16.68	36.03	1.11108	4.61559		697	IER5L	10.14	3.56	-1.51011	2.58693
	698	CASP9	6.64	14.33	1.10978	3.28607		698	LENG9	3.87	1.36	-1.50873	1.19797
	699	C9orf47	0.19	0.41	1.10962	-1.84112		699	LOC100506985	0.54	0.19	-1.50696	-1.64245
	700	LOC101928371	0.19	0.41	1.10962	-1.84112		700	SNHG18	0.54	0.19	-1.50696	-1.64245
	701	RADIL	0.19	0.41	1.10962	-1.84112		701	COL1A2	3.58	1.26	-1.50654	1.08669
	702	LOC154761	10.2	22.01	1.10959	3.90529		702	DHRS3	21.59	7.6	-1.50629	3.67915
	703	OSTM1	14.84	32.01	1.10903	4.44593		703	CMIP	41.95	14.79	-1.50405	4.63857
	704	PLCB1	7.99	17.22	1.10782	3.5521		704	NOS3	74.05	26.11	-1.5039	5.45848
	705	LOC100129940	0.85	1.83	1.10631	0.318689		705	ITGB2	0.34	0.12	-1.5025	-2.30764
	706	SEC23B	36.68	78.92	1.1054	5.74962		706	CCDC178	1.53	0.54	-1.5025	-0.137719
	707	NR2C2AP	9.63	20.69	1.10333	3.8192		707	LRTOMT	2.55	0.9	-1.5025	0.599247
	708	FASTKD5	20.58	44.17	1.10182	4.91408		708	KIF22	53.71	18.97	-1.50147	4.99638
	709	MAP6D1	1.86	3.99	1.10109	1.44585		709	LRP5	39.46	13.96	-1.49909	4.55277
	710	BRI3BP	4.73	10.14	1.10015	2.79191		710	CITED1	0.65	0.23	-1.49881	-1.37089
	711	KIAA1328	1.83	3.92	1.09901	1.42135		711	PODXL2	2.91	1.03	-1.49837	0.791832
	712	SLC25A33	14.04	30.07	1.09878	4.36086		712	P2RY2	2.26	0.8	-1.49825	0.427197
	713	PGAM4	0.72	1.54	1.09686	0.0744996		713	ARHGEF6	2.09	0.74	-1.49791	0.31455
	714	CPEB2	3.89	8.31	1.09508	2.50731		714	GGN	1.44	0.51	-1.4975	-0.222681
	715	NRG3	0.67	1.43	1.09378	-0.0308759		715	KCNC3	0.48	0.17	-1.4975	-1.80764
	716	CNST	7.42	15.81	1.09135	3.43709		716	TP53	84.42	29.9	-1.49744	5.65079
	717	FBXO33	5.96	12.69	1.09031	3.12047		717	TMPO-AS1	1.89	0.67	-1.49615	0.17031
	718	TMEM199	10.88	23.15	1.08933	3.98827		718	BORA	11.33	4.02	-1.49488	2.75464
	719	RIMS2	0.47	1	1.08927	-0.544634		719	BIRC3	0.93	0.33	-1.49476	-0.85208
	720	DDIT3	25.54	54.29	1.08793	5.21865		720	IGFBP4	559.51	198.63	-1.49408	8.38098
	721	RPEL1	0.24	0.51	1.08746	-1.51516		721	ALOX12	1.07	0.38	-1.49354	-0.649159
	722	PPP2R3A	5.39	11.45	1.08699	2.97378		722	CTSO	10.52	3.74	-1.49202	2.64905
	723	PLD6	2.26	4.8	1.08671	1.71968		723	SCARF1	57.57	20.47	-1.49181	5.10134
	724	TMEM144	2.43	5.16	1.08641	1.82416		724	PTGS1	50.24	17.87	-1.4913	4.90512
	725	LIG4	11.56	24.52	1.08482	4.07348		725	GPR4	29	10.32	-1.49061	4.11268
	726	PLAG1	4.34	9.2	1.08394	2.65966		726	HM13-AS1	1.18	0.42	-1.49033	-0.506376
	727	SACM1L	15.58	32.99	1.08233	4.50279		727	SORT1	1.32	0.47	-1.48981	-0.344365
	728	TMEM251	24.45	51.77	1.08228	5.1529		728	PBK	33.14	11.8	-1.48979	4.30561
	729	APAF1	5.64	11.93	1.08083	3.03611		729	LINC00467	8.27	2.95	-1.48717	2.3043
	730	SDE2	8.53	18.04	1.08058	3.63284		730	NEIL3	5.91	2.11	-1.48592	1.8202
	731	PRKACB	68.45	144.75	1.08044	6.6372		731	ACACB	0.28	0.1	-1.48543	-2.57921
	732	TVP23C	5.85	12.37	1.08034	3.08861		732	SORBS2	10.2	3.65	-1.4826	2.6092
	733	GABRE	1.97	4.16	1.07839	1.51739		733	HTR7P1	7.99	2.86	-1.48218	2.25711
	734	EIF5A2	2.06	4.35	1.07837	1.58183		734	ZFP90	9.58	3.43	-1.48182	2.51912
	735	MTDH	29.2	61.66	1.07837	5.40708		735	DHRS12	6.03	2.16	-1.48113	1.85159
	736	C10orf12	3.23	6.82	1.07824	2.23065		736	S1PR1	196.86	70.57	-1.48004	6.881
	737	DNER	0.09	0.19	1.078	-2.93493		737	PANO1	0.92	0.33	-1.47917	-0.859878
	738	PIN4P1	0.09	0.19	1.078	-2.93493		738	FGF2	8.11	2.91	-1.47868	2.28036
	739	SEPT3	0.09	0.19	1.078	-2.93493		739	CCDC39	0.39	0.14	-1.47805	-2.09748
	740	CDRT1	0.27	0.57	1.078	-1.34997		740	TMEM180	1.42	0.51	-1.47732	-0.23277
	741	LOC100996437	0.27	0.57	1.078	-1.34997		741	EFNA3	2.7	0.97	-1.4769	0.694508
	742	NUPL1	13.13	27.71	1.07754	4.25356		742	OAS2	5.59	2.01	-1.47565	1.74502
	743	RPSAP52	2.41	5.08	1.0758	1.80693		743	FBXO24	0.25	0.09	-1.47393	-2.73697
	744	P3H2	1.21	2.55	1.07549	0.812752		744	TCTEX1D1	6.44	2.32	-1.47294	1.95059
	745	UBE2MP1	2.83	5.96	1.07451	2.03806		745	TRAM1L1	1.61	0.58	-1.47294	-0.0494073
	746	SLC52A2	48.44	102.01	1.07444	6.13535		746	KSR2	1.97	0.71	-1.4723	0.242043
	747	GFPT1	21.73	45.69	1.07219	4.97771		747	SOX7	59.74	21.55	-1.47101	5.16512
	748	ZNF622	34.13	71.75	1.07194	5.62894		748	TUB	0.36	0.13	-1.46949	-2.20867
	749	ZNF229	3.83	8.05	1.07164	2.47317		749	SH3RF3	9.02	3.27	-1.46384	2.44121
	750	C2orf27A	4.15	8.72	1.07122	2.58872		750	CLSTN3	15.44	5.6	-1.46317	3.21701
	751	ZSWIM5	0.9	1.89	1.07039	0.383192		751	MIR497HG	3.97	1.44	-1.46307	1.2576
	752	LOC102724434	8.11	17.02	1.06946	3.55443		752	SUFU	20.2	7.33	-1.46247	3.60505
	753	CACUL1	14.36	30.12	1.06867	4.37832		753	BRIP1	2.48	0.9	-1.46234	0.579169
	754	PRKAA2	0.93	1.95	1.06817	0.429388		754	FOXC2	19.61	7.12	-1.46164	3.5627
	755	ARL8B	60.51	126.84	1.06776	6.45298		755	GATSL3	18.22	6.62	-1.46062	3.45714
	756	GREB1L	0.21	0.44	1.06711	-1.71798		756	SLC46A3	7.43	2.7	-1.4604	2.16316
	757	RAB23	7.25	15.19	1.06707	3.39152		757	CFLAR-AS1	0.66	0.24	-1.45943	-1.32918
	758	NDUFAF4	15.06	31.53	1.066	4.44565		758	LANCL3	0.22	0.08	-1.45943	-2.91414
	759	LINC01091	0.86	1.8	1.06559	0.315203		759	LDLRAD4	0.22	0.08	-1.45943	-2.91414
	760	ATP6V1D	76.5	159.71	1.06192	6.78835		760	LRRC34	2.86	1.04	-1.45943	0.786299
	761	CTSV	0.46	0.96	1.0614	-0.589594		761	NDUFA4L2	0.44	0.16	-1.45943	-1.91414
	762	AKR1C1	5.65	11.79	1.06124	3.02887		762	DTNB	5.63	2.05	-1.45751	1.76438
	763	ZFP36	7.36	15.35	1.06046	3.40994		763	GNRHR2	1.51	0.55	-1.45705	-0.133974
	764	RBM24	1.32	2.75	1.05889	0.929985		764	SLC16A5	8.7	3.17	-1.45653	2.39275
	765	HUS1	19.79	41.18	1.05717	4.83529		765	SMO	6.88	2.51	-1.45472	2.05505
	766	PREX2	21.17	44.04	1.05679	4.93235		766	MB21D2	2.63	0.96	-1.45396	0.668085
	767	FKBP4	69.03	143.54	1.05616	6.63723		767	ALX3	1.89	0.69	-1.45372	0.191527
	768	BVES	2.9	6.03	1.05611	2.06411		768	GLCE	62.17	22.7	-1.45353	5.23138
	769	LOC100288570	0.38	0.79	1.05585	-0.868002		769	FAM13A-AS1	0.52	0.19	-1.45251	-1.66967
	770	FAM73A	9.19	19.1	1.05544	3.72778		770	SYNJ2	59.33	21.69	-1.45173	5.16482
	771	ADCY1	0.13	0.27	1.05445	-2.41619		771	FDXR	65.21	23.85	-1.4511	5.30147
	772	CDKL1	7.27	15.09	1.05357	3.38874		772	LOC554206	1.23	0.45	-1.45066	-0.426672
	773	UGCG	15.21	31.57	1.05353	4.45372		773	RGPD6	0.41	0.15	-1.45066	-2.01163
	774	PDRG1	29.93	62.12	1.05347	5.43025		774	ADSSL1	0.71	0.26	-1.44931	-1.21876
	775	MIR181A1HG	0.4	0.83	1.05311	-0.795372		775	SYP	0.3	0.11	-1.44746	-2.4607
	776	EIF1AD	20.81	43.18	1.05309	4.90575		776	WWTR1-AS1	0.3	0.11	-1.44746	-2.4607
	777	MS4A6A	1.74	3.61	1.05291	1.32554		777	DNAJB5	13.6	4.99	-1.44649	3.04229
	778	NEDD4L	3.28	6.8	1.05184	2.23962		778	RAET1E	0.79	0.29	-1.4458	-1.06298
	779	IGF1R	4.66	9.66	1.05169	2.74618		779	LOC101928796	0.49	0.18	-1.44478	-1.75154
	780	GLIS3	1.4	2.9	1.05063	1.01074		780	SLC29A2	0.98	0.36	-1.44478	-0.751539
	781	CDK8	6.75	13.96	1.04834	3.27906		781	ASAP3	9.11	3.35	-1.44329	2.46581
	782	PVRL3	21.2	43.79	1.04654	4.92926		782	GOLGA2P7	6.95	2.56	-1.44087	2.07658
	783	NKIRAS1	5.82	12.02	1.04635	3.06419		783	SSBP3-AS1	0.38	0.14	-1.44057	-2.11621
	784	ZNF90	0.46	0.95	1.04629	-0.597147		784	LOC101929340	2.55	0.94	-1.43976	0.630615
	785	RBMS3	4.4	9.07	1.0436	2.6593		785	ST3GAL5	15.37	5.67	-1.4387	3.2227
	786	CASP7	54.68	112.66	1.04289	6.29439		786	PPM1J	1.87	0.69	-1.43837	0.183853
	787	POTEJ	0.17	0.35	1.04182	-2.03548		787	JAK3	2.57	0.95	-1.43577	0.643884
	788	TOR1AIP2	18.65	38.39	1.04155	4.74188		788	PPOX	11.33	4.19	-1.43513	2.78451
	789	KIF9-AS1	0.7	1.44	1.04064	0.00574782		789	GDF6	0.27	0.1	-1.43296	-2.60545
	790	ANXA1	985.61	2024.74	1.03865	10.4642		790	NPIPB9	0.54	0.2	-1.43296	-1.60545
	791	DUXAP8	0.58	1.19	1.03684	-0.267457		791	TMEM200A	4.94	1.83	-1.43267	1.58818
	792	RHEBL1	2.91	5.97	1.03671	2.05938		792	SAMD13	2.83	1.05	-1.43041	0.785596
	793	TRMT61A	8.53	17.49	1.03591	3.6105		793	ZMAT1	0.7	0.26	-1.42884	-1.22899
	794	MAP3K5	6.01	12.32	1.03557	3.10515		794	CECR1	8.18	3.04	-1.42803	2.31809
	795	ZNF788	1.47	3.01	1.03395	1.07279		795	LIFR-AS1	0.78	0.29	-1.42742	-1.07216
	796	SLC2A13	1.09	2.23	1.03272	0.640686		796	KLK6	2.34	0.87	-1.42742	0.512798
	797	SLC7A6OS	15.63	31.97	1.0324	4.48245		797	RPS6KA5	4.08	1.52	-1.4245	1.31632
	798	CRNDE	2.53	5.17	1.03103	1.85465		798	FAM124B	109.91	40.95	-1.42439	6.06799
	799	ZDHHC2	21.47	43.86	1.03058	4.93954		799	BBC3	52.17	19.45	-1.42345	4.99342
	800	CDK2	36.03	73.52	1.02894	5.6856		800	SULT1B1	30.24	11.28	-1.42269	4.20704
	801	CHPT1	22.68	46.18	1.02585	5.01627		801	HECW2	25.95	9.68	-1.42266	3.98633
	802	PRPF4	15.32	31.16	1.02428	4.44948		802	FAM86C1	8.55	3.19	-1.42237	2.38474
	803	AIFM2	9.99	20.3	1.02292	3.83195		803	CH25H	0.91	0.34	-1.42033	-0.846227
	804	MAN1A1	10.01	20.33	1.02217	3.83445		804	WDR31	1.15	0.43	-1.41923	-0.507979
	805	ENTPD3-AS1	0.35	0.71	1.02046	-1.00434		805	LIMS2	22.03	8.24	-1.41875	3.75202
	806	PSEN2	7.07	14.34	1.02026	3.33184		806	ACOT11	5.69	2.13	-1.41758	1.79964
	807	TNFRSF10C	59.08	119.81	1.02001	6.3946		807	MTMR11	6.49	2.43	-1.41726	1.98959
	808	RIOK3	31.18	63.21	1.01953	5.47231		808	CD34	16.13	6.04	-1.41713	3.30311
	809	NPC1	28.29	57.34	1.01925	5.33185		809	FAM86DP	5.87	2.2	-1.41586	1.84543
	810	TBXAS1	6.5	13.17	1.01874	3.20981		810	HJURP	25.82	9.68	-1.41541	3.98271
	811	TRMT6	15.31	30.99	1.01733	4.44507		811	BCAM	17.55	6.58	-1.41531	3.42574
	812	PALLD	23.16	46.86	1.01672	5.04192		812	SOX4	65.34	24.5	-1.41518	5.3223
	813	LOC101927755	0.43	0.87	1.01668	-0.709252		813	IL16	0.24	0.09	-1.41504	-2.76641
	814	FNDC8	0.44	0.89	1.0163	-0.676274		814	LOC101928794	1.04	0.39	-1.41504	-0.650935
	815	HAS3	0.46	0.93	1.0156	-0.612496		815	PFKFB1	0.32	0.12	-1.41504	-2.35137
	816	TPRG1L	57.08	115.4	1.01559	6.34271		816	SEMA4A	0.96	0.36	-1.41504	-0.766412
	817	MOAP1	14.93	30.18	1.01538	4.40783		817	STK33	0.32	0.12	-1.41504	-2.35137
	818	TUBA4A	24.07	48.62	1.01431	5.09632		818	DHRS4-AS1	9.22	3.46	-1.41399	2.49777
	819	LOC100133985	0.59	1.19	1.01217	-0.255126		819	ADAMTS4	32.45	12.18	-1.4137	4.31329
	820	CRELD1	12.77	25.74	1.01125	4.18031		820	C1orf110	1.89	0.71	-1.4125	0.212139
	821	LRP12	5.24	10.56	1.01097	2.89505		821	LRRC6	1.41	0.53	-1.41163	-0.21012
	822	FAM74A6	0.79	1.59	1.0091	0.164476		822	IFFO2	18.96	7.13	-1.41098	3.53939
	823	EIF1AY	0.93	1.87	1.00774	0.39917		823	PPP1R3E	1.17	0.44	-1.41093	-0.478958
	824	AKR1C3	8.58	17.25	1.00755	3.60475		824	PARD6G	0.69	0.26	-1.40808	-1.23937
	825	LOC374443	1.99	4	1.00723	1.49638		825	NRP1	133.48	50.31	-1.40771	6.35663
	826	SNX2	27.28	54.8	1.00633	5.27294		826	TNS3	14.3	5.39	-1.40766	3.13411
	827	ZNF28	4.79	9.62	1.00601	2.76303		827	LRRC32	86.05	32.48	-1.40562	5.72429
	828	ACOT4	1.43	2.87	1.00504	1.01853		828	TMEM25	9.06	3.42	-1.40551	2.47675
	829	LRRC3	2.9	5.82	1.00497	2.03854		829	DEPDC1B	12.12	4.58	-1.40397	2.89733
	830	MYDGF	325.87	653.65	1.00422	8.85026		830	E2F8	9.97	3.77	-1.40303	2.61608
	831	BRF2	12.54	25.15	1.00402	4.15048		831	LOC100133315	1.19	0.45	-1.40296	-0.450521
	832	SLC35D1	4.93	9.88	1.00292	2.80305		832	NHSL2	23.07	8.73	-1.40196	3.82696
	833	NHLRC2	7.62	15.27	1.00284	3.43121		833	TCF7L1	7.58	2.87	-1.40115	2.22162
	834	FUT4	3.14	6.29	1.0023	2.15191		834	HSPG2	628.66	238.24	-1.39986	8.5962
	835	HSP90AA1	913.55	1827.69	1.00047	10.3356		835	RAP2B	15.43	5.85	-1.39923	3.24805
	836	AGMO	0.2	0.4	1	-1.82193		836	GNAZ	0.29	0.11	-1.39855	-2.48515
	837	C1S	0.13	0.26	1	-2.44342		837	LOXL4	0.58	0.22	-1.39855	-1.48515
	838	CLEC12B	0.84	1.68	1	0.248461		838	TNFAIP8L3	91.58	34.74	-1.39843	5.81774
	839	HS6ST2	0.11	0.22	1	-2.68442		839	RALGAPA2	19.11	7.25	-1.39827	3.55712
	840	LAMA2	0.18	0.36	1	-1.97393		840	LINC00341	6.14	2.33	-1.39791	1.91928
	841	LOC727896	0.4	0.8	1	-0.821928		841	VMAC	3.32	1.26	-1.39776	1.0323
	842	MOXD1	0.09	0.18	1	-2.97393		842	LRRC37A3	2.16	0.82	-1.39734	0.412364
	843	RHBDL1	0.15	0.3	1	-2.23697		843	SUCLG2-AS1	0.79	0.3	-1.39689	-1.03852
	844	ST7-OT3	0.25	0.5	1	-1.5		844	SHF	1.79	0.68	-1.39635	0.141783
	845	PPP3R1	48.3	96.5	0.998506	6.0932		845	LOC100507156	0.5	0.19	-1.39593	-1.69796
	846	CYTH1	25.47	50.87	0.998016	5.16974		846	TMED10P1	0.71	0.27	-1.39486	-1.19154
	847	GRAMD1C	5.81	11.6	0.997515	3.0373		847	NEK2	23.75	9.04	-1.39353	3.87309
	848	CNKSR3	5.11	10.2	0.997174	2.85191		848	MORN3	0.84	0.32	-1.39232	-0.947697
	849	NIPA1	4.61	9.2	0.996867	2.7032		849	SAMD12	0.21	0.08	-1.39232	-2.9477
	850	COBLL1	7.84	15.63	0.995392	3.46855		850	SAPCD2	14.62	5.57	-1.39219	3.17377
	851	NCK1	18.22	36.29	0.994049	4.68448		851	HNRNPCL4	2.02	0.77	-1.39142	0.318643
	852	BNIP3	74.15	147.59	0.993076	6.70891		852	MRPL45P2	1.81	0.69	-1.39132	0.160329
	853	RCAN1	15.32	30.49	0.99292	4.4338		853	STXBP5-AS1	0.97	0.37	-1.39046	-0.739173
	854	LOC101927746	1.8	3.58	0.991963	1.34398		854	TRAIP	5.05	1.93	-1.38768	1.64244
	855	SMAP1	23.61	46.95	0.991727	5.05719		855	LRRC49	5.18	1.98	-1.38745	1.67923
	856	SLC33A1	28.44	56.55	0.991606	5.32565		856	APOB	0.34	0.13	-1.38702	-2.2499
	857	LOC554249	3.82	7.59	0.990527	2.42884		857	LOC401052	0.34	0.13	-1.38702	-2.2499
	858	DPH3	24.45	48.57	0.990231	5.10688		858	SP6	0.68	0.26	-1.38702	-1.2499
	859	DNAJA4	10.8	21.44	0.989274	3.9276		859	RASA4	2.04	0.78	-1.38702	0.335058
	860	CAND1	52.53	103.99	0.985231	6.20769		860	THAP10	4.18	1.6	-1.38543	1.37079
	861	PAQR4	13.23	26.18	0.984652	4.21807		861	WBSCR27	1.88	0.72	-1.38466	0.218401
	862	ZBTB43	4.51	8.92	0.983916	2.66509		862	MAMSTR	1.67	0.64	-1.3837	0.047996
	863	CBX7	1.31	2.59	0.983385	0.881259		863	ITGA10	7.88	3.02	-1.38365	2.28637
	864	PPP2R5B	10.02	19.81	0.983346	3.81648		864	CYYR1	23.05	8.84	-1.38265	3.83537
	865	TIMM17A	140.58	277.84	0.982863	7.62668		865	PTCHD4	2.19	0.84	-1.38247	0.439696
	866	C3orf52	1.55	3.06	0.981263	1.1229		866	HOXB5	4.84	1.86	-1.3797	1.58515
	867	CLDND1	49.63	97.93	0.980538	6.12341		867	PPP1R16B	47.2	18.14	-1.37961	4.87091
	868	MMP1	164	323.41	0.979668	7.84739		868	TNFRSF1B	48.91	18.81	-1.37863	4.92274
	869	SAP30L-AS1	0.66	1.3	0.977974	-0.110475		869	LPAR2	0.65	0.25	-1.37851	-1.31074
	870	RASSF1	27.99	55.12	0.977664	5.29567		870	ARL6IP1	157.63	60.65	-1.37796	6.61142
	871	POMC	0.95	1.87	0.977039	0.414519		871	ARPIN	12.42	4.78	-1.37758	2.9458
	872	RBM33	8.21	16.16	0.976973	3.52587		872	CAPS	1.48	0.57	-1.37656	-0.122684
	873	HSP90B2P	0.63	1.24	0.976916	-0.178118		873	EEF1A1	7780.57	2997.67	-1.37603	12.2376
	874	DDX3Y	1.76	3.46	0.975197	1.30317		874	PNMA2	5.76	2.22	-1.37551	1.83831
	875	MED31	14.17	27.85	0.974838	4.31219		875	ZNF589	14.24	5.49	-1.37507	3.14434
	876	TBC1D19	3.33	6.54	0.973768	2.22241		876	SSC5D	0.7	0.27	-1.3744	-1.20177
	877	RGCC	28.35	55.67	0.973551	5.31205		877	TFF3	5.34	2.06	-1.3742	1.72974
	878	ANKRD30BL	1.09	2.14	0.973283	0.610969		878	LRRC48	1.27	0.49	-1.37397	-0.342159
	879	SMURF1	11.1	21.79	0.973107	3.95904		879	DISC1	3.68	1.42	-1.37381	1.1928
	880	PIGL	7.71	15.12	0.971655	3.43256		880	LOC730202	1.5	0.58	-1.37084	-0.100456
	881	EIF2B2	105.73	207.13	0.970152	7.20932		881	TCEA2	16.08	6.22	-1.37028	3.32206
	882	MICB	34.45	67.45	0.969314	5.59109		882	BMS1P21	0.31	0.12	-1.36923	-2.37428
	883	GCA	3.37	6.59	0.96753	2.23651		883	PMEL	0.62	0.24	-1.36923	-1.37428
	884	PDF	9.6	18.76	0.966554	3.74631		884	LOC100130691	0.67	0.26	-1.36565	-1.26059
	885	CAV2	106.53	208.01	0.965393	7.21781		885	MYLIP	12.42	4.82	-1.36556	2.95181
	886	RPL21	157.12	306.77	0.965291	7.77837		886	CFAP126	2.86	1.11	-1.36546	0.833287
	887	ULBP1	1.26	2.46	0.965235	0.816041		887	ABI3	66.92	26.01	-1.36337	5.38268
	888	HSPH1	65.45	127.69	0.96418	6.51441		888	BTBD11	0.36	0.14	-1.36257	-2.15522
	889	TMTC2	2.64	5.15	0.964035	1.88256		889	PRR29	74.62	29.04	-1.36152	5.54073
	890	OTUD3	3.17	6.18	0.963124	2.14604		890	NPB	1.67	0.65	-1.36134	0.0591799
	891	LOC103908605	3.71	7.23	0.962576	2.37271		891	TNFAIP8L1	50.15	19.52	-1.3613	4.96753
	892	FGFR1OP2	46.35	90.3	0.962157	6.01558		892	CELSR1	1.13	0.44	-1.36075	-0.504051
	893	HRAT5	0.18	0.35	0.959358	-1.99425		893	DMTN	17.91	6.98	-1.35947	3.48296
	894	ATF7IP2	1.97	3.83	0.959149	1.45777		894	C8orf44	1.41	0.55	-1.35819	-0.183401
	895	IGHMBP2	6.24	12.13	0.958962	3.12103		895	AKR7A3	0.41	0.16	-1.35755	-1.96508
	896	KCTD3	25.9	50.32	0.95818	5.17397		896	RASAL3	2.87	1.12	-1.35755	0.842275
	897	PDIA4	291.86	566.67	0.957232	8.66775		897	LTBP2	96.21	37.6	-1.35545	5.91039
	898	FZD9	0.34	0.66	0.956931	-1.07793		898	RARRES3	4.55	1.78	-1.35399	1.50887
	899	PTAFR	0.17	0.33	0.956931	-2.07793		899	IGFBP5	0.23	0.09	-1.35364	-2.79711
	900	ZNF221	1.7	3.3	0.956931	1.244		900	LOC728989	0.23	0.09	-1.35364	-2.79711
	901	GTF2B	34.17	66.31	0.956496	5.57291		901	PHOSPHO1	0.46	0.18	-1.35364	-1.79711
	902	PLEKHB2	72.85	141.37	0.956475	6.66509		902	ZKSCAN7	0.69	0.27	-1.35364	-1.21215
	903	C18orf8	16.09	31.17	0.953994	4.48509		903	PIK3IP1	9.75	3.82	-1.35183	2.60949
	904	GAB2	17.09	33.1	0.953679	4.57192		904	ALDOC	12.48	4.89	-1.35171	2.96569
	905	GRHL1	0.63	1.22	0.953457	-0.189848		905	TPCN1	17.38	6.81	-1.3517	3.44351
	906	CHML	7.36	14.25	0.953184	3.3563		906	THEM6	31.37	12.32	-1.34838	4.29712
	907	MGST1	445.6	862.49	0.952758	9.27598		907	PDLIM1	220.41	86.57	-1.34825	7.10992
	908	ABHD17C	16.55	32.01	0.951691	4.52461		908	NR1H3	6.95	2.73	-1.34811	2.12296
	909	YWHAH	150.51	290.99	0.95111	7.70927		909	MEX3A	11.99	4.71	-1.34803	2.90974
	910	SLCO3A1	0.15	0.29	0.95109	-2.26142		910	RAB40AL	0.28	0.11	-1.34792	-2.51046
	911	MYO6	18.8	36.32	0.950032	4.70768		911	RBM5-AS1	4.58	1.8	-1.34735	1.52167
	912	CPEB4	4.69	9.06	0.949923	2.70455		912	SYNC	9.64	3.79	-1.34684	2.59562
	913	RNF216P1	16.15	31.19	0.949549	4.48824		913	HIST2H2BA	2.72	1.07	-1.346	0.770609
	914	RMDN3	26.97	52.05	0.948543	5.22755		914	GHET1	0.61	0.24	-1.34577	-1.38601
	915	HIST1H2BL	0.28	0.54	0.947533	-1.36273		915	ARHGEF39	2.92	1.15	-1.34433	0.873801
	916	VCPIP1	5.86	11.29	0.946073	3.02394		916	AMIGO2	13.38	5.27	-1.3442	3.0699
	917	CEP76	8.5	16.37	0.94552	3.56022		917	PLEKHG5	28.07	11.06	-1.34368	4.13912
	918	HES4	2.92	5.62	0.944602	2.01827		918	LOC100652758	2.03	0.8	-1.34341	0.349776
	919	MORC2-AS1	1.46	2.81	0.944602	1.01827		919	LINC01106	2.51	0.99	-1.34219	0.656594
	920	BEX5	1.59	3.06	0.944505	1.14128		920	PIK3R3	15.47	6.11	-1.34023	3.28129
	921	C20orf24	179.94	346.04	0.943423	7.96308		921	MFAP2	16.28	6.43	-1.34021	3.35492
	922	LRRC2	0.26	0.5	0.943416	-1.47171		922	COMMD1	74.93	29.61	-1.33946	5.55774
	923	TEX12	0.13	0.25	0.943416	-2.47171		923	DFNB59	0.91	0.36	-1.33787	-0.804996
	924	AUP1	101.91	195.94	0.943116	7.14271		924	THSD1	34.36	13.6	-1.33712	4.4341
	925	COLEC12	18.23	35.05	0.9431	4.65979		925	HSFX1	0.48	0.19	-1.33703	-1.72741
	926	DBNDD2	19.78	38.03	0.943096	4.77752		926	DCHS1	22.12	8.76	-1.33635	3.79911
	927	CDK5R1	1.29	2.48	0.942969	0.838856		927	FAM131B	1.06	0.42	-1.3356	-0.583737
	928	ARRDC3	32.1	61.67	0.941996	5.4755		928	CAPN11	1.16	0.46	-1.33442	-0.453085
	929	TYRO3	11.91	22.87	0.941283	4.04474		929	ATP6V0E2	12.55	4.98	-1.33347	2.98288
	930	KCTD9	32.71	62.76	0.940114	5.50172		930	CASP1	8.92	3.54	-1.33329	2.4904
	931	CADM1	0.12	0.23	0.938599	-2.58959		931	SNRK	77.28	30.71	-1.33139	5.60633
	932	CD37	0.12	0.23	0.938599	-2.58959		932	C9orf9	6.49	2.58	-1.33085	2.03279
	933	KLRF1	0.12	0.23	0.938599	-2.58959		933	LOC101928069	4.15	1.65	-1.33065	1.38779
	934	NAGPA-AS1	0.12	0.23	0.938599	-2.58959		934	MEX3B	10.46	4.16	-1.33023	2.7217
	935	STRAP	213.77	409.67	0.938403	8.20912		935	ATP7B	1.96	0.78	-1.32931	0.3062
	936	CHIC2	25.5	48.86	0.938157	5.1415		936	EME1	3.04	1.21	-1.32906	0.939539
	937	SECISBP2L	15.29	29.27	0.936834	4.40293		937	ARHGAP27	16.89	6.73	-1.32749	3.41435
	938	ZNRF2P2	0.35	0.67	0.936806	-1.04617		938	KLHL6	11.36	4.53	-1.32638	2.8427
	939	EMC7	87.13	166.64	0.935493	6.91284		939	CENPA	22.2	8.86	-1.32518	3.8099
	940	ATP6V0C	205.36	392.66	0.935125	8.14957		940	WDFY4	5.51	2.2	-1.32455	1.79978
	941	NCR3LG1	7.63	14.57	0.933246	3.39831		941	TRANK1	2.78	1.11	-1.32453	0.812822
	942	LGALS8-AS1	0.11	0.21	0.932886	-2.71798		942	JADE2	10.03	4.01	-1.32265	2.66493
	943	LRRC69	0.11	0.21	0.932886	-2.71798		943	LINC00528	0.2	0.08	-1.32193	-2.98289
	944	BLZF1	15.72	30.01	0.932842	4.44095		944	PCDHB5	0.2	0.08	-1.32193	-2.98289
	945	ZCCHC6	13.35	25.48	0.932526	4.20503		945	FBXO43	0.6	0.24	-1.32193	-1.39793
	946	MFSD12	29.03	55.4	0.932341	5.32564		946	L3MBTL1	0.6	0.24	-1.32193	-1.39793
	947	PIK3CB	11.13	21.24	0.93233	3.94255		947	LOC100507006	0.3	0.12	-1.32193	-2.39793
	948	SGCE	29.48	56.21	0.93109	5.34721		948	NEURL1B	0.35	0.14	-1.32193	-2.17554
	949	LOC100129138	0.21	0.4	0.929611	-1.78673		949	NPL	0.65	0.26	-1.32193	-1.28245
	950	SPDYE2	0.21	0.4	0.929611	-1.78673		950	OSGEPL1-AS1	0.25	0.1	-1.32193	-2.66096
	951	SPDYE2B	0.21	0.4	0.929611	-1.78673		951	STAB1	64.86	25.97	-1.32048	5.35902
	952	IL1RL1	218.98	416.81	0.928591	8.23895		952	PIK3CG	4.27	1.71	-1.32024	1.43412
	953	DGCR14	4.44	8.45	0.928392	2.61476		953	APLF	2.37	0.95	-1.31889	0.585443
	954	KCNJ2	4.6	8.74	0.925999	2.66463		954	NOTCH4	27.46	11.01	-1.31852	4.12
	955	THEGL	0.1	0.19	0.925999	-2.85893		955	DNAJC3-AS1	1.92	0.77	-1.31818	0.282018
	956	MIPEPP3	7.79	14.8	0.925902	3.42457		956	CLMN	1.77	0.71	-1.31786	0.16482
	957	C8orf76	26.95	51.13	0.923885	5.21416		957	PLAU	39.77	15.96	-1.31722	4.655
	958	SCML2	1.07	2.03	0.923869	0.559545		958	DDX12P	2.59	1.04	-1.31637	0.714768
	959	BRAF	5.71	10.83	0.923471	2.97523		959	SULT1E1	1.27	0.51	-1.31626	-0.313301
	960	KCCAT198	0.29	0.55	0.923379	-1.32419		960	SHROOM4	21.44	8.61	-1.31622	3.76412
	961	BCL6	6.7	12.7	0.922595	3.20546		961	KALRN	3.08	1.24	-1.31259	0.966635
	962	TPBG	3.43	6.5	0.922231	2.23932		962	PATZ1	10.05	4.05	-1.3112	2.67352
	963	CD24	0.19	0.36	0.921997	-1.93493		963	RHPN1	1.96	0.79	-1.31093	0.315389
	964	NAV3	11.93	22.6	0.921729	4.03739		964	POU2F2	4.83	1.95	-1.30855	1.61775
	965	DYNLT3	11.9	22.54	0.921526	4.03365		965	LOC101928525	0.94	0.38	-1.30666	-0.742598
	966	FOXP1	14.33	27.09	0.918722	4.30033		966	ZNF563	0.47	0.19	-1.30666	-1.7426
	967	SIK2	7.43	14.04	0.918109	3.35242		967	SPACA6P	3.66	1.48	-1.30625	1.21872
	968	PYGO1	1.72	3.25	0.918031	1.24142		968	SHANK1	0.89	0.36	-1.30581	-0.821027
	969	TDG	33.72	63.71	0.917915	5.53449		969	PRUNE2	20.84	8.43	-1.30575	3.72841
	970	TXLNGY	0.36	0.68	0.917538	-1.01516		970	MAPK13	2.94	1.19	-1.30485	0.903389
	971	SFT2D2	12.94	24.42	0.916226	4.15188		971	IQCA1	0.42	0.17	-1.30485	-1.90397
	972	TVP23B	33.65	63.49	0.915923	5.5305		972	TSC22D3	51.73	20.94	-1.30474	5.04056
	973	LONP2	24.47	46.16	0.915629	5.07076		973	UTAT33	1.21	0.49	-1.30415	-0.37707
	974	MINOS1-NBL1	0.44	0.83	0.915608	-0.726621		974	KLF10	21.89	8.87	-1.30327	3.80057
	975	VPS37A	15.82	29.84	0.915498	4.44143		975	IL4I1	11.2	4.54	-1.30273	2.83406
	976	ZDHHC23	0.79	1.49	0.915388	0.117618		976	CRTC3-AS1	0.37	0.15	-1.30256	-2.08568
	977	NKAPL	1.49	2.81	0.915258	1.03294		977	ZNF572	0.74	0.3	-1.30256	-1.08568
	978	LYG1	0.61	1.15	0.914753	-0.255742		978	HSPB6	8.11	3.29	-1.30161	2.36889
	979	WHAMMP2	2.09	3.94	0.914693	1.52085		979	LIPA	39.02	15.83	-1.30155	4.63537
	980	GAN	2.59	4.88	0.913929	1.82992		980	CDCA8	33.66	13.66	-1.30108	4.42242
	981	CRABP2	0.43	0.81	0.913585	-0.760799		981	THRA	15.96	6.48	-1.30039	3.34619
	982	SPATA25	0.43	0.81	0.913585	-0.760799		982	CXCL11	1.97	0.8	-1.30012	0.328134
	983	GAL	7.14	13.44	0.912537	3.29219		983	CDON	0.32	0.13	-1.29956	-2.29364
	984	HIST2H4A	1.95	3.67	0.912306	1.41963		984	ITGAX	0.64	0.26	-1.29956	-1.29364
	985	HIST2H4B	1.95	3.67	0.912306	1.41963		985	INSIG1	173.92	70.66	-1.29946	6.79255
	986	CCDC85A	8.3	15.62	0.912211	3.50922		986	GTSE1	25.39	10.33	-1.29742	4.01748
	987	SLBP	56.4	106.1	0.911658	6.27345		987	EHD4	183.87	74.88	-1.29603	6.87453
	988	LOC101929633	0.25	0.47	0.910733	-1.54463		988	BHLHE40-AS1	0.27	0.11	-1.29546	-2.5367
	989	ZFHX4	0.25	0.47	0.910733	-1.54463		989	LOC401127	0.27	0.11	-1.29546	-2.5367
	990	RRP15	5.79	10.88	0.910043	2.98858		990	DGCR6	2.7	1.1	-1.29546	0.785231
	991	SLC4A7	19.4	36.38	0.907089	4.73153		991	PFKFB4	3.78	1.54	-1.29546	1.27066
	992	MARK2P9	0.16	0.3	0.906891	-2.19041		992	TRIM45	1.89	0.77	-1.29546	0.270658
	993	SPDYE5	0.16	0.3	0.906891	-2.19041		993	MARCKSL1	497.49	202.77	-1.29482	8.31111
	994	DEGS1	112.14	210.09	0.905707	7.26201		994	SCD	547.65	223.25	-1.29459	8.44981
	995	SPATA5L1	9.93	18.6	0.905437	3.76451		995	ARHGAP25	0.76	0.31	-1.29373	-1.04279
	996	CALR	1511.16	2830.16	0.905227	11.0141		996	DHRS4L1	0.76	0.31	-1.29373	-1.04279
	997	NRK	0.47	0.88	0.904843	-0.636846		997	AIF1	0.49	0.2	-1.29278	-1.67554
	998	C9orf64	6.34	11.87	0.904765	3.11687		998	DUSP19	0.71	0.29	-1.29177	-1.13999
	999	CACYBP	88.95	166.53	0.904716	6.92728		999	SMAGP	48.88	19.98	-1.29069	4.96583
	1000	ZNF484	2.19	4.1	0.904693	1.58328		1000	LAG3	0.44	0.18	-1.28951	-1.82918
	1001	NNMT	163.1	305.15	0.903762	7.80149		1001	ZBTB32	0.22	0.09	-1.28951	-2.82918
	1002	SPG20-AS1	0.23	0.43	0.902703	-1.66894		1002	PCYOX1L	14.88	6.09	-1.28886	3.25087
	1003	SNRPA1	101.77	190.26	0.90266	7.1205		1003	BCL3	38.61	15.81	-1.28814	4.62683
	1004	GNA13	25.84	48.28	0.90182	5.14244		1004	CUBN	1.66	0.68	-1.28758	0.0873949
	1005	RPL19P12	0.53	0.99	0.901436	-0.465218		1005	PCDHGA6	1.22	0.5	-1.28688	-0.356559
	1006	PDE12	21.18	39.55	0.900975	4.85512		1006	KIF14	9.83	4.03	-1.28641	2.65399
	1007	CABLES2	7.07	13.2	0.900756	3.27209		1007	TNK2	14.9	6.11	-1.28607	3.25421
	1008	ZNF474	0.15	0.28	0.900464	-2.28673		1008	AUNIP	4.51	1.85	-1.2856	1.53033
	1009	MEIS1-AS2	0.45	0.84	0.900464	-0.701771		1009	PSORS1C2	0.39	0.16	-1.2854	-2.00116
	1010	PPP2R1B	29.72	55.47	0.900274	5.3435		1010	STAT4	0.39	0.16	-1.2854	-2.00116
	1011	TMEM70	34.44	64.27	0.90006	5.55604		1011	UCN	0.39	0.16	-1.2854	-2.00116
	1012	LVCAT8	0.37	0.69	0.899071	-0.984867		1012	ZNF32-AS2	0.78	0.32	-1.2854	-1.00116
	1013	CTGF	505.87	942.94	0.898399	9.43182		1013	CDC20	175.7	72.12	-1.28464	6.81465
	1014	PELO	24.94	46.44	0.896907	5.08884		1014	RASIP1	54.07	22.2	-1.28427	5.11462
	1015	LHX4	0.36	0.67	0.896164	-1.02585		1015	PPP1R14A	0.9	0.37	-1.2824	-0.793203
	1016	SCGB3A1	0.36	0.67	0.896164	-1.02585		1016	POLR3GL	45.49	18.71	-1.28174	4.86661
	1017	C3orf38	17.12	31.85	0.895611	4.54542		1017	APITD1-CORT	1.87	0.77	-1.28011	0.262984
	1018	EXO5	6.62	12.31	0.894928	3.1743		1018	LINC01220	0.51	0.21	-1.28011	-1.61148
	1019	NETO2	13.98	25.99	0.894592	4.25259		1019	TEX9	0.85	0.35	-1.28011	-0.874519
	1020	ANTXR2	34.48	64.1	0.894565	5.55497		1020	UNC5C	0.51	0.21	-1.28011	-1.61148
	1021	HAUS3	14.03	26.08	0.894429	4.25766		1021	MTOR-AS1	0.34	0.14	-1.28011	-2.19645
	1022	NUCB2	124.91	231.98	0.893111	7.4113		1022	ZNF658	2.84	1.17	-1.27938	0.8662
	1023	AMBP	0.21	0.39	0.893085	-1.805		1023	KRBA2	3.81	1.57	-1.27903	1.29028
	1024	BAIAP3	0.14	0.26	0.893085	-2.38996		1024	C14orf159	31.57	13.01	-1.27893	4.34102
	1025	LOC414300	0.14	0.26	0.893085	-2.38996		1025	SDCBP2	8.08	3.33	-1.27883	2.37494
	1026	SEC61G	367.45	682.07	0.892372	8.96759		1026	LOC155060	0.97	0.4	-1.27798	-0.682936
	1027	MTMR9	9.1	16.89	0.892231	3.63198		1027	ACP6	8.94	3.69	-1.27665	2.52195
	1028	ABCA6	5.04	9.35	0.891543	2.7792		1028	ZNF521	50.8	20.97	-1.2765	5.02851
	1029	ATP6V1B2	102.55	189.91	0.888988	7.12468		1029	ZNF396	0.46	0.19	-1.27563	-1.75811
	1030	CEP85L	3.36	6.22	0.888453	2.19269		1030	ZNF429	0.46	0.19	-1.27563	-1.75811
	1031	PPP1R3F	1.07	1.98	0.88789	0.541556		1031	SOX13	18.35	7.58	-1.27551	3.55995
	1032	ALG12	18.64	34.49	0.887776	4.66422		1032	DDIAS	7.6	3.14	-1.27523	2.28838
	1033	LCOR	5.51	10.19	0.88703	2.90557		1033	SLC25A34	1.21	0.5	-1.27501	-0.362496
	1034	SBDSP1	26.81	49.55	0.886114	5.18776		1034	RLN2	0.75	0.31	-1.27462	-1.05235
	1035	KLHL13	18.3	33.82	0.886033	4.63679		1035	ATG16L2	6.24	2.58	-1.27417	2.00446
	1036	GFPT2	8.11	14.98	0.885264	3.46233		1036	LOC729683	4.57	1.89	-1.27381	1.55529
	1037	ACSL1	17.25	31.81	0.882884	4.54997		1037	TTK	23.67	9.79	-1.27368	3.92815
	1038	TMEM57	15.93	29.37	0.882597	4.43497		1038	LOC442497	0.29	0.12	-1.27302	-2.42238
	1039	CACHD1	7.71	14.21	0.882104	3.38778		1039	BTBD19	5.22	2.16	-1.27302	1.74754
	1040	STARD13	12.39	22.83	0.881755	4.07198		1040	ESR2	1.57	0.65	-1.27225	0.0146381
	1041	PRSS1	0.19	0.35	0.881356	-1.95525		1041	NTHL1	47.94	19.85	-1.27209	4.94711
	1042	PLA2G15	27.51	50.67	0.881176	5.22247		1042	LIMD2	34.27	14.19	-1.27207	4.46284
	1043	GDAP2	5.44	10.01	0.879763	2.88349		1043	RASGEF1B	0.41	0.17	-1.27009	-1.92135
	1044	HIVEP2	2.92	5.37	0.878954	1.98545		1044	C19orf73	0.94	0.39	-1.26919	-0.723861
	1045	COPS2	66.19	121.68	0.878407	6.48774		1045	INTS6-AS1	1.47	0.61	-1.26894	-0.0786513
	1046	PITPNM1	16.63	30.56	0.877856	4.49464		1046	CDC25B	64.28	26.68	-1.26861	5.37199
	1047	MAST2	19.06	35.02	0.877631	4.69129		1047	C10orf107	0.53	0.22	-1.26849	-1.55018
	1048	ZMYND19	23.92	43.94	0.877317	5.0188		1048	HIST1H2AL	1.06	0.44	-1.26849	-0.55018
	1049	HMGN4	35.64	65.46	0.877116	5.59398		1049	HIST1H3A	0.53	0.22	-1.26849	-1.55018
	1050	C15orf61	6.34	11.64	0.876536	3.10275		1050	KDM4D	0.65	0.27	-1.26748	-1.25523
	1051	RNPS1	79.96	146.78	0.876305	6.75936		1051	ZNF575	0.77	0.32	-1.26679	-1.01046
	1052	EME2	2.55	4.68	0.876011	1.7885		1052	SPDL1	32.76	13.62	-1.26621	4.40076
	1053	ZNF778	3.62	6.64	0.875194	2.29359		1053	HIST1H2AM	1.01	0.42	-1.26589	-0.618592
	1054	SPRED2	3.74	6.86	0.87517	2.34062		1054	CCNB2	84.76	35.28	-1.26453	5.77305
	1055	NPAT	10.67	19.57	0.875084	3.85303		1055	CDK3	1.97	0.82	-1.2645	0.345946
	1056	MFAP3	13.4	24.57	0.874665	4.18149		1056	VILL	4.97	2.07	-1.26362	1.68144
	1057	LACTB2-AS1	0.18	0.33	0.874469	-2.0367		1057	PIK3R1	15.34	6.39	-1.26341	3.30752
	1058	GNAI1	11.27	20.66	0.874353	3.93159		1058	GAMT	18.94	7.89	-1.26334	3.61169
	1059	THAP6	2.09	3.83	0.873841	1.50042		1059	C1QTNF1	0.48	0.2	-1.26303	-1.69041
	1060	HLTF	11.54	21.14	0.873332	3.96524		1060	CAPS2	0.36	0.15	-1.26303	-2.10545
	1061	TMEM133	1.88	3.44	0.871676	1.34657		1061	CCDC64B	0.24	0.1	-1.26303	-2.69041
	1062	OSBPL10	22.83	41.77	0.871536	4.94863		1062	CCNA1	0.48	0.2	-1.26303	-1.69041
	1063	KIAA1958	0.82	1.5	0.871267	0.149329		1063	FGF14	0.24	0.1	-1.26303	-2.69041
	1064	SUN1	40.81	74.59	0.87006	5.78588		1064	LOC101060498	0.24	0.1	-1.26303	-2.69041
	1065	SPIRE2	0.29	0.53	0.869939	-1.35091		1065	TAF4B	1.2	0.5	-1.26303	-0.368483
	1066	CDKL5	0.87	1.59	0.869939	0.234057		1066	ZBTB46	0.96	0.4	-1.26303	-0.690411
	1067	NFE2L2	75.91	138.7	0.869606	6.68102		1067	DHRS1	23.78	9.91	-1.26279	3.94028
	1068	LOC100506123	4.04	7.38	0.869266	2.44899		1068	DDAH2	139.6	58.2	-1.26221	6.49405
	1069	FOXD2	0.23	0.42	0.868755	-1.68592		1069	KIAA1217	1.87	0.78	-1.26149	0.272292
	1070	WLS	96.01	175.18	0.867581	7.0189		1070	BSCL2	3.93	1.64	-1.26083	1.34411
	1071	FAM177A1	22.49	41.03	0.867395	4.92491		1071	FAM171A2	5.75	2.4	-1.26053	1.8933
	1072	AUTS2	0.17	0.31	0.866733	-2.12303		1072	KIFC1	32.17	13.43	-1.26026	4.37752
	1073	CDK2AP2	80.04	145.93	0.866483	6.75589		1073	CCDC40	1.03	0.43	-1.26024	-0.587474
	1074	LZTS3	1.4	2.55	0.86507	0.917962		1074	CCDC88C	9.46	3.95	-1.25999	2.61185
	1075	AGPAT5	27.69	50.43	0.864917	5.22375		1075	HSD17B8	3.64	1.52	-1.25987	1.234
	1076	ZC2HC1A	5.76	10.49	0.864874	2.95851		1076	ZMIZ1	30.77	12.85	-1.25976	4.31357
	1077	UBE2J1	73.2	133.28	0.864545	6.62604		1077	ELMSAN1	16.97	7.09	-1.25913	3.45535
	1078	NOP2	38.31	69.74	0.864265	5.69178		1078	LOC103611081	2.13	0.89	-1.25898	0.461365
	1079	MAGT1	56.88	103.52	0.863916	6.26181		1079	LIMK2	54.9	22.94	-1.25894	5.14926
	1080	ZC2HC1C	0.72	1.31	0.863498	-0.0421822		1080	ASF1B	27.59	11.53	-1.25875	4.1567
	1081	SYNE2	6.3	11.46	0.863183	3.08694		1081	RNASE1	462.58	193.32	-1.25871	8.2242
	1082	SPRY2	13.2	24.01	0.863097	4.15401		1082	MIR6516	29.37	12.28	-1.25803	4.24726
	1083	APOD	5.02	9.13	0.862927	2.75915		1083	SNORA45A	3.73	1.56	-1.25763	1.27036
	1084	RAD54L2	7.37	13.4	0.862496	3.31291		1084	SNORD83B	10.95	4.58	-1.25751	2.8241
	1085	ABCB1	1.59	2.89	0.862043	1.10005		1085	GAPLINC	17.76	7.43	-1.2572	3.52196
	1086	LEPROT	31.9	57.88	0.859508	5.42524		1086	PTGFRN	31.83	13.32	-1.25679	4.36392
	1087	LARP4	26.15	47.44	0.859293	5.13839		1087	CREG2	0.43	0.18	-1.25634	-1.84576
	1088	KLC2	21.95	39.82	0.859272	4.88579		1088	LINC00235	0.43	0.18	-1.25634	-1.84576
	1089	UGDH	50.14	90.96	0.85927	6.07753		1089	PANK1	2.03	0.85	-1.25594	0.393507
	1090	STC2	13.28	24.08	0.85858	4.16047		1090	ZNF469	7.64	3.2	-1.2555	2.30582
	1091	SRP14-AS1	2.94	5.33	0.858319	1.98498		1091	C11orf71	6.23	2.61	-1.25518	2.01164
	1092	CCDC116	0.16	0.29	0.857981	-2.21487		1092	KANSL1-AS1	3.27	1.37	-1.25511	1.08173
	1093	GPATCH2	6.57	11.9	0.856996	3.14439		1093	NRARP	18.14	7.6	-1.2551	3.55355
	1094	DOCK7	14.81	26.82	0.856738	4.31687		1094	POC1A	17.18	7.2	-1.25466	3.47533
	1095	NUP50-AS1	11.21	20.29	0.855983	3.91471		1095	PPP1R36	0.31	0.13	-1.25376	-2.31654
	1096	WHAMM	6.57	11.89	0.855783	3.14379		1096	TCTE3	0.31	0.13	-1.25376	-2.31654
	1097	RARB	18.39	33.28	0.855734	4.62872		1097	ANKRD20A3	0.5	0.21	-1.25154	-1.62577
	1098	RIPK2	20.96	37.93	0.855701	4.81742		1098	SLC16A4	2.69	1.13	-1.25128	0.801964
	1099	SIAH2	16.23	29.36	0.855189	4.44819		1099	CHADL	0.69	0.29	-1.25054	-1.1606
	1100	TWISTNB	22.09	39.96	0.855163	4.8929		1100	LOC101927572	0.69	0.29	-1.25054	-1.1606
	1101	SEPT5-GP1BB	0.52	0.94	0.854149	-0.516342		1101	SPIN2B	10.35	4.35	-1.25054	2.74629
	1102	ZNF394	13.25	23.95	0.854033	4.15494		1102	CFI	47.53	19.98	-1.25028	4.94563
	1103	MDFIC	6.33	11.44	0.85381	3.08911		1103	HOMEZ	9.87	4.15	-1.24994	2.67808
	1104	IL15	2.49	4.5	0.853779	1.74304		1104	C14orf178	0.38	0.16	-1.24793	-2.01989
	1105	ETNK1	19.57	35.36	0.853475	4.71731		1105	LGALS3BP	0.38	0.16	-1.24793	-2.01989
	1106	TMEM161B	6.4	11.56	0.852998	3.10457		1106	MEIG1	0.38	0.16	-1.24793	-2.01989
	1107	TPGS2	105.75	190.93	0.852386	7.15071		1107	NUDT6	10.54	4.44	-1.24724	2.77418
	1108	RGMB	17.54	31.66	0.852013	4.55858		1108	SEMA6B	100.24	42.23	-1.24712	6.02376
	1109	SPOPL	5.08	9.16	0.850519	2.77009		1109	GPC2	2.16	0.91	-1.24709	0.487485
	1110	ZNF503	1.37	2.47	0.850335	0.879343		1110	SEPT9	88.93	37.48	-1.24655	5.85132
	1111	STBD1	2.94	5.3	0.850176	1.9809		1111	KIF18B	12.19	5.14	-1.24586	2.9847
	1112	APTR	3.61	6.5	0.848441	2.27622		1112	EFNA4	27.9	11.77	-1.24515	4.17962
	1113	RBM15	7.62	13.72	0.848418	3.354		1113	PCDH12	15.88	6.7	-1.24498	3.36665
	1114	NFIL3	11.46	20.63	0.848137	3.9426		1114	LOC102724814	2.89	1.22	-1.24419	0.908975
	1115	ATL1	1.75	3.15	0.847997	1.23135		1115	LOC101928530	0.45	0.19	-1.24393	-1.77397
	1116	ATP2A1	0.25	0.45	0.847997	-1.576		1116	MGAT5B	1.61	0.68	-1.24345	0.0653337
	1117	MROH6	0.35	0.63	0.847997	-1.09057		1117	BAALC	2.01	0.85	-1.24166	0.386365
	1118	EMILIN2	2.25	4.05	0.847997	1.59392		1118	BCL2L1	121.32	51.32	-1.24122	6.30206
	1119	ATXN7	5.67	10.2	0.847149	2.92692		1119	TLN2	0.26	0.11	-1.24101	-2.56392
	1120	ATP6V1H	47.54	85.52	0.84712	5.99463		1120	VTN	0.26	0.11	-1.24101	-2.56392
	1121	WDR55	26.31	47.32	0.846839	5.14096		1121	CRMP1	3.73	1.58	-1.23925	1.27955
	1122	GTPBP4	69.1	124.28	0.846837	6.53403		1122	FERMT3	159.28	67.48	-1.23903	6.6959
	1123	TDRD7	10.21	18.36	0.846583	3.7752		1123	KCNC4-AS1	0.59	0.25	-1.23879	-1.38061
	1124	HECTD2	4.15	7.46	0.846064	2.47614		1124	FOLH1	0.33	0.14	-1.23704	-2.21798
	1125	RGS17	3.01	5.41	0.845865	2.0127		1125	LINC01273	0.33	0.14	-1.23704	-2.21798
	1126	FNIP2	4.83	8.68	0.845672	2.69486		1126	WBP1	46.73	19.84	-1.23594	4.92831
	1127	NFKBIZ	8.76	15.73	0.844516	3.55319		1127	PRICKLE4	5.91	2.51	-1.23547	1.94542
	1128	CRY1	13.92	24.98	0.843614	4.22089		1128	CCDC102A	5.25	2.23	-1.23527	1.77468
	1129	ANKRD52	30.12	54.04	0.843306	5.3343		1129	GIPC2	10.17	4.32	-1.23522	2.72864
	1130	NOXO1	0.63	1.13	0.842899	-0.245127		1130	PAK4	32.79	13.93	-1.23506	4.41765
	1131	FAM103A1	29.47	52.85	0.842656	5.3025		1131	CPXM1	4.35	1.85	-1.23349	1.50427
	1132	DOHH	13.91	24.94	0.842339	4.21922		1132	LINC00571	0.47	0.2	-1.23266	-1.7056
	1133	TRMU	17	30.48	0.842328	4.50863		1133	ZBTB12	4.37	1.86	-1.23233	1.51147
	1134	ATP6V1C1	30.81	55.22	0.841792	5.36622		1134	AGAP9	3.1	1.32	-1.23173	1.0164
	1135	PRSS53	1.25	2.24	0.841571	0.742713		1135	FAM210B	53.22	22.68	-1.23055	5.11862
	1136	FAM166A	0.48	0.86	0.841302	-0.638243		1136	USP46-AS1	4.08	1.74	-1.22948	1.41383
	1137	KRTCAP3	0.24	0.43	0.841302	-1.63824		1137	ANLN	43.7	18.64	-1.22923	4.83495
	1138	C19orf25	19	34.04	0.841232	4.66854		1138	ARRB1	72.81	31.06	-1.22908	5.57153
	1139	ZNF256	2.29	4.1	0.840276	1.61549		1139	LINC00115	1.03	0.44	-1.22707	-0.57089
	1140	TMEM87A	31.74	56.77	0.838827	5.40764		1140	LOC100134868	8.87	3.79	-1.22674	2.53557
	1141	TP53INP2	26.75	47.77	0.836566	5.15975		1141	TRIM34	13.51	5.78	-1.22489	3.14351
	1142	ACAP2	10.36	18.5	0.836501	3.7912		1142	BCL6B	77.5	33.16	-1.22475	5.66375
	1143	SP2-AS1	0.42	0.75	0.836501	-0.833288		1143	PLCD4	2.85	1.22	-1.22408	0.898922
	1144	COQ10B	23.92	42.7	0.836019	4.99815		1144	ICAM2	1326.92	568.67	-1.22242	9.76266
	1145	ZNF808	1.9	3.39	0.835286	1.34364		1145	ADAMTS7P1	0.28	0.12	-1.22239	-2.4477
	1146	PNP	109.13	194.66	0.834909	7.18736		1146	FAM186B	0.21	0.09	-1.22239	-2.86273
	1147	PSMD14	181.81	324.24	0.834631	7.9236		1147	SIRPB1	0.49	0.21	-1.22239	-1.64034
	1148	CREM	42.2	75.23	0.834065	5.8162		1148	SMIM3	1.82	0.78	-1.22239	0.252742
	1149	FAM222B	19.61	34.94	0.83329	4.71016		1149	ADGRF5	24.52	10.51	-1.2222	4.00479
	1150	SLC35E3	13.33	23.75	0.833251	4.15323		1150	JAG2	18.85	8.08	-1.22214	3.62542
	1151	FAM63B	5.86	10.44	0.833149	2.96748		1151	SPC24	19.37	8.31	-1.2209	3.6653
	1152	RQCD1	44.27	78.85	0.832781	5.88465		1152	RTN2	12.54	5.38	-1.22086	3.03804
	1153	TXNRD1	296.1	527.22	0.832321	8.6261		1153	SPC25	16.85	7.23	-1.22068	3.46434
	1154	ZNF281	16.09	28.64	0.831867	4.42403		1154	NRP2	107.35	46.12	-1.21886	6.13675
	1155	SLC1A1	24.91	44.33	0.831558	5.05443		1155	ANKMY1	1.35	0.58	-1.21883	-0.176458
	1156	LOC654342	45.46	80.87	0.831007	5.92203		1156	FAM86HP	0.86	0.37	-1.21681	-0.825997
	1157	ADPRHL2	46.02	81.82	0.830193	5.93929		1157	MIR5047	93.51	40.24	-1.21649	5.9388
	1158	TIGD3	0.18	0.32	0.830075	-2.05889		1158	NDC80	33.47	14.41	-1.2158	4.4569
	1159	ZNF704	2.11	3.75	0.829648	1.49207		1159	MARCKS	158.96	68.46	-1.21533	6.70485
	1160	DONSON	22.96	40.8	0.829447	4.93577		1160	FAM86C2P	3.39	1.46	-1.21532	1.15363
	1161	SRXN1	95.2	169.14	0.829184	6.98748		1161	NIFK-AS1	4.27	1.84	-1.21453	1.48697
	1162	ATP6V1E1	183.76	326.47	0.829128	7.93624		1162	RAB11B-AS1	12.25	5.28	-1.21417	3.00762
	1163	ZNF718	1.52	2.7	0.828888	1.01852		1163	IMPACT	22.11	9.54	-1.21264	3.86031
	1164	ETV1	3.96	7.03	0.828024	2.39951		1164	C11orf68	50.56	21.83	-1.21168	5.05408
	1165	ARHGDIG	0.4	0.71	0.827819	-0.908019		1165	LINC01573	0.44	0.19	-1.2115	-1.79018
	1166	RNMTL1	22.51	39.93	0.826907	4.90595		1166	LOC102724596	1.25	0.54	-1.2109	-0.28352
	1167	PTOV1-AS1	6.5	11.53	0.826881	3.11388		1167	FAHD2B	8.86	3.83	-1.20996	2.54233
	1168	SPATA2	4.89	8.67	0.826198	2.70293		1168	PRKCDBP	255.88	110.63	-1.20972	7.39446
	1169	ACRV1	0.22	0.39	0.825971	-1.77144		1169	IQGAP3	7.84	3.39	-1.20957	2.36607
	1170	PIP4K2A	24.09	42.67	0.824788	5.00276		1170	TRIM8	90.65	39.25	-1.20761	5.89843
	1171	HMCES	47.19	83.54	0.823986	5.9724		1171	DNASE1	1.2	0.52	-1.20645	-0.340191
	1172	SNHG15	29.2	51.68	0.823638	5.27972		1172	MATN2	0.3	0.13	-1.20645	-2.34019
	1173	FAM27B	13.61	24.08	0.823168	4.17818		1173	PPM1H	0.6	0.26	-1.20645	-1.34019
	1174	EAF1	14.06	24.87	0.82281	4.22493		1174	ACTA2	24.92	10.8	-1.20627	4.0361
	1175	ADGRL4	201.2	355.83	0.822558	8.06377		1175	CIRBP	117.48	50.92	-1.20611	6.27322
	1176	PCSK5	1.81	3.2	0.822082	1.26703		1176	ARSD	11.31	4.91	-1.2038	2.89763
	1177	LOC101927100	0.56	0.99	0.822002	-0.4255		1177	H2AFY	96.29	41.81	-1.20354	5.98755
	1178	SBDS	139.09	245.81	0.821525	7.53064		1178	GPR173	3.04	1.32	-1.20353	1.0023
	1179	MYO1D	45.97	81.23	0.82132	5.93328		1179	SOX18	62.53	27.18	-1.202	5.36548
	1180	SPTY2D1	13.5	23.85	0.82103	4.1654		1180	LOC91450	0.23	0.1	-1.20163	-2.72111
	1181	NXF1	42.97	75.88	0.82039	5.83545		1181	ZNF862	2.46	1.07	-1.20105	0.698135
	1182	STT3B	90.77	160.21	0.819677	6.91398		1182	BBS2	22.93	9.98	-1.20012	3.9191
	1183	HACE1	6.42	11.33	0.819503	3.09232		1183	IL18BP	13.57	5.91	-1.19919	3.16275
	1184	LOC643733	8.87	15.65	0.819157	3.55851		1184	DEPDC1	17.97	7.83	-1.19851	3.56827
	1185	FERMT2	88.94	156.9	0.818941	6.88423		1185	ACTA2-AS1	0.39	0.17	-1.19794	-1.95742
	1186	HAGH	34.44	60.74	0.818562	5.51529		1186	FAM46C	0.78	0.34	-1.19794	-0.957424
	1187	RBM19	20.68	36.47	0.818474	4.7794		1187	RHOU	1.56	0.68	-1.19794	0.0425763
	1188	OIP5-AS1	29	51.13	0.818117	5.26704		1188	HYAL2	461.64	201.25	-1.19778	8.25173
	1189	HEATR5B	11.05	19.48	0.817947	3.87495		1189	XAF1	3.92	1.71	-1.19686	1.37242
	1190	PGM3	52.4	92.35	0.817545	6.12027		1190	RAP1GAP2	0.55	0.24	-1.1964	-1.4607
	1191	FTSJ3	19.59	34.52	0.817315	4.7007		1191	GAREML	2.36	1.03	-1.19614	0.640716
	1192	PIP5K1A	48.13	84.74	0.816107	5.99692		1192	SEC24B-AS1	1.58	0.69	-1.19526	0.0622964
	1193	USP15	24.47	43.08	0.816004	5.02094		1193	ZFP14	0.87	0.38	-1.19502	-0.798421
	1194	STON1-GTF2A1L	2.21	3.89	0.815724	1.55191		1194	ZFP92	1.19	0.52	-1.19438	-0.346227
	1195	KIAA1715	3.86	6.79	0.814811	2.35601		1195	SLC25A10	12.63	5.52	-1.19411	3.06173
	1196	IL10RB-AS1	2.65	4.66	0.814338	1.81316		1196	MYH16	0.64	0.28	-1.19265	-1.24018
	1197	HAUS2	20.85	36.66	0.814159	4.78906		1197	NTPCR	57.07	24.97	-1.19254	5.23839
	1198	PTRH2	92.94	163.39	0.813948	6.9452		1198	MAP2K6	16.41	7.18	-1.19252	3.44024
	1199	LMBRD2	3.8	6.68	0.813849	2.33292		1199	LOC100129034	15.97	6.99	-1.192	3.40129
	1200	ALG11	8.66	15.22	0.813529	3.52113		1200	IQSEC2	8.11	3.55	-1.19188	2.42376
	1201	NEDD1	12.41	21.81	0.813487	4.04017		1201	NCAPD2	62.82	27.5	-1.19179	5.37726
	1202	SNORA61	6.22	10.93	0.813307	3.04357		1202	MKI67	37.41	16.38	-1.19149	4.62961
	1203	UBQLN1	82.22	144.47	0.813209	6.76802		1203	SAMD14	8.33	3.65	-1.19042	2.46311
	1204	EDEM1	38.45	67.56	0.813186	5.6715		1204	LOC729987	0.73	0.32	-1.18982	-1.04894
	1205	PREB	53.21	93.49	0.813115	6.14018		1205	VASH1	22.55	9.89	-1.18909	3.90051
	1206	SNORD22	6.7	11.77	0.812881	3.1506		1206	CCDC24	4.33	1.9	-1.18837	1.52018
	1207	LINC00632	1.51	2.65	0.811444	1.00027		1207	TRIM52-AS1	14.83	6.51	-1.18779	3.29655
	1208	TMEM11	35.87	62.94	0.811199	5.57031		1208	NUDT13	3.28	1.44	-1.18763	1.11988
	1209	LOC100505622	0.57	1	0.810966	-0.405483		1209	USHBP1	7.08	3.11	-1.18683	2.23033
	1210	ANG	8.67	15.21	0.810916	3.52149		1210	LINC00926	0.66	0.29	-1.18641	-1.19267
	1211	CCDC127	20	35.08	0.810649	4.72725		1211	ADARB1	14.54	6.39	-1.18614	3.26889
	1212	ENO2	10.19	17.87	0.810386	3.75427		1212	STAG3L3	3.23	1.42	-1.18564	1.09871
	1213	ATP8A1	0.69	1.21	0.810339	-0.130162		1213	SMG1P7	1.41	0.62	-1.18536	-0.0969824
	1214	DAAM1	5.43	9.52	0.810009	2.84596		1214	ERMAP	5.41	2.38	-1.18467	1.8433
	1215	CBWD3	7.84	13.74	0.809456	3.37558		1215	ZNRD1	36.07	15.87	-1.1845	4.58048
	1216	ZCCHC7	13.26	23.23	0.808908	4.13346		1216	RPS15AP10	0.25	0.11	-1.18442	-2.59221
	1217	RP9P	10.55	18.48	0.808722	3.80353		1217	TECTA	0.25	0.11	-1.18442	-2.59221
	1218	ZNF649	3.66	6.41	0.808481	2.27608		1218	WDPCP	2.34	1.03	-1.18386	0.634576
	1219	AVIL	0.24	0.42	0.807355	-1.65522		1219	UBR5-AS1	2.09	0.92	-1.1838	0.471604
	1220	EVI2A	0.52	0.91	0.807355	-0.539739		1220	TAF15	97.33	42.88	-1.18258	6.01352
	1221	GNAL	0.24	0.42	0.807355	-1.65522		1221	CCDC77	9.28	4.09	-1.18202	2.62311
	1222	SLITRK4	0.12	0.21	0.807355	-2.65522		1222	BMS1P4	1.86	0.82	-1.18161	0.304499
	1223	EEF1E1	87.35	152.85	0.807237	6.85235		1223	FABP3	1.36	0.6	-1.18057	-0.146679
	1224	RCE1	21.1	36.89	0.805987	4.80216		1224	RAPGEF3	8.27	3.65	-1.17999	2.45789
	1225	ATAD2	12.22	21.36	0.805667	4.01401		1225	TCEA3	3.67	1.62	-1.17979	1.28589
	1226	THEM4	13.38	23.38	0.805197	4.1446		1226	LNP1	1.11	0.49	-1.17971	-0.439293
	1227	CACNA2D1	17.17	30	0.805072	4.50435		1227	GEN1	6.77	2.99	-1.17901	2.16965
	1228	ZNF317	15.88	27.74	0.804757	4.39152		1228	DAB2IP	35.99	15.9	-1.17857	4.58024
	1229	FAM222A	0.75	1.31	0.804604	-0.0127353		1229	ACAT2	154.83	68.41	-1.17841	6.68534
	1230	MOSPD1	15.9	27.76	0.803981	4.39295		1230	AQP3	3.19	1.41	-1.17786	1.08463
	1231	CHAC2	14.71	25.68	0.803848	4.28065		1231	LOC100288152	1.38	0.61	-1.17779	-0.124225
	1232	STK3	10.01	17.47	0.803438	3.72509		1232	HMGN2	288.37	127.47	-1.17776	7.5829
	1233	TNFRSF10B	98.37	171.67	0.803348	7.02182		1233	MUTYH	9.72	4.3	-1.17662	2.69265
	1234	NUS1	19.09	33.31	0.803138	4.65631		1234	SUOX	36.71	16.25	-1.17573	4.61023
	1235	RNASEK-C17orf49	5.8	10.12	0.803084	2.9376		1235	KIAA0101	48.79	21.6	-1.17555	5.02074
	1236	ANO4	0.43	0.75	0.802554	-0.816314		1236	C1orf54	41.87	18.54	-1.17528	4.80021
	1237	FTX	0.86	1.5	0.802554	0.183686		1237	IKBKE	11.38	5.04	-1.175	2.92093
	1238	ARSJ	20.77	36.22	0.802285	4.77757		1238	ALS2CL	2.28	1.01	-1.17468	0.601695
	1239	ADCY9	3.2	5.58	0.802193	2.07917		1239	SGOL2	14.24	6.31	-1.17424	3.24476
	1240	MAP1LC3A	15.17	26.45	0.802047	4.32417		1240	FAM117A	13.83	6.13	-1.17384	3.20281
	1241	ZNF569	3.03	5.28	0.80122	1.99993		1241	DOCK8	1.06	0.47	-1.17333	-0.502602
	1242	ZNF143	11.81	20.57	0.800533	3.9622		1242	THAP8	6.42	2.85	-1.17161	2.09677
	1243	CLPTM1L	86.18	150.09	0.800403	6.82948		1243	SMIM10	7.97	3.54	-1.17083	2.40916
	1244	CMC2	94.27	164.16	0.800232	6.95884		1244	CFAP57	1.35	0.6	-1.16993	-0.152003
	1245	GALK2	19.09	33.24	0.800103	4.6548		1245	FIRRE	0.27	0.12	-1.16993	-2.47393
	1246	ZCCHC4	5.1	8.88	0.800062	2.75053		1246	ZNF491	0.36	0.16	-1.16993	-2.05889
	1247	STK17A	25.62	44.59	0.79945	5.07892		1247	GAL3ST4	5.1	2.27	-1.1678	1.76659
	1248	NCDN	18.43	32.07	0.799168	4.60357		1248	LOC101927045	2.22	0.99	-1.16506	0.56803
	1249	DSN1	22.05	38.36	0.798824	4.86212		1249	RNF44	10.49	4.68	-1.16443	2.80873
	1250	SLC3A2	223.09	387.96	0.798282	8.20062		1250	LOC101929715	1.21	0.54	-1.16398	-0.306981
	1251	SERP1	103.07	179.2	0.797946	7.08645		1251	CCDC113	0.94	0.42	-1.16227	-0.670403
	1252	RRN3	24.63	42.8	0.797194	5.02094		1252	ABLIM3	69.26	30.96	-1.16162	5.53314
	1253	LINC01535	0.38	0.66	0.796467	-0.997695		1253	EIF1B-AS1	0.38	0.17	-1.16046	-1.97616
	1254	PHF13	11.4	19.79	0.795738	3.90883		1254	TRIML2	0.76	0.34	-1.16046	-0.976161
	1255	CELF2	5.6	9.72	0.795529	2.88319		1255	FRMD4A	36.83	16.48	-1.16017	4.62273
	1256	IPO9-AS1	0.34	0.59	0.79518	-1.1588		1256	INAFM2	24	10.74	-1.16004	4.00494
	1257	SLC38A5	15.29	26.53	0.795036	4.33203		1257	DNAH1	0.67	0.3	-1.1592	-1.15737
	1258	SPATA2L	5.73	9.94	0.794711	2.91589		1258	ZNF165	0.67	0.3	-1.1592	-1.15737
	1259	ZNF24	24.06	41.73	0.794448	4.98579		1259	KIF2C	36.22	16.22	-1.15901	4.59921
	1260	SLC12A2	16.24	28.16	0.794096	4.41853		1260	ALDH7A1	29.33	13.14	-1.15841	4.2951
	1261	ZNF749	1.54	2.67	0.793909	1.01989		1261	ZMYM3	20.58	9.22	-1.1584	3.78397
	1262	GCLC	15.28	26.49	0.793803	4.33047		1262	MGARP	16.22	7.27	-1.15775	3.44083
	1263	TOPORS	19.86	34.43	0.793801	4.70869		1263	C16orf71	0.29	0.13	-1.15754	-2.36465
	1264	C16orf91	24.32	42.16	0.793732	5.00094		1264	MYH3	0.29	0.13	-1.15754	-2.36465
	1265	NT5C3A	25.24	43.75	0.793571	5.05443		1265	LOC100126784	3.97	1.78	-1.15726	1.41051
	1266	C9orf43	0.6	1.04	0.793549	-0.340191		1266	ROM1	5.53	2.48	-1.15694	1.88881
	1267	LMO7-AS1	0.15	0.26	0.793549	-2.34019		1267	NAV2	13.42	6.02	-1.15655	3.16804
	1268	HM13	180.22	312.37	0.793497	7.89036		1268	RALGDS	28.93	12.98	-1.15628	4.27636
	1269	DHRS13	3.86	6.69	0.793405	2.3453		1269	MLKL	22.03	9.89	-1.15543	3.88368
	1270	KDM6A	9.7	16.81	0.793263	3.67462		1270	LOC100128361	0.49	0.22	-1.15528	-1.60679
	1271	SMARCA5-AS1	0.56	0.97	0.792558	-0.440222		1271	LOC728613	0.49	0.22	-1.15528	-1.60679
	1272	ZNF503-AS2	0.41	0.71	0.792195	-0.890207		1272	SPOCD1	43.8	19.67	-1.15493	4.87539
	1273	CDC37L1	8.16	14.13	0.79212	3.42463		1273	LINC00920	3.25	1.46	-1.15447	1.1232
	1274	CSNK1G1	12.12	20.98	0.791625	3.99513		1274	CDKN1A	526.59	236.75	-1.15332	8.46388
	1275	NBEAL1	2.75	4.76	0.79153	1.8552		1275	TARBP1	12.3	5.53	-1.15331	3.04393
	1276	CDYL2	16.57	28.67	0.790968	4.44599		1276	LAMA5	34.52	15.52	-1.1533	4.53271
	1277	NOCT	10.71	18.53	0.790904	3.81634		1277	C6orf10	0.2	0.09	-1.152	-2.89793
	1278	RAB18	40.94	70.82	0.790646	5.75076		1278	KIAA1324	1.6	0.72	-1.152	0.10207
	1279	MAFF	55.13	95.29	0.789487	6.17951		1279	N4BP2L2-IT2	0.2	0.09	-1.152	-2.89793
	1280	CCDC137	40.43	69.87	0.789247	5.73198		1280	LINC01003	5.33	2.4	-1.1511	1.83858
	1281	KLHL35	0.22	0.38	0.788496	-1.79018		1281	ARRDC4	1.71	0.77	-1.15107	0.198463
	1282	GJC2	0.33	0.57	0.788496	-1.20521		1282	LANCL1	16.5	7.43	-1.15103	3.46888
	1283	SLC38A6	18.02	31.12	0.788243	4.56565		1283	TRG-AS1	0.51	0.23	-1.14886	-1.54586
	1284	SEL1L	29.32	50.63	0.788107	5.26787		1284	C10orf11	12.3	5.55	-1.1481	3.04654
	1285	FARP2	5.12	8.84	0.787903	2.7501		1285	LOC728392	2.46	1.11	-1.1481	0.724609
	1286	PTS	34.58	59.7	0.787793	5.50576		1286	UBL7-AS1	5.34	2.41	-1.14781	1.84294
	1287	TMEM38B	3.82	6.59	0.786706	2.32693		1287	FADS2	514.95	232.65	-1.14627	8.43515
	1288	PDXK	13.38	23.08	0.786565	4.13529		1288	LINC00899	1.77	0.8	-1.14568	0.250911
	1289	TTLL4	9.7	16.73	0.786381	3.67118		1289	IDH1-AS1	4.18	1.89	-1.14512	1.49094
	1290	SH3GL1P1	0.29	0.5	0.785875	-1.39294		1290	RHNO1	42.81	19.36	-1.14487	4.84744
	1291	WHSC1L1	25.29	43.57	0.784768	5.05288		1291	ATP2B4	39.93	18.06	-1.14468	4.74706
	1292	DDX27	27.54	47.44	0.784575	5.17574		1292	ADHFE1	0.42	0.19	-1.14439	-1.82373
	1293	ATP1B1	33.7	58.04	0.784299	5.46683		1293	LOC388242	0.42	0.19	-1.14439	-1.82373
	1294	SPP1	0.18	0.31	0.784271	-2.0818		1294	LOC613038	0.42	0.19	-1.14439	-1.82373
	1295	SYNGR3	0.18	0.31	0.784271	-2.0818		1295	OMA1	10.21	4.62	-1.14402	2.7799
	1296	BRIX1	55.54	95.65	0.784238	6.18757		1296	SLC24A1	4.33	1.96	-1.14351	1.54261
	1297	UQCRBP1	1.11	1.91	0.783013	0.542066		1297	PLAT	60.37	27.34	-1.14282	5.34435
	1298	ARHGAP32	2.14	3.68	0.782095	1.48866		1298	CASC5	11.83	5.36	-1.14215	2.99331
	1299	ARSK	7.34	12.62	0.78186	3.26671		1299	PALM	4.41	2	-1.14078	1.57039
	1300	SNCAIP	4.24	7.29	0.781855	2.47499		1300	RNPEPL1	45.2	20.51	-1.14	4.92825
	1301	DCLK2	1.78	3.06	0.781654	1.2227		1301	PNPO	17.18	7.8	-1.13918	3.53307
	1302	SERINC1	87.96	151.2	0.781539	6.84955		1302	LOC101927204	1.96	0.89	-1.13898	0.401365
	1303	FKBP11	116.53	200.31	0.781533	7.25532		1303	CDK19	4.25	1.93	-1.13886	1.51803
	1304	RP2	24.26	41.7	0.781468	4.99124		1304	HIST1H4J	17.32	7.87	-1.138	3.54537
	1305	C19orf12	9.6	16.5	0.78136	3.65371		1305	ARMC12	0.55	0.25	-1.1375	-1.43125
	1306	KCNAB3	0.32	0.55	0.78136	-1.25318		1306	GDAP1	1.1	0.5	-1.1375	-0.431248
	1307	SNX30	4.19	7.2	0.781047	2.45747		1307	LOC100130992	0.33	0.15	-1.1375	-2.16821
	1308	ARHGAP42	3.16	5.43	0.781028	2.05044		1308	MBNL3	1.1	0.5	-1.1375	-0.431248
	1309	RGL1	21.39	36.72	0.77963	4.80868		1309	ZFP2	0.33	0.15	-1.1375	-2.16821
	1310	DACH1	4.87	8.36	0.779581	2.67371		1310	CCDC170	0.44	0.2	-1.1375	-1.75318
	1311	TRIM23	4.02	6.9	0.779401	2.3969		1311	DBP	0.88	0.4	-1.1375	-0.753176
	1312	PDE4D	7.32	12.56	0.778921	3.2613		1312	TCF15	2	0.91	-1.13606	0.431969
	1313	TRMT10C	39.22	67.29	0.778803	5.68292		1313	MYEOV	7.89	3.59	-1.13604	2.412
	1314	MTF1	4.25	7.29	0.778456	2.47669		1314	LINC01137	3.56	1.62	-1.13588	1.26394
	1315	SLC8B1	15.16	26	0.778242	4.31132		1315	C3AR1	1.34	0.61	-1.13535	-0.145443
	1316	ZNF845	3.79	6.5	0.778242	2.31132		1316	GYPC	21.94	9.99	-1.13501	3.88799
	1317	C19orf47	14.44	24.76	0.777941	4.24097		1317	ALDH3A1	0.9	0.41	-1.1343	-0.719154
	1318	GADL1	0.14	0.24	0.777608	-2.4477		1318	TBX1	9.39	4.28	-1.13351	2.66437
	1319	MLANA	0.14	0.24	0.777608	-2.4477		1319	LY75-CD302	5.22	2.38	-1.13309	1.81751
	1320	ASNSD1	50.88	87.22	0.77756	6.05781		1320	TNFRSF6B	33.26	15.17	-1.13257	4.48943
	1321	MME	13.01	22.3	0.777423	4.09026		1321	GM2A	26.68	12.17	-1.13243	4.17147
	1322	ZNF638	44.2	75.76	0.77739	5.85467		1322	FLRT2	68.33	31.18	-1.1319	5.5285
	1323	CHAC1	7.02	12.03	0.777094	3.20002		1323	RPP25L	37.27	17.01	-1.13163	4.65413
	1324	STK38	24.61	42.17	0.776972	5.00966		1324	CYP2S1	2.87	1.31	-1.13148	0.955309
	1325	SYVN1	17.72	30.36	0.776793	4.5357		1325	ALOX5AP	0.92	0.42	-1.13124	-0.685917
	1326	MPP6	5.3	9.08	0.7767	2.79434		1326	BMS1P5	1.38	0.63	-1.13124	-0.100954
	1327	DDX52	20.91	35.82	0.776572	4.77441		1327	ZNF287	2.32	1.06	-1.13006	0.649095
	1328	DPF1	0.52	0.89	0.775294	-0.55577		1328	FAM69B	225.06	102.85	-1.12977	7.24928
	1329	KIAA0907	18.68	31.95	0.774321	4.61058		1329	CPVL	0.35	0.16	-1.12928	-2.07921
	1330	ANKRD49	9.15	15.65	0.774319	3.58093		1330	PIF1	7.61	3.48	-1.12881	2.36349
	1331	LOX	26.72	45.66	0.773011	5.12635		1331	FAM131C	1.29	0.59	-1.12858	-0.196921
	1332	HYPK	48.13	82.2	0.772202	5.97497		1332	MAST4	14.87	6.81	-1.12668	3.33099
	1333	SMCHD1	15.01	25.63	0.77191	4.29381		1333	FAM227A	0.24	0.11	-1.12553	-2.62166
	1334	SETSIP	0.82	1.4	0.771731	0.0995613		1334	LINC01537	0.24	0.11	-1.12553	-2.62166
	1335	LRRC8E	1.09	1.86	0.770974	0.509815		1335	LOC440311	0.48	0.22	-1.12553	-1.62166
	1336	ARL8A	39.41	67.24	0.770758	5.68587		1336	PKIB	0.24	0.11	-1.12553	-2.62166
	1337	ING2	4.9	8.36	0.770721	2.67814		1337	UBE2Q2P1	1.2	0.55	-1.12553	-0.299731
	1338	SNX8	19.56	33.37	0.770645	4.67516		1338	ZNF219	4.21	1.93	-1.12522	1.51121
	1339	DAGLB	10.78	18.39	0.770564	3.81557		1339	BFSP1	8.22	3.77	-1.12457	2.47685
	1340	CEP295NL	0.17	0.29	0.770518	-2.17113		1340	NIPAL3	6.82	3.13	-1.12361	2.20797
	1341	SLC25A25	10.79	18.4	0.770011	3.81663		1341	SNHG19	86.3	39.61	-1.1235	5.86954
	1342	ZNF746	10.72	18.28	0.769961	3.80721		1342	TEK	43.19	19.83	-1.12301	4.87112
	1343	VMP1	83.74	142.74	0.769401	6.77255		1343	FNTB	3.55	1.63	-1.12295	1.26635
	1344	ZFP82	2.77	4.72	0.768901	1.85434		1344	TMEM38A	1.35	0.62	-1.12262	-0.12835
	1345	LMAN1	88.57	150.84	0.768129	6.85281		1345	MAP3K12	9.29	4.27	-1.12144	2.65496
	1346	TMEM47	14	23.84	0.767957	4.19133		1346	PTPRN2	0.87	0.4	-1.12102	-0.76142
	1347	DLEU2	1.8	3.06	0.765535	1.23076		1347	KIAA1211L	2.87	1.32	-1.12051	0.960794
	1348	SYCP3	0.2	0.34	0.765535	-1.93916		1348	ANXA2R	14.87	6.84	-1.12034	3.33416
	1349	ATG4B	22.69	38.57	0.765423	4.8867		1349	C2CD5	11.41	5.25	-1.11991	2.95227
	1350	MCOLN1	18.21	30.95	0.765208	4.56926		1350	MAP2K3	42.57	19.59	-1.11972	4.85191
	1351	TMX2	67.47	114.66	0.765044	6.4587		1351	PLXNB3	6.43	2.96	-1.11922	2.12521
	1352	RSPH3	1.79	3.04	0.764112	1.22202		1352	C22orf34	13.66	6.29	-1.11883	3.21247
	1353	EED	9.08	15.42	0.764039	3.56471		1353	FAM174B	72.82	33.54	-1.11845	5.62704
	1354	CYBRD1	27.72	47.07	0.763881	5.1748		1354	FAM72A	2.43	1.12	-1.11746	0.722228
	1355	CD2AP	22.77	38.65	0.763334	4.89073		1355	VAMP4	6.4	2.95	-1.11736	2.11939
	1356	STX1A	11	18.67	0.763218	3.84104		1356	FLJ37453	2.71	1.25	-1.11636	0.88011
	1357	PSMD12	109.11	185.1	0.762522	7.1509		1357	RACGAP1	28.44	13.12	-1.11615	4.27177
	1358	PPP1R9A	0.23	0.39	0.76184	-1.73937		1358	CMKLR1	0.26	0.12	-1.11548	-2.50116
	1359	ZBTB37	1.61	2.73	0.76184	1.06798		1359	ENPP2	0.39	0.18	-1.11548	-1.91619
	1360	BLOC1S4	21.06	35.71	0.761823	4.77734		1360	KGFLP1	0.65	0.3	-1.11548	-1.17923
	1361	DDX21	113.57	192.55	0.761651	7.20826		1361	PLK1	85.08	39.31	-1.11392	5.85379
	1362	SLC7A11	122.72	208.06	0.761629	7.32004		1362	MAP2	6.33	2.93	-1.1113	2.10655
	1363	CYLD	9.88	16.75	0.761578	3.6853		1363	FBXL8	3.52	1.63	-1.1107	1.26022
	1364	DPP9-AS1	0.59	1	0.761213	-0.380607		1364	CENPF	30.78	14.26	-1.11002	4.38891
	1365	TMED9	399.36	676.69	0.760805	9.02195		1365	SHBG	0.41	0.19	-1.10962	-1.84112
	1366	GPRC5B	12.26	20.77	0.760542	3.99616		1366	ID2-AS1	1.79	0.83	-1.10878	0.285571
	1367	C11orf91	3.62	6.13	0.759897	2.23594		1367	NFKBID	1.94	0.9	-1.10806	0.402027
	1368	TTC7A	6.84	11.58	0.759567	3.15378		1368	LRRIQ3	0.28	0.13	-1.10692	-2.38996
	1369	PLCG1-AS1	0.13	0.22	0.758992	-2.56392		1369	SLC39A11	2.8	1.3	-1.10692	0.931969
	1370	TMED7	53.41	90.36	0.758574	6.11833		1370	GOLGA2P10	9.04	4.2	-1.10593	2.62336
	1371	ANKRD20A4	0.55	0.93	0.757799	-0.483597		1371	LINC00339	17.43	8.1	-1.10558	3.57071
	1372	SLC35A3	6.12	10.34	0.756633	2.99185		1372	GIMAP4	228.14	106.06	-1.10504	7.28126
	1373	NUDCD1	33.15	56	0.756418	5.42915		1373	DZIP3	4.99	2.32	-1.10492	1.76658
	1374	BMP2K	24.23	40.93	0.756364	4.9769		1374	PSMD5-AS1	5.57	2.59	-1.10473	1.92531
	1375	RTCA	40.17	67.85	0.75623	5.70616		1375	IL17RE	1.29	0.6	-1.10434	-0.184797
	1376	PPIF	54.64	92.28	0.756061	6.14992		1376	ERCC6	4.32	2.01	-1.10384	1.55911
	1377	CXADR	3.82	6.45	0.755727	2.31144		1377	SLC25A45	1.44	0.67	-1.10384	-0.0258491
	1378	CNIH2	0.16	0.27	0.754888	-2.26641		1378	SKA3	17.51	8.15	-1.10331	3.57845
	1379	SMCR8	14.63	24.68	0.754413	4.24806		1379	LINC00886	0.58	0.27	-1.10309	-1.33742
	1380	STIM2	8.09	13.64	0.753632	3.39296		1380	PMP22	206.3	96.06	-1.10274	7.13723
	1381	GOLGA7	48.06	81.03	0.753619	5.96357		1381	CCDC150	1.31	0.61	-1.10269	-0.161776
	1382	STIP1	233.29	393.18	0.753065	8.24251		1382	GRASP	52.58	24.49	-1.10232	5.16528
	1383	SLC1A5	66.1	111.39	0.752898	6.42303		1383	PP7080	8.91	4.15	-1.10231	2.60427
	1384	LAMTOR3	15.37	25.9	0.752835	4.31846		1384	PSRC1	17.69	8.24	-1.10222	3.59375
	1385	ZNF397	1.71	2.88	0.752072	1.15003		1385	RAC2	460.72	214.62	-1.10211	8.29669
	1386	GCH1	4.65	7.83	0.751782	2.59312		1386	GRB14	13.91	6.48	-1.10206	3.24702
	1387	SLMO1	4.46	7.51	0.751769	2.53293		1387	APLP1	1.91	0.89	-1.1017	0.382725
	1388	SRP54	74.27	125.06	0.751769	6.59059		1388	C14orf37	1.18	0.55	-1.10128	-0.311855
	1389	IKZF5	6.92	11.65	0.751486	3.16652		1389	NUDT8	15.69	7.32	-1.09993	3.42181
	1390	MIPEP	22.11	37.21	0.750991	4.84212		1390	LINC00852	0.45	0.21	-1.09954	-1.70177
	1391	LOC100288842	1.23	2.07	0.750972	0.674145		1391	SLC44A3	0.45	0.21	-1.09954	-1.70177
	1392	SMG5	61.77	103.94	0.750773	6.32422		1392	EDA	0.3	0.14	-1.09954	-2.28673
	1393	EMC6	85.71	144.16	0.750135	6.79646		1393	NMU	0.3	0.14	-1.09954	-2.28673
	1394	GNPNAT1	45.81	77.05	0.750132	5.89266		1394	SGOL1	6.83	3.19	-1.09833	2.22272
	1395	RNF111	14.41	24.22	0.749129	4.22356		1395	HLA-F-AS1	1.22	0.57	-1.09785	-0.262043
	1396	LURAP1L-AS1	0.72	1.21	0.748938	-0.0994621		1396	ZNF815P	1.22	0.57	-1.09785	-0.262043
	1397	MMP23A	0.25	0.42	0.748461	-1.62577		1397	RGS5	422.85	197.64	-1.09727	8.17537
	1398	WNK3	0.25	0.42	0.748461	-1.62577		1398	LOC388849	5.37	2.51	-1.09723	1.8763
	1399	PKD1	7.28	12.23	0.748414	3.23815		1399	NYAP1	2.61	1.22	-1.09717	0.835465
	1400	PDCD6IP	83.2	139.72	0.747883	6.75245		1400	SPAG5-AS1	2.31	1.08	-1.09686	0.659462
	1401	LINC01296	0.53	0.89	0.747813	-0.542029		1401	KIAA1107	0.62	0.29	-1.09622	-1.23777
	1402	TMEM222	25.47	42.74	0.746788	5.04412		1402	TGFBI	9.94	4.65	-1.09602	2.76524
	1403	STARD5	1.18	1.98	0.746714	0.612144		1403	DLL1	2.03	0.95	-1.09548	0.47374
	1404	TDP2	56.42	94.67	0.746701	6.19149		1404	CCDC159	16.09	7.53	-1.09544	3.46037
	1405	ZPR1	48.46	81.29	0.746283	5.97186		1405	LOC440895	2.52	1.18	-1.09464	0.786105
	1406	SLC35B1	65.4	109.68	0.745938	6.40419		1406	OSBPL7	6.53	3.06	-1.09355	2.16031
	1407	ORC5	36	60.36	0.745596	5.54272		1407	BCL9L	19.88	9.32	-1.09292	3.76679
	1408	SUGT1	98.1	164.48	0.745587	6.98897		1408	WDR54	27.72	13	-1.09242	4.24665
	1409	CLK3	45.74	76.69	0.745582	5.88818		1409	FGD6	7.74	3.63	-1.09236	2.40615
	1410	CBX4	7.35	12.32	0.745186	3.25034		1410	FERMT1	0.81	0.38	-1.09192	-0.849967
	1411	TXNDC11	36.27	60.77	0.744583	5.553		1411	SDC1	8.65	4.06	-1.09122	2.56709
	1412	TOP3A	14.01	23.46	0.743746	4.18026		1412	FLT4	14.74	6.92	-1.09089	3.33622
	1413	WDR76	6.53	10.93	0.743139	3.07865		1413	KLF2	35.55	16.69	-1.09087	4.60634
	1414	SNORA70	13.7	22.93	0.74306	4.14763		1414	ENG	481.37	226	-1.09082	8.36559
	1415	C2orf82	1.07	1.79	0.742349	0.468785		1415	KIF4A	19.74	9.28	-1.08893	3.75859
	1416	SUCO	20.02	33.49	0.742288	4.69451		1416	C1orf204	0.34	0.16	-1.08746	-2.10012
	1417	NANOS3	0.55	0.92	0.742202	-0.491395		1417	CCL28	0.51	0.24	-1.08746	-1.51516
	1418	RNF6	37.51	62.73	0.74188	5.60014		1418	MRVI1-AS1	0.34	0.16	-1.08746	-2.10012
	1419	SEPT5	6.8	11.37	0.741626	3.13635		1419	SNHG21	7.67	3.61	-1.08723	2.39561
	1420	SLC20A2	6.98	11.67	0.741506	3.17398		1420	MTSS1	22.35	10.52	-1.08714	3.93863
	1421	ZNF274	12.74	21.3	0.741488	4.04204		1421	SLC22A4	7.9	3.72	-1.08655	2.43858
	1422	ZNF829	0.73	1.22	0.740913	-0.0835752		1422	ZNF785	3.78	1.78	-1.08651	1.37513
	1423	ACRC	0.76	1.27	0.740757	-0.0255501		1423	LOC100506022	2.93	1.38	-1.08623	1.00778
	1424	NEU1	104.38	174.36	0.740224	7.07581		1424	TSHZ3	1.38	0.65	-1.08616	-0.0784101
	1425	GK	7.7	12.86	0.73996	3.31484		1425	C17orf53	3.8	1.79	-1.08604	1.38298
	1426	DCP1A	16.65	27.8	0.739563	4.42723		1426	ADAMTS10	1.4	0.66	-1.08489	-0.0570176
	1427	ALX1	17.87	29.83	0.739224	4.52908		1427	C10orf54	5.13	2.42	-1.08395	1.81698
	1428	ATP6V1C2	2.69	4.49	0.739109	1.79716		1428	LRRC17	9.96	4.7	-1.08348	2.7744
	1429	KLHL17	2.72	4.54	0.739086	1.81315		1429	SMIM1	1.25	0.59	-1.08314	-0.219643
	1430	ZNF543	1.57	2.62	0.738802	1.02017		1430	IFT172	11.08	5.23	-1.08308	2.92835
	1431	NANS	126.44	211	0.73879	7.3517		1431	VAMP5	325.61	153.72	-1.08284	7.80558
	1432	CEBPG	19.07	31.82	0.738629	4.62255		1432	SARDH	0.36	0.17	-1.08246	-2.01516
	1433	ZNF232	6.24	10.41	0.738352	3.01072		1433	RHOJ	153.74	72.67	-1.08106	6.72382
	1434	PHACTR1	3.01	5.02	0.737924	1.95873		1434	CKAP2L	12.18	5.76	-1.08037	3.06626
	1435	ATL3	31.27	52.12	0.737058	5.33524		1435	TM6SF1	14.23	6.73	-1.08026	3.29074
	1436	MCM6	35.14	58.57	0.737048	5.50357		1436	ZEB1-AS1	4.08	1.93	-1.07997	1.48858
	1437	CCL5	0.18	0.3	0.736966	-2.10545		1437	TTLL1	10.84	5.13	-1.07933	2.89863
	1438	KBTBD11	0.3	0.5	0.736966	-1.36848		1438	AURKB	54.05	25.59	-1.07871	5.21687
	1439	NKX3-1	1.14	1.9	0.736966	0.557517		1439	AATK	0.38	0.18	-1.078	-1.93493
	1440	ZNRF2P1	0.69	1.15	0.736966	-0.166849		1440	CLIC3	0.76	0.36	-1.078	-0.93493
	1441	CFAP58-AS1	0.21	0.35	0.736966	-1.88306		1441	LINC01001	0.19	0.09	-1.078	-2.93493
	1442	LOC643339	0.42	0.7	0.736966	-0.883056		1442	NOS1AP	0.76	0.36	-1.078	-0.93493
	1443	ZNF483	0.21	0.35	0.736966	-1.88306		1443	RHCE	0.38	0.18	-1.078	-1.93493
	1444	WDR1	294.81	491.26	0.736701	8.57199		1444	F2RL2	14.9	7.06	-1.07757	3.35845
	1445	PDS5B	13.33	22.21	0.736533	4.10487		1445	ADCK1	5.4	2.56	-1.07682	1.89455
	1446	PPP1R15A	80.42	133.95	0.736068	6.69752		1446	RMI2	6.41	3.04	-1.07625	2.1422
	1447	ACVR1	23.12	38.5	0.735717	4.89893		1447	ASGR1	9.57	4.54	-1.07583	2.72061
	1448	ATP6V1A	51.13	85.14	0.735667	6.04393		1448	APBB3	3.73	1.77	-1.07543	1.36146
	1449	LYSMD2	8.97	14.93	0.735034	3.53263		1449	ADCK3	6.34	3.01	-1.07472	2.12712
	1450	PPRC1	16.95	28.21	0.734921	4.45067		1450	CEP131	7.18	3.41	-1.07421	2.30688
	1451	NCOA3	18	29.95	0.734559	4.5372		1451	ZNF713	1.41	0.67	-1.07346	-0.0410359
	1452	SLFN13	1.07	1.78	0.734266	0.464744		1452	HMSD	1.01	0.48	-1.07325	-0.522269
	1453	SNRNP70	134.29	223.36	0.734019	7.43622		1453	HSF2BP	0.61	0.29	-1.07276	-1.2495
	1454	ZNF431	2.94	4.89	0.734018	1.92283		1454	LINC01605	3.47	1.65	-1.07247	1.2587
	1455	RNF126	57.49	95.57	0.733247	6.21186		1455	ST6GAL1	65.74	31.27	-1.07199	5.5027
	1456	SRPRB	45.29	75.27	0.732882	5.86756		1456	CEP128	3.7	1.76	-1.07195	1.35155
	1457	GDI1	65.63	109.03	0.732298	6.40243		1457	FBXO25	8.05	3.83	-1.07164	2.47317
	1458	RABGGTB	65.42	108.68	0.732283	6.3978		1458	PRCP	286.11	136.13	-1.07158	7.62463
	1459	NAA16	7.58	12.58	0.730862	3.28763		1459	TCN2	126.6	60.27	-1.07077	6.44875
	1460	NEXN	8.51	14.12	0.730509	3.45441		1460	APOBEC3B	10.81	5.15	-1.06972	2.89943
	1461	CCDC117	15.92	26.41	0.730244	4.35789		1461	CACNG8	2.35	1.12	-1.06916	0.69808
	1462	RRP12	15.45	25.63	0.730227	4.31465		1462	CCL1	1.07	0.51	-1.06904	-0.43691
	1463	MTRF1L	31.82	52.77	0.729784	5.35675		1463	NCAPH	9.52	4.54	-1.06827	2.71683
	1464	LMF2	51.37	85.19	0.729758	6.04773		1464	MMAB	18.24	8.7	-1.06802	3.65502
	1465	TSTD1	6.38	10.58	0.729711	3.03841		1465	MIR1282	28.28	13.49	-1.06789	4.28776
	1466	TXLNB	0.38	0.63	0.729352	-1.03125		1466	SEMA3F	138.08	65.93	-1.0665	6.57611
	1467	ACTG1P20	0.7	1.16	0.728698	-0.150224		1467	LOC148413	13.92	6.65	-1.06573	3.26622
	1468	KATNAL1	9.24	15.31	0.72851	3.57215		1468	DFNA5	50.82	24.28	-1.06563	5.13451
	1469	FDX1L	40.96	67.86	0.728346	5.72032		1469	CMBL	21.14	10.1	-1.06562	3.86909
	1470	VEGFC	25.39	42.05	0.727845	5.03011		1470	CYP2U1	3.64	1.74	-1.06485	1.33151
	1471	ZW10	25.07	41.52	0.727844	5.01181		1471	HOOK2	6.15	2.94	-1.06477	2.0882
	1472	UBE2N	59.19	97.98	0.727134	6.25085		1472	NOTCH1	43.81	20.95	-1.06431	4.92103
	1473	MITF	0.87	1.44	0.726982	0.162578		1473	CD79A	0.46	0.22	-1.06413	-1.65236
	1474	OVGP1	0.29	0.48	0.726982	-1.42238		1474	FAM71F2	0.23	0.11	-1.06413	-2.65236
	1475	TMED2	298.21	493.44	0.726546	8.58346		1475	LOC541472	1.84	0.88	-1.06413	0.347641
	1476	BDP1	10.64	17.6	0.726077	3.77446		1476	EVA1A	25.71	12.3	-1.06367	4.15242
	1477	PCDHGA4	1.3	2.15	0.725825	0.741424		1477	FAM228B	5.1	2.44	-1.06362	1.81869
	1478	SH3GLB1	68.97	114.04	0.725499	6.47065		1478	MYL4	0.71	0.34	-1.06228	-1.02525
	1479	DR1	36	59.5	0.724893	5.53237		1479	SDSL	16.62	7.96	-1.06208	3.52381
	1480	TMEM50B	21.46	35.46	0.724542	4.78585		1480	GLB1L2	0.48	0.23	-1.0614	-1.58959
	1481	RAPGEF6	5.13	8.47	0.723403	2.72066		1481	AP1G2	7.8	3.74	-1.06044	2.43326
	1482	FAM126B	4.18	6.9	0.723093	2.42505		1482	LOC100288846	1.96	0.94	-1.06012	0.440793
	1483	SFXN1	39.75	65.6	0.722741	5.67425		1483	ATP8B1	29.42	14.11	-1.06008	4.34869
	1484	ZHX1-C8orf76	3.8	6.27	0.722466	2.28723		1484	UBA7	20.8	9.98	-1.05947	3.84878
	1485	OSBPL8	16.14	26.62	0.72187	4.3735		1485	KIF18A	10.98	5.27	-1.059	2.9273
	1486	LRRC59	238.32	393.02	0.721703	8.25761		1486	RBL2	19.73	9.47	-1.05895	3.77284
	1487	CTSB	457.43	754.34	0.721664	9.19824		1487	ADCY10P1	0.25	0.12	-1.05889	-2.52945
	1488	CDK7	57.71	95.15	0.721382	6.21144		1488	BGN	225.75	108.36	-1.05889	7.28914
	1489	CISD2	8.74	14.41	0.721365	3.48832		1489	FAM132B	0.25	0.12	-1.05889	-2.52945
	1490	ZNF91	5.01	8.26	0.721331	2.68548		1490	KU-MEL-3	0.5	0.24	-1.05889	-1.52945
	1491	A1BG	0.91	1.5	0.721024	0.22445		1491	LOC101927415	0.25	0.12	-1.05889	-2.52945
	1492	UBN2	2.7	4.45	0.720846	1.79338		1492	PRRT1	0.5	0.24	-1.05889	-1.52945
	1493	SCUBE1	0.17	0.28	0.719892	-2.19645		1493	NAT14	38.46	18.47	-1.05817	4.7362
	1494	ZNF415	0.17	0.28	0.719892	-2.19645		1494	GSTZ1	14.31	6.88	-1.05654	3.31068
	1495	SGTB	8.92	14.69	0.719719	3.5169		1495	TK2	11.6	5.58	-1.05579	3.00816
	1496	HSPA13	35.71	58.8	0.719488	5.518		1496	SNCG	99.23	47.77	-1.05467	6.10537
	1497	SPNS1	62.13	102.27	0.719021	6.31673		1497	PHGDH	54.85	26.41	-1.05441	5.25022
	1498	SGK3	7.71	12.69	0.718889	3.30618		1498	AGBL5	30.92	14.89	-1.0542	4.42337
	1499	FTSJ1	42.6	70.1	0.718561	5.77206		1499	ECHDC3	3.8	1.83	-1.05416	1.39892
	1500	TMEM41B	14.47	23.81	0.718503	4.21424		1500	ZNF33B	4.9	2.36	-1.05399	1.76578
	1501	BPGM	42.37	69.7	0.718116	5.76403		1501	DYSF	151.29	72.88	-1.05372	6.71431
	1502	MIR1307	16.22	26.68	0.717985	4.37869		1502	CSRP1	485.1	233.73	-1.05344	8.39542
	1503	TCP11L1	5.34	8.78	0.717381	2.77553		1503	THSD4	9.17	4.42	-1.05288	2.67048
	1504	DOT1L	10.25	16.85	0.717125	3.71611		1504	DDX60	7.3	3.52	-1.05232	2.34174
	1505	ARL4D	5.08	8.35	0.716948	2.7033		1505	ADGRL1	1.41	0.68	-1.05209	-0.0303491
	1506	MEMO1	69.41	114.05	0.716451	6.4753		1506	PLK2	249.84	120.5	-1.05197	7.43888
	1507	CAB39L	6.3	10.35	0.716207	3.01346		1507	CD82	87.64	42.27	-1.05196	5.92754
	1508	CTAGE11P	0.14	0.23	0.716207	-2.4784		1508	CASC8	0.85	0.41	-1.05184	-0.760385
	1509	KCNJ12	0.28	0.46	0.716207	-1.4784		1509	FHL3	82.05	39.58	-1.05173	5.83257
	1510	SIGLEC16	0.14	0.23	0.716207	-2.4784		1510	ELAC1	8.08	3.9	-1.05088	2.48891
	1511	DNAJB6	132.95	218.38	0.715957	7.41272		1511	PLXND1	204.93	98.97	-1.05007	7.15395
	1512	ATP6V1G1	109.68	180.14	0.715818	7.13507		1512	ENO3	0.89	0.43	-1.04947	-0.692857
	1513	TMED5	41.41	68.01	0.715768	5.72979		1513	FAM78A	34.04	16.45	-1.04914	4.56459
	1514	ZNF416	3.07	5.04	0.715185	1.97583		1514	TRMT2B	17.96	8.68	-1.04902	3.64221
	1515	PROX1	1.73	2.84	0.715119	1.14833		1515	SSBP3	63.52	30.72	-1.04803	5.46512
	1516	RRAGC	64.98	106.67	0.715087	6.37947		1516	HIST2H2AC	6.72	3.25	-1.04802	2.22445
	1517	TTI2	14.16	23.24	0.714789	4.18114		1517	BLOC1S5-TXNDC5	12.09	5.85	-1.04731	3.07209
	1518	PDCD5	292.22	479.34	0.713994	8.54791		1518	TSPAN7	1.57	0.76	-1.04669	0.127418
	1519	EMC3	121.22	198.82	0.713835	7.2784		1519	MVK	59.59	28.85	-1.0465	5.37375
	1520	NUP153	32.14	52.71	0.713707	5.36315		1520	GPC5	0.95	0.46	-1.04629	-0.597147
	1521	TMEM249	0.25	0.41	0.713696	-1.64315		1521	KIAA1614	1.28	0.62	-1.0458	-0.166758
	1522	CHM	11.68	19.15	0.713304	3.90262		1522	PLEKHG3	3.2	1.55	-1.0458	1.15517
	1523	TCEB3-AS1	0.61	1	0.713119	-0.356559		1523	PODN	1.28	0.62	-1.0458	-0.166758
	1524	SUPT6H	52.25	85.62	0.712517	6.06362		1524	SIRT5	6.42	3.11	-1.04566	2.15974
	1525	FZD5	0.83	1.36	0.712423	0.0873949		1525	HEY2	0.97	0.47	-1.04532	-0.566605
	1526	C7orf43	9.9	16.22	0.712273	3.66357		1526	RTEL1-TNFRSF6B	0.97	0.47	-1.04532	-0.566605
	1527	HIVEP1	8.92	14.61	0.711841	3.51296		1527	LOC729737	2.62	1.27	-1.04474	0.867198
	1528	LRRC58	13.83	22.65	0.71171	4.14558		1528	RGS3	134.79	65.35	-1.04445	6.55234
	1529	FBXO10	11.59	18.98	0.711599	3.89061		1529	LINC01024	0.33	0.16	-1.04439	-2.12166
	1530	ATXN7L1	3.3	5.4	0.710493	2.07771		1530	HDGF	197.4	95.84	-1.04242	7.10377
	1531	PCDHB2	0.11	0.18	0.710493	-2.82918		1531	FN1	821.61	398.93	-1.04232	9.16115
	1532	TM4SF19-AS1	0.22	0.36	0.710493	-1.82918		1532	ADPRHL1	0.7	0.34	-1.04182	-1.03548
	1533	ELOF1	51.56	84.37	0.710478	6.04342		1533	C2CD4D	0.35	0.17	-1.04182	-2.03548
	1534	SYNM	6.28	10.27	0.7096	3.00556		1534	CCBL1	7.37	3.58	-1.04171	2.36081
	1535	NOP10	614.37	1004.65	0.709513	9.61772		1535	SHROOM2	5.97	2.9	-1.04168	2.05689
	1536	SPIRE1	26.44	43.23	0.709311	5.07931		1536	TP53TG1	36.93	17.94	-1.04161	4.68591
	1537	GLRX3	225.69	368.8	0.708496	8.17245		1537	ODF2	31.44	15.28	-1.04096	4.45405
	1538	RIT1	30.59	49.98	0.708291	5.28913		1538	HDAC7	98.78	48.02	-1.04058	6.10586
	1539	RALGAPA1	6.39	10.44	0.708234	3.02993		1539	MIDN	28.01	13.62	-1.04022	4.28776
	1540	IL6R	4.91	8.02	0.707879	2.64966		1540	GUCY1B3	8.82	4.29	-1.0398	2.62088
	1541	HES7	0.3	0.49	0.707819	-1.38306		1541	MYLK4	0.37	0.18	-1.03953	-1.95417
	1542	LONP1	53.86	87.9	0.706649	6.10447		1542	PGAP3	4.13	2.01	-1.03895	1.52667
	1543	KCMF1	16.18	26.38	0.705233	4.36876		1543	ARHGEF2	49.96	24.32	-1.03863	5.12339
	1544	DOLPP1	15.21	24.79	0.704738	4.27932		1544	KCTD15	25.87	12.6	-1.03786	4.17428
	1545	ACTR5	11.29	18.4	0.70466	3.8493		1545	DPY19L2P3	0.39	0.19	-1.03747	-1.87719
	1546	INTS12	34.54	56.29	0.704611	5.4625		1546	RAB27B	0.39	0.19	-1.03747	-1.87719
	1547	PCDH19	0.27	0.44	0.704544	-1.5367		1547	TMEM44	31.38	15.29	-1.03726	4.45314
	1548	PGAM2	0.89	1.45	0.704176	0.183965		1548	ETV6	14.54	7.09	-1.03617	3.34387
	1549	PPP1R12A	24	39.1	0.704134	4.93703		1549	INO80B-WBP1	10.11	4.93	-1.03612	2.81965
	1550	DIAPH2	11.18	18.21	0.703811	3.83475		1550	ACCS	2.05	1	-1.03562	0.517812
	1551	PHLDA2	52.72	85.85	0.703468	6.07201		1551	OCEL1	10.68	5.21	-1.03556	2.89906
	1552	KAT2B	6.32	10.29	0.703247	3.01155		1552	SENCR	17.17	8.38	-1.03487	3.58438
	1553	RAB3IL1	2.82	4.59	0.702799	1.84709		1553	SLC9A3R2	69.81	34.08	-1.03451	5.60811
	1554	LRRC57	22.1	35.97	0.702748	4.81735		1554	CCDC34	14.58	7.12	-1.03404	3.3489
	1555	PLXNA1	11.43	18.6	0.702477	3.86599		1555	GPSM2	12.47	6.09	-1.03395	3.12342
	1556	TMBIM1	145.33	236.44	0.702142	7.53426		1556	SIAE	27.15	13.26	-1.03387	4.24594
	1557	SNX9	47.58	77.4	0.701978	5.92327		1557	FAM122C	2.17	1.06	-1.03363	0.60088
	1558	MAPK6	47.12	76.65	0.701946	5.90924		1558	NKIRAS2	69.32	33.87	-1.03326	5.59857
	1559	SNHG24	0.75	1.22	0.701919	-0.0640782		1559	LOC146880	9.23	4.51	-1.0332	2.68973
	1560	SSR3	171.92	279.65	0.701885	7.77654		1560	PCDHAC2	1.33	0.65	-1.03291	-0.105031
	1561	TMEM55B	32.5	52.86	0.701737	5.37324		1561	C7orf55	9.8	4.79	-1.03276	2.7764
	1562	FZD1	2.22	3.61	0.701439	1.50128		1562	CENPH	20.17	9.86	-1.03255	3.81786
	1563	WTAP	76.29	124.04	0.70124	6.60404		1563	CADM4	2.82	1.38	-1.03103	0.980182
	1564	MIER2	25.74	41.85	0.701216	5.03655		1564	KGFLP2	0.47	0.23	-1.03103	-1.60478
	1565	ZUFSP	11.3	18.37	0.701029	3.84877		1565	GPR143	11.15	5.46	-1.03007	2.96394
	1566	PPP2CB	98.53	160.13	0.700609	6.9728		1566	HIST1H1B	0.49	0.24	-1.02975	-1.54402
	1567	NFYC-AS1	0.32	0.52	0.70044	-1.29364		1567	LRP1	0.98	0.48	-1.02975	-0.54402
	1568	TSC1	8.37	13.6	0.700307	3.41538		1568	MID1IP1-AS1	0.98	0.48	-1.02975	-0.54402
	1569	TTC39B	3.22	5.23	0.69975	2.03694		1569	LOC730102	12.76	6.25	-1.0297	3.15871
	1570	RHBDF1	26.68	43.33	0.699608	5.08749		1570	FADS1	118.16	57.9	-1.02911	6.37004
	1571	ALG2	35.59	57.8	0.699598	5.5032		1571	TMEM8B	2.51	1.23	-1.02903	0.813173
	1572	C2orf44	10.69	17.36	0.699505	3.76794		1572	ITGA4	0.51	0.25	-1.02857	-1.48572
	1573	ZNF134	9.06	14.71	0.699214	3.52912		1573	LOC101927550	0.51	0.25	-1.02857	-1.48572
	1574	HSPA4	152.76	247.97	0.698899	7.60457		1574	ATP2A1-AS1	5.1	2.5	-1.02857	1.83621
	1575	INSR	2.07	3.36	0.69883	1.39905		1575	ARHGEF15	48.76	23.92	-1.02748	5.09389
	1576	KANK1	21.36	34.67	0.698776	4.76623		1576	NAT6	14.32	7.03	-1.02643	3.32674
	1577	BAG4	7.27	11.8	0.69876	3.21134		1577	NINL	7.17	3.52	-1.0264	2.32877
	1578	RTN4	462.43	750.54	0.698694	9.20244		1578	LOC105373383	3.34	1.64	-1.02615	1.22677
	1579	ATG16L1	16.26	26.39	0.698664	4.37259		1579	H6PD	21.86	10.74	-1.0253	3.93757
	1580	STRA13	99.94	162.2	0.69864	6.99231		1580	LINC01279	0.63	0.31	-1.02308	-1.17812
	1581	CRLF3	13.73	22.28	0.698418	4.12847		1581	ANK3	3.23	1.59	-1.02251	1.18028
	1582	HOTAIRM1	24.52	39.77	0.697722	4.96475		1582	IER2	74.45	36.66	-1.02207	5.70717
	1583	TOR1B	18.62	30.2	0.697695	4.56763		1583	CCDC121	2.72	1.34	-1.02137	0.93292
	1584	PPARA	1.93	3.13	0.697562	1.29738		1584	CHN2	3.43	1.69	-1.02119	1.26762
	1585	HERPUD1	63.39	102.8	0.697513	6.33494		1585	DDX60L	19.93	9.82	-1.02115	3.8063
	1586	NPTX2	0.37	0.6	0.697437	-1.08568		1586	NOL3	17.43	8.59	-1.02084	3.61308
	1587	ATP2C1	48.05	77.89	0.696902	5.93492		1587	SAPCD1	0.71	0.35	-1.02046	-1.00434
	1588	STX18	28.52	46.23	0.696855	5.18233		1588	ZMYND8	29.41	14.5	-1.02025	4.36811
	1589	HP09053	0.29	0.47	0.696608	-1.43757		1589	GINS1	8.62	4.25	-1.02023	2.59758
	1590	UFM1	41.99	68.05	0.696549	5.74025		1590	SCRN2	33.79	16.66	-1.02021	4.56842
	1591	SLAIN1	1.71	2.77	0.69589	1.12194		1591	PBLD	4.32	2.13	-1.02018	1.60094
	1592	MAP1A	5.9	9.55	0.694786	2.90811		1592	PXYLP1	0.73	0.36	-1.0199	-0.963981
	1593	PHF3	19.43	31.43	0.693856	4.62714		1593	TMEM80	9.87	4.87	-1.01913	2.79349
	1594	LOC344887	5.54	8.96	0.693613	2.81669		1594	ICK	9.12	4.5	-1.01911	2.67948
	1595	HOXA1	3.84	6.21	0.693487	2.28785		1595	CDCA2	15.24	7.52	-1.01906	3.42026
	1596	ASB6	15.06	24.35	0.6932	4.25925		1596	ABCA7	1.58	0.78	-1.01838	0.150735
	1597	ADIPOR1	82.38	133.17	0.692903	6.71067		1597	FMNL3	23.37	11.54	-1.01801	4.03758
	1598	RIC8A	63.05	101.92	0.692869	6.32486		1598	MMP11	11.68	5.77	-1.0174	3.03727
	1599	SLC25A38	21.59	34.88	0.692037	4.77831		1599	DAW1	5.12	2.53	-1.01701	1.84764
	1600	RAPH1	12.56	20.29	0.691932	3.99673		1600	LXN	162.86	80.55	-1.01568	6.83965
	1601	C12orf79	0.13	0.21	0.691878	-2.59748		1601	NSUN5P1	2.91	1.44	-1.01495	1.03354
	1602	CLDN23	0.26	0.42	0.691878	-1.59748		1602	FNBP1L	38.11	18.87	-1.01408	4.74506
	1603	NOL7	159.24	257.14	0.691351	7.66073		1603	CRTC1	2.16	1.07	-1.01342	0.604321
	1604	MIS12	17.19	27.75	0.690918	4.44896		1604	ARSE	3.37	1.67	-1.0129	1.2463
	1605	PDIA6	587.72	948.67	0.690777	9.54437		1605	TMEM231	10.49	5.2	-1.01243	2.88473
	1606	NOLC1	66.94	108.05	0.690759	6.41018		1606	CROT	9.54	4.73	-1.01215	2.74791
	1607	NOV	2.15	3.47	0.690599	1.44964		1607	FBF1	2.52	1.25	-1.0115	0.827676
	1608	FPGT-TNNI3K	0.18	0.29	0.688056	-2.1299		1608	DNA2	5.14	2.55	-1.01127	1.85613
	1609	C2CD4B	3.67	5.91	0.687378	2.21947		1609	CD200	7.01	3.48	-1.01033	2.30425
	1610	FBXL6	14.19	22.85	0.68732	4.17046		1610	NUF2	29.22	14.51	-1.00991	4.36393
	1611	PTER	3.31	5.33	0.687304	2.07048		1611	CEP55	75.93	37.74	-1.00858	5.74231
	1612	CDC34	98.63	158.81	0.687203	6.96756		1612	BIN1	76.49	38.03	-1.00813	5.75313
	1613	CORO6	1.59	2.56	0.687117	1.01259		1613	ACBD4	3.68	1.83	-1.00786	1.37577
	1614	GET4	50.02	80.49	0.686304	5.98759		1614	SPATA18	5.77	2.87	-1.00752	2.02481
	1615	CDR2L	23.69	38.12	0.68627	4.90934		1615	ITPKB	13.02	6.48	-1.00666	3.19933
	1616	ETV5	14.47	23.28	0.686026	4.19801		1616	SKA1	13.96	6.95	-1.00621	3.30012
	1617	VPS13C	15.23	24.5	0.685866	4.27178		1617	PHKA2	5.12	2.55	-1.00565	1.85332
	1618	DLST	84.12	135.3	0.685641	6.7372		1618	SULF2	41.83	20.84	-1.00518	4.88387
	1619	HBEGF	22.37	35.98	0.68563	4.82631		1619	SUMF1	40.19	20.03	-1.00467	4.82643
	1620	TMX4	15.6	25.09	0.685566	4.30626		1620	DCAKD	16.49	8.22	-1.00438	3.54133
	1621	IPO5P1	0.51	0.82	0.685127	-0.628868		1621	LOC102606465	3.51	1.75	-1.00412	1.30941
	1622	SGPL1	6.09	9.79	0.684867	2.94888		1622	GLIPR2	43.1	21.51	-1.00268	4.92828
	1623	GPR89A	19.91	31.99	0.684128	4.65749		1623	MPZ	5.79	2.89	-1.00249	2.03232
	1624	NALCN	1.65	2.65	0.683526	1.06423		1624	NICN1	5.91	2.95	-1.00244	2.06194
	1625	C4A	0.33	0.53	0.683526	-1.2577		1625	LBR	72.32	36.1	-1.0024	5.67512
	1626	SLC25A51	15.48	24.86	0.683421	4.29404		1626	MGAT5	63.66	31.81	-1.00091	5.49186
	1627	MAP4K3	13.62	21.87	0.683227	4.10927		1627	PPM1F	151.89	75.93	-1.00028	6.74674
	1628	ERO1A	40.81	65.52	0.683013	5.69236		1628	ADGRF3	0.2	0.1	-1	-2.82193
	1629	SURF4	271.87	436.4	0.682734	8.42814		1629	CCDC106	11.14	5.57	-1	2.97768
	1630	NID2	37.28	59.83	0.682467	5.56156		1630	CELF2-AS1	0.28	0.14	-1	-2.3365
	1631	EMP2	5.13	8.23	0.681934	2.69993		1631	COL21A1	0.22	0.11	-1	-2.68442
	1632	ZRANB2-AS1	0.53	0.85	0.68147	-0.5752		1632	CRYBB3	0.44	0.22	-1	-1.68442
	1633	SLMO2-ATP5E	49.5	79.36	0.680984	5.96985		1633	CXCL6	4.98	2.49	-1	1.81615
	1634	SAR1B	12.27	19.67	0.680862	3.95749		1634	EFR3B	0.26	0.13	-1	-2.44342
	1635	RIOK2	20.96	33.6	0.680823	4.72998		1635	FAM169A	0.26	0.13	-1	-2.44342
	1636	ATG12	26.78	42.9	0.679822	5.08299		1636	FAM66C	0.42	0.21	-1	-1.75154
	1637	PDCL3P4	1.08	1.73	0.679741	0.450902		1637	GBAP1	2.48	1.24	-1	0.81034
	1638	CLDN14	4.77	7.64	0.679583	2.59378		1638	GSE1	4.54	2.27	-1	1.68269
	1639	RFX3	3.74	5.99	0.679518	2.2428		1639	HSD11B1L	2.14	1.07	-1	0.597611
	1640	CYSTM1	142.61	228.36	0.679235	7.49555		1640	IQCD	1.08	0.54	-1	-0.388969
	1641	AATF	45.9	73.46	0.678465	5.85965		1641	KIF12	0.36	0.18	-1	-1.97393
	1642	TP53RK	13.73	21.97	0.678203	4.11836		1642	LINC00176	0.4	0.2	-1	-1.82193
	1643	LOC100132111	1.9	3.04	0.678072	1.26504		1643	LINC00592	0.36	0.18	-1	-1.97393
	1644	LOC100506606	0.25	0.4	0.678072	-1.66096		1644	LINC01611	0.7	0.35	-1	-1.01457
	1645	RAD9B	0.15	0.24	0.678072	-2.39793		1645	LOC100507547	1.56	0.78	-1	0.141546
	1646	TEKT2	0.15	0.24	0.678072	-2.39793		1646	LOC101929162	0.44	0.22	-1	-1.68442
	1647	RNF217-AS1	0.1	0.16	0.678072	-2.98289		1647	LOC102723704	0.24	0.12	-1	-2.55889
	1648	WSB2	52.72	84.35	0.678038	6.0593		1648	LOC606724	0.78	0.39	-1	-0.858454
	1649	BICD2	30.4	48.63	0.677775	5.26489		1649	MMEL1	0.56	0.28	-1	-1.3365
	1650	CGRRF1	13.25	21.19	0.677391	4.06662		1650	NFATC4	11.5	5.75	-1	3.02356
	1651	CYCS	65.39	104.54	0.676913	6.36945		1651	PLEKHB1	0.18	0.09	-1	-2.97393
	1652	BRPF1	9.54	15.25	0.676748	3.59236		1652	PLEKHN1	0.6	0.3	-1	-1.23697
	1653	MPHOSPH8	21.11	33.74	0.676533	4.73812		1653	RAD21-AS1	0.18	0.09	-1	-2.97393
	1654	ZNF316	4.25	6.79	0.675949	2.42544		1654	SEC16B	1.2	0.6	-1	-0.236966
	1655	GMPPB	53.4	85.31	0.675875	6.07671		1655	SEMA3B	0.34	0.17	-1	-2.05639
	1656	CUZD1	0.82	1.31	0.675871	0.0516313		1656	SKP1P2	0.4	0.2	-1	-1.82193
	1657	LY6G5B	4.39	7.01	0.675194	2.47182		1657	SLC10A5	0.28	0.14	-1	-2.3365
	1658	POLR2C	62.38	99.57	0.674628	6.30033		1658	TAS2R20	1.14	0.57	-1	-0.310966
	1659	PDE3A	18.75	29.92	0.67422	4.56593		1659	TSPAN1	0.22	0.11	-1	-2.68442
	1660	C8orf88	3.06	4.88	0.673349	1.95021		1660	WFDC3	0.38	0.19	-1	-1.89593
	1661	AP3D1	67.48	107.61	0.67328	6.41303		1661	ZNF519	0.44	0.22	-1	-1.68442
	1662	TCEB3	26.71	42.59	0.673135	5.07588		1662	ZNF540	0.18	0.09	-1	-2.97393
	1663	UIMC1	33.81	53.91	0.673103	5.41593		1663	ZFP36L1	100.25	50.16	-0.998993	6.14796
	1664	PRR4	1.28	2.04	0.672425	0.692356		1664	RND1	6.05	3.03	-0.997617	2.09813
	1665	IL18	2.41	3.84	0.672073	1.60507		1665	RAPGEF4	4.57	2.29	-0.996847	1.69377
	1666	RBMXL2	0.59	0.94	0.671946	-0.42524		1666	GLTSCR2	202.33	101.41	-0.99651	7.16231
	1667	DMTF1	14.01	22.32	0.67188	4.14433		1667	FLVCR2	2.59	1.3	-0.99444	0.875732
	1668	ARHGAP5	10.64	16.95	0.671787	3.74732		1668	PALD1	10.36	5.2	-0.99444	2.87573
	1669	AKR1C2	0.27	0.43	0.671377	-1.55328		1669	KLF9	12.75	6.4	-0.994353	3.17525
	1670	RSBN1L	8.78	13.98	0.671072	3.46976		1670	GAB3	2.43	1.22	-0.994075	0.783919
	1671	SERINC5	4.14	6.59	0.670648	2.38495		1671	REEP6	2.15	1.08	-0.993305	0.607684
	1672	COA6	76.19	121.15	0.669121	6.58609		1672	NEK3	14.79	7.43	-0.993188	3.38996
	1673	ZNF568	1.9	3.02	0.668549	1.26027		1673	LOC100287015	2.09	1.05	-0.993114	0.566946
	1674	MFAP1	43.49	69.12	0.66842	5.77682		1674	SNORA48	5.71	2.87	-0.99244	2.01727
	1675	FAM83G	8.79	13.97	0.668397	3.47006		1675	FHOD1	55.76	28.03	-0.992259	5.30503
	1676	AGAP1	3.7	5.88	0.668291	2.22167		1676	MAN1B1-AS1	1.75	0.88	-0.991779	0.311465
	1677	APC	12.51	19.88	0.668236	3.97913		1677	HOMER3	143.8	72.32	-0.991597	6.67212
	1678	DNTTIP2	52.94	84.11	0.667919	6.06025		1678	BUB1	41.04	20.64	-0.991588	4.86316
	1679	UBE2M	78.72	125.06	0.667818	6.63257		1679	VSIG2	1.67	0.84	-0.991387	0.244155
	1680	RNF168	12.52	19.89	0.667809	3.98007		1680	TLE2	9.98	5.02	-0.991352	2.82336
	1681	PLAGL1	24.21	38.46	0.667756	4.93141		1681	DIRAS3	1.57	0.79	-0.99084	0.155345
	1682	FKBP14	26.44	41.99	0.667324	5.05831		1682	TOLLIP-AS1	1.51	0.76	-0.990477	0.0993099
	1683	PRDM4	35.47	56.3	0.666536	5.4818		1683	IRF2BP2	40.03	20.15	-0.990302	4.82786
	1684	LRWD1	25.45	40.39	0.666332	5.00276		1684	NID1	68.69	34.58	-0.990162	5.60695
	1685	DDAH1	46.01	73.01	0.666147	5.85695		1685	NR2F2	119.65	60.27	-0.989308	6.40802
	1686	CENPT	24.78	39.32	0.666087	4.96415		1686	TMEM220	2.54	1.28	-0.988685	0.850486
	1687	ZBTB34	4.38	6.95	0.666082	2.46397		1687	EPS8L1	8.67	4.37	-0.988399	2.62183
	1688	PPAP2A	17.47	27.72	0.666048	4.45983		1688	SEMA4G	2.36	1.19	-0.987825	0.744874
	1689	PDE7A	3.26	5.17	0.665292	2.03752		1689	BAHCC1	3.23	1.63	-0.986662	1.1982
	1690	CORO1A	3.23	5.12	0.66461	2.02384		1690	TSKU	24.31	12.27	-0.986415	4.11027
	1691	NCLN	71.89	113.92	0.664158	6.4998		1691	DBF4B	7.39	3.73	-0.986399	2.39237
	1692	MESDC2	44.22	70.07	0.664098	5.79868		1692	CRTAC1	2.06	1.04	-0.986061	0.549614
	1693	ACYP1	26.85	42.54	0.663898	5.0788		1693	MTFR2	9.21	4.65	-0.98597	2.71022
	1694	HERC4	39.46	62.49	0.663234	5.63394		1694	ABHD14B	26.84	13.56	-0.985027	4.2538
	1695	PRKAB2	7.13	11.29	0.663072	3.16544		1695	CD40	19.8	10.01	-0.984058	3.8154
	1696	KLRK1	0.12	0.19	0.662965	-2.72741		1696	TNFSF12	30.42	15.38	-0.983965	4.43497
	1697	LRRC66	0.24	0.38	0.662965	-1.72741		1697	CCNG2	8.6	4.35	-0.983321	2.61268
	1698	SYT15	0.24	0.38	0.662965	-1.72741		1698	NUCKS1	133.92	67.75	-0.983079	6.57369
	1699	RBMXL1	5.76	9.12	0.662965	2.85755		1699	GTF2IP20	1.62	0.82	-0.982298	0.204845
	1700	PFDN2	187.52	296.9	0.662933	7.88237		1700	MROH8	0.81	0.41	-0.982298	-0.795155
	1701	MSTO1	29.75	47.1	0.662837	5.22624		1701	MCM7	80.2	40.61	-0.981767	5.83465
	1702	VRK3	24.08	38.12	0.662713	4.92112		1702	SH3KBP1	25.85	13.09	-0.981699	4.20124
	1703	RPTOR	12.47	19.74	0.662661	3.97172		1703	ESPL1	9.2	4.66	-0.981304	2.71098
	1704	POP7	63.62	100.68	0.662225	6.32252		1704	CSAD	2.9	1.47	-0.980237	1.04593
	1705	TPT1-AS1	2.97	4.7	0.662198	1.90156		1705	CLGN	0.71	0.36	-0.979822	-0.98402
	1706	HTATIP2	109.34	173.02	0.662118	7.10374		1706	ASRGL1	25.74	13.06	-0.978857	4.19651
	1707	RPGR	17.33	27.42	0.661957	4.44618		1707	ARRDC1-AS1	14.2	7.21	-0.97782	3.33891
	1708	RNGTT	8.47	13.4	0.661799	3.41326		1708	SPAG4	1.87	0.95	-0.977039	0.414519
	1709	RNF4	49.63	78.5	0.66148	5.96388		1709	PRTG	1.83	0.93	-0.976541	0.383573
	1710	PIGH	12.27	19.4	0.660921	3.94752		1710	KPNA2	456.86	232.26	-0.976011	8.3476
	1711	ICT1	39.38	62.26	0.660842	5.62981		1711	TPX2	73.18	37.22	-0.975371	5.70569
	1712	DGKE	2.6	4.11	0.660627	1.70883		1712	CLYBL	1.16	0.59	-0.975338	-0.273544
	1713	PM20D2	5.27	8.33	0.660514	2.72806		1713	NBEA	2.28	1.16	-0.974909	0.701579
	1714	GLA	49.91	78.88	0.660331	5.97142		1714	NNAT	9.45	4.81	-0.974277	2.75318
	1715	ALCAM	53.4	84.39	0.660232	6.06888		1715	KIAA0754	16.6	8.45	-0.97416	3.56603
	1716	THAP1	11.16	17.63	0.659695	3.81011		1716	WDR27	3.28	1.67	-0.973848	1.22677
	1717	VPS18	33.47	52.86	0.659308	5.39445		1717	MED4-AS1	6.77	3.45	-0.972559	2.27288
	1718	C17orf67	2.09	3.3	0.658963	1.39298		1718	SYS1-DBNDD2	1.53	0.78	-0.971986	0.127539
	1719	DBIL5P	0.19	0.3	0.658963	-2.06645		1719	TMEM150C	3.04	1.55	-0.971803	1.11817
	1720	TFRC	44.81	70.74	0.658705	5.8151		1720	FAM175A	22.98	11.72	-0.971406	4.0366
	1721	MAP3K1	3.82	6.03	0.658585	2.26287		1721	MST1	0.98	0.5	-0.970854	-0.514573
	1722	FEM1A	14.59	23.03	0.658535	4.19618		1722	SLC9A5	1.45	0.74	-0.970456	0.050825
	1723	ZNF880	2.23	3.52	0.658532	1.48631		1723	HEY1	5.19	2.65	-0.969742	1.89086
	1724	LINS	6.76	10.67	0.658465	3.08626		1724	RPSAP9	3.27	1.67	-0.969443	1.22457
	1725	C15orf57	19.14	30.21	0.658435	4.58774		1725	CDH5	451.16	230.41	-0.969436	8.33278
	1726	SFMBT1	2.49	3.93	0.658384	1.64534		1726	B3GNT8	9.73	4.97	-0.969194	2.79784
	1727	FEM1C	12.16	19.19	0.658211	3.93318		1727	GRAMD1B	2.29	1.17	-0.968839	0.710928
	1728	UTP18	50.41	79.54	0.657971	5.98462		1728	LINC01547	4.54	2.32	-0.968567	1.69841
	1729	EHD3	1.8	2.84	0.657894	1.17694		1729	GNRH1	0.86	0.44	-0.966833	-0.701008
	1730	RPF1	39.44	62.22	0.657719	5.63045		1730	LINC01530	0.43	0.22	-0.966833	-1.70101
	1731	MAK16	15.92	25.11	0.657422	4.32148		1731	LINC00847	7.72	3.95	-0.966748	2.46523
	1732	BYSL	42.01	66.26	0.657405	5.72136		1732	BUB1B	33.97	17.39	-0.966003	4.60319
	1733	ARID3B	4.29	6.76	0.656046	2.429		1733	SULT1A1	4.57	2.34	-0.965686	1.70935
	1734	TSPAN8	3.11	4.9	0.655867	1.96485		1734	DZIP1	10.8	5.53	-0.96568	2.95012
	1735	ATP11B	14.63	23.05	0.655837	4.19878		1735	CDK6	4.96	2.54	-0.965512	1.82758
	1736	COMMD3-BMI1	7.75	12.21	0.655795	3.28209		1736	BHLHE41	0.41	0.21	-0.965235	-1.76892
	1737	ATP6V1F	260.05	409.66	0.655638	8.35046		1737	SH3RF3-AS1	2.05	1.05	-0.965235	0.553007
	1738	SPATA6	1.74	2.74	0.655089	1.12663		1738	TMEM204	18.45	9.45	-0.965235	3.72293
	1739	NUAK1	13.73	21.62	0.655035	4.10678		1739	ZNF32	28.3	14.5	-0.964749	4.34036
	1740	TAPT1	4.56	7.18	0.65495	2.51651		1740	SMAD3	39.45	20.22	-0.964242	4.81983
	1741	TCEB1	76.13	119.84	0.654573	6.57768		1741	RINL	4.78	2.45	-0.964229	1.7749
	1742	PDIA3P1	18.89	29.73	0.654297	4.5667		1742	CCDC102B	0.39	0.2	-0.963474	-1.84019
	1743	GAPVD1	19.94	31.38	0.65418	4.64468		1743	SRGAP2B	11.93	6.12	-0.96299	3.09503
	1744	SLC9B2	12.66	19.91	0.653216	3.98881		1744	TMEM132A	35.4	18.16	-0.962985	4.66418
	1745	YPEL5	51.83	81.49	0.652836	6.02213		1745	ASTN2	2.69	1.38	-0.962938	0.946137
	1746	IGFBP3	5.75	9.04	0.652761	2.84994		1746	C16orf93	1.15	0.59	-0.962847	-0.27979
	1747	NPTN	48.27	75.87	0.652403	5.91926		1747	CCDC122	4.15	2.13	-0.962258	1.57198
	1748	RHBDD2	41.02	64.47	0.6523	5.68441		1748	FUCA1	5.26	2.7	-0.962103	1.91401
	1749	C1QTNF4	0.21	0.33	0.652077	-1.9255		1749	ANKRD1	122.79	63.09	-0.96071	6.45969
	1750	PCDHB10	0.14	0.22	0.652077	-2.51046		1750	CDCA3	24.97	12.83	-0.960675	4.16179
	1751	PLEKHA5	5.46	8.58	0.652077	2.77494		1751	TBKBP1	13.02	6.69	-0.960651	3.22233
	1752	AGFG1	19.7	30.95	0.651744	4.626		1752	TCP11L2	3.6	1.85	-0.960472	1.36776
	1753	XRN2	95.3	149.7	0.651526	6.90017		1753	CMAHP	1.79	0.92	-0.960254	0.359833
	1754	INF2	75.18	118.09	0.651466	6.55801		1754	NUSAP1	66.38	34.12	-0.960131	5.57261
	1755	NPPA-AS1	1.35	2.12	0.651105	0.758512		1755	ZMIZ2	34.72	17.85	-0.959843	4.63777
	1756	RNF25	40.75	63.99	0.651046	5.67425		1756	APOBEC3C	35.4	18.2	-0.959811	4.66577
	1757	GPR75-ASB3	7.12	11.18	0.650971	3.15736		1757	LYN	29.65	15.25	-0.959223	4.41035
	1758	DUSP14	66.59	104.54	0.650678	6.38257		1758	ZNF684	3.11	1.6	-0.958843	1.15749
	1759	CEP97	3.01	4.72	0.649023	1.91428		1759	EPHA2	72.49	37.3	-0.958606	5.70041
	1760	ZNF493	1.25	1.96	0.648926	0.646391		1760	THOC6	23.34	12.01	-0.958568	4.06545
	1761	CBLL1	13.56	21.24	0.647427	4.085		1761	EIF4EBP2	35.61	18.33	-0.958076	4.67517
	1762	CTNS	13.19	20.66	0.647396	4.04507		1762	ORAI3	20.94	10.78	-0.957904	3.90924
	1763	RRN3P2	1.52	2.38	0.64689	0.927516		1763	FAM101A	3.36	1.73	-0.957689	1.26962
	1764	SDF2	55.59	87.03	0.646687	6.1201		1764	PRKD2	47.6	24.51	-0.957591	5.09409
	1765	GPR176	21.84	34.19	0.646602	4.7722		1765	MYBL1	1.34	0.69	-0.957565	-0.0565494
	1766	NF1	9.09	14.23	0.646583	3.50757		1766	DUT	48.98	25.23	-0.957053	5.13559
	1767	E2F6	13.14	20.57	0.646577	4.03918		1767	RPL13P5	4.95	2.55	-0.956931	1.82896
	1768	DYNC1LI2	73.82	115.54	0.646309	6.52909		1768	CABYR	7.26	3.74	-0.956931	2.3815
	1769	AHI1	7.38	11.55	0.6462	3.20672		1769	YAP1	22.66	11.68	-0.956108	4.02402
	1770	CNIH1	129.11	202.06	0.646183	7.33555		1770	TTC30B	4.85	2.5	-0.956057	1.79996
	1771	FOSL2	35.91	56.19	0.645928	5.48928		1771	FAM74A4	1.28	0.66	-0.955606	-0.121659
	1772	SERAC1	3.63	5.68	0.645921	2.18293		1772	NEK8	1.28	0.66	-0.955606	-0.121659
	1773	SNX24	6.84	10.7	0.645543	3.09677		1773	CLDN11	295.72	152.5	-0.955423	7.73038
	1774	AMIGO3	2.34	3.66	0.645335	1.54918		1774	HAUS8	14.5	7.48	-0.954943	3.38051
	1775	CCNT2	10.53	16.47	0.645335	3.7191		1775	SEMA7A	1.88	0.97	-0.954676	0.433395
	1776	CCNDBP1	23.49	36.74	0.645305	4.87663		1776	FANCD2	9.07	4.68	-0.954594	2.70381
	1777	SLC39A4	7.11	11.12	0.645235	3.15247		1777	IRAK1BP1	3.43	1.77	-0.954459	1.30098
	1778	PIGA	5.48	8.57	0.645119	2.77674		1778	USP40	16.47	8.5	-0.954306	3.56462
	1779	NANP	8.3	12.98	0.645107	3.37566		1779	C1orf226	2.79	1.44	-0.954196	1.00317
	1780	MANSC4	0.55	0.86	0.644905	-0.540044		1780	ITGA11	0.62	0.32	-0.954196	-1.16676
	1781	RASL11A	2.52	3.94	0.644772	1.65581		1781	TMTC4	17.98	9.28	-0.954196	3.69122
	1782	CCNJL	10.28	16.07	0.64453	3.68403		1782	CAPN5	14.74	7.61	-0.953768	3.40478
	1783	SOCS4	12.54	19.6	0.644316	3.97062		1783	LOC100130987	1.53	0.79	-0.953607	0.136728
	1784	AK6	59.97	93.73	0.64427	6.2283		1784	EZH1	10.32	5.33	-0.953236	2.89075
	1785	ZNF800	7.91	12.36	0.643929	3.30564		1785	UBE2C	131.75	68.05	-0.953136	6.56509
	1786	KIF17	0.16	0.25	0.643856	-2.32193		1786	SIRPA	46.23	23.88	-0.953027	5.05424
	1787	TMIE	0.16	0.25	0.643856	-2.32193		1787	LIPE	4.22	2.18	-0.952915	1.60079
	1788	IMP3	56.08	87.62	0.643774	6.1313		1788	DNAH8	0.6	0.31	-0.952694	-1.21331
	1789	DTX2P1-UPK3BP1-PMS2P11	0.89	1.39	0.643208	0.153481		1789	ROPN1L	2.69	1.39	-0.952521	0.951346
	1790	CCL20	0.73	1.14	0.643065	-0.132499		1790	LMCD1	15.19	7.85	-0.952357	3.44887
	1791	ARHGAP39	1.57	2.45	0.642017	0.971773		1791	AKNA	5.36	2.77	-0.952347	1.94606
	1792	HIST1H2AI	1.57	2.45	0.642017	0.971773		1792	LY75	5.82	3.01	-0.951256	2.06539
	1793	KLHL18	19.36	30.21	0.641947	4.59598		1793	CES2	23.29	12.05	-0.950677	4.0663
	1794	VDAC2	227.32	354.53	0.641183	8.14917		1794	H2BFXP	0.85	0.44	-0.949959	-0.709445
	1795	LYSMD1	4.01	6.25	0.640254	2.32373		1795	LOC100101478	0.85	0.44	-0.949959	-0.709445
	1796	ATG101	64.15	99.97	0.640046	6.3234		1796	TMSB15A	4.44	2.3	-0.948926	1.6761
	1797	ZFP28	1.97	3.07	0.640043	1.29822		1797	FANK1	1.66	0.86	-0.948775	0.256796
	1798	MSH6	30.7	47.84	0.639979	5.26016		1798	SMCO3	0.83	0.43	-0.948775	-0.743204
	1799	UBE2B	32.45	50.55	0.639493	5.33989		1799	RELL1	19.3	10	-0.948601	3.79623
	1800	ZAK	24.01	37.4	0.639403	4.90526		1800	EPAS1	362.58	187.93	-0.948104	8.0281
	1801	CHMP1A	65.67	102.29	0.639359	6.35684		1801	KIF11	28.67	14.87	-0.947137	4.3679
	1802	IAH1	12.58	19.59	0.638985	3.97255		1802	STK36	6.36	3.3	-0.946561	2.19575
	1803	TLK2	14.1	21.95	0.638526	4.13689		1803	ACRBP	1.31	0.68	-0.94596	-0.0834133
	1804	ITGB8	2.66	4.14	0.638205	1.73053		1804	RNF208	2.85	1.48	-0.945365	1.03828
	1805	KCNJ15	0.36	0.56	0.63743	-1.15522		1805	LOC100996447	1.29	0.67	-0.945138	-0.105198
	1806	YBX3P1	2.25	3.5	0.63743	1.48864		1806	BPHL	15.94	8.28	-0.944949	3.52211
	1807	BLOC1S5	0.27	0.42	0.63743	-1.57025		1807	LINC00963	9.39	4.88	-0.944244	2.759
	1808	UBE2V2	41.4	64.35	0.636309	5.68971		1808	CTSF	7.81	4.06	-0.943843	2.4934
	1809	CCDC74A	3.59	5.58	0.636281	2.16212		1809	GLT8D2	2.25	1.17	-0.943416	0.698217
	1810	TRAF2	13.82	21.48	0.636236	4.1068		1810	SMIM10L2A	0.25	0.13	-0.943416	-2.47171
	1811	FAHD1	51.04	79.32	0.636056	5.99158		1811	SEMA4F	2.46	1.28	-0.942515	0.827401
	1812	GADD45G	1.48	2.3	0.636037	0.883616		1812	MILR1	11.78	6.13	-0.942381	3.08708
	1813	ATF6	39.89	61.98	0.635776	5.63584		1813	LOC100507373	1.71	0.89	-0.942119	0.302937
	1814	SPEN	15.57	24.18	0.635045	4.27822		1814	LOC100288911	20.44	10.64	-0.941897	3.88237
	1815	N4BP1	8.14	12.64	0.634896	3.34248		1815	SH3BGR	2.19	1.14	-0.941897	0.659982
	1816	POLR3D	26.34	40.9	0.634845	5.03661		1816	TRIM66	1.46	0.76	-0.941897	0.0750198
	1817	BTBD3	16.41	25.47	0.634224	4.35362		1817	PRIM1	11.27	5.87	-0.941055	3.02389
	1818	CCDC59	29.16	45.24	0.633608	5.18272		1818	TMEM44-AS1	2.38	1.24	-0.940621	0.780651
	1819	DPP9	50.9	78.95	0.633274	5.98623		1819	IFI44L	2.84	1.48	-0.940294	1.03574
	1820	DNAJC9	63.25	98.1	0.633188	6.29959		1820	KIF27	1.42	0.74	-0.940294	0.0357441
	1821	PDGFRL	6.79	10.53	0.633022	3.07992		1821	NRROS	12.95	6.75	-0.939993	3.22488
	1822	RRP7A	34.92	54.14	0.632641	5.4423		1822	STMN1	441.65	230.28	-0.939514	8.317
	1823	ORC1	7.56	11.72	0.632514	3.23464		1823	STRIP2	16.07	8.38	-0.939348	3.53662
	1824	LRCH2	1.6	2.48	0.632268	0.994206		1824	ARHGAP23	59.27	30.91	-0.939228	5.41962
	1825	DNAJC1	25.23	39.1	0.632028	4.97308		1825	ADAMTS9-AS2	0.23	0.12	-0.938599	-2.58959
	1826	FAM13A	3.93	6.09	0.631913	2.29049		1826	OBSCN	0.23	0.12	-0.938599	-2.58959
	1827	NUDT19	9.6	14.87	0.631298	3.57868		1827	PDZK1	0.23	0.12	-0.938599	-2.58959
	1828	USP42	6.56	10.16	0.631133	3.02926		1828	STAC3	0.46	0.24	-0.938599	-1.58959
	1829	ZNF200	5.93	9.18	0.630462	2.88326		1829	TLCD1	4.12	2.15	-0.938308	1.57349
	1830	LIN37	13.36	20.68	0.630316	4.05501		1830	TP53I11	52.85	27.58	-0.938281	5.25469
	1831	AGO3	6.74	10.43	0.629919	3.06771		1831	MREG	3.2	1.67	-0.938224	1.20896
	1832	ATP2B1	11.8	18.26	0.6299	3.87566		1832	MAOA	7.76	4.05	-0.938135	2.48699
	1833	ERN1	5.56	8.6	0.629252	2.78971		1833	MSRB2	14.31	7.47	-0.937844	3.37003
	1834	MOSPD2	13.16	20.35	0.628869	4.03252		1834	FAM196B	12.22	6.38	-0.937616	3.14236
	1835	RPS19BP1	121.53	187.82	0.628038	7.23919		1835	GVINP1	1.8	0.94	-0.937264	0.379365
	1836	EGFR-AS1	0.11	0.17	0.628031	-2.87041		1836	ST7-AS1	1.34	0.7	-0.936806	-0.0461701
	1837	FLJ13224	0.22	0.34	0.628031	-1.87041		1837	PLEKHG4	18.51	9.67	-0.936717	3.74187
	1838	NLRC4	0.11	0.17	0.628031	-2.87041		1838	PCNXL2	1.55	0.81	-0.936274	0.164131
	1839	SLC38A4	0.11	0.17	0.628031	-2.87041		1839	ARVCF	18.15	9.49	-0.93549	3.71415
	1840	TNFSF13B	0.11	0.17	0.628031	-2.87041		1840	MCM8	7.65	4	-0.93546	2.46773
	1841	CTNNAL1	78.36	121.05	0.627414	6.60575		1841	SLC25A23	24.74	12.94	-0.935008	4.16127
	1842	TSC22D2	9.75	15.06	0.627248	3.59903		1842	AQP7P3	1.07	0.56	-0.934112	-0.369445
	1843	DDX3X	259.13	400.22	0.627117	8.33109		1843	MICALL2	13.71	7.18	-0.933173	3.31057
	1844	SECTM1	1.8	2.78	0.627088	1.16154		1844	EPHA1	0.21	0.11	-0.932886	-2.71798
	1845	KPNA1	36.26	56	0.627048	5.49383		1845	FAM149A	0.21	0.11	-0.932886	-2.71798
	1846	ZRANB1	16.81	25.96	0.626971	4.38473		1846	PAQR6	0.21	0.11	-0.932886	-2.71798
	1847	PSMC3IP	5.76	8.89	0.626115	2.83913		1847	PCED1A	11.76	6.16	-0.932886	3.08937
	1848	GCC2	6.81	10.51	0.626036	3.08067		1848	ZMYND12	0.21	0.11	-0.932886	-2.71798
	1849	ATG3	83.18	128.37	0.625999	6.69116		1849	MTA1	57.21	29.97	-0.932748	5.37182
	1850	PLCD1	9.74	15.03	0.625851	3.59685		1850	MLLT6	25.91	13.58	-0.932026	4.22942
	1851	ARHGAP12	13.13	20.26	0.625767	4.02768		1851	LOC441242	1.45	0.76	-0.931982	0.0700621
	1852	SMG8	23.95	36.95	0.625549	4.89473		1852	FAM86B3P	1.24	0.65	-0.931828	-0.155574
	1853	ANKRD54	22.3	34.4	0.625365	4.79165		1853	ACSS2	44.76	23.47	-0.931392	5.01844
	1854	HIATL2	5.05	7.79	0.62534	2.64895		1854	NEK6	51.5	27.01	-0.931079	5.22096
	1855	UAP1	71.48	110.26	0.625298	6.47212		1855	SIGIRR	28.82	15.12	-0.930612	4.38369
	1856	SLC12A4	16.42	25.32	0.624823	4.34979		1856	CYP27A1	7.68	4.03	-0.930326	2.47594
	1857	ITSN2	14.75	22.74	0.624517	4.1949		1857	GIMAP1	19.95	10.47	-0.930127	3.85325
	1858	HSD17B11	21.6	33.3	0.624491	4.7452		1858	SSR4P1	1.6	0.84	-0.929611	0.213267
	1859	NOP58	84.02	129.51	0.624259	6.70479		1859	ZNF573	1.6	0.84	-0.929611	0.213267
	1860	DDR1	9.2	14.18	0.624152	3.51371		1860	HSPA12B	20.62	10.83	-0.929011	3.90147
	1861	SRFBP1	11.9	18.34	0.624032	3.88491		1861	TSPAN9	33.03	17.36	-0.92801	4.5817
	1862	TCAF2	9.96	15.35	0.624021	3.62816		1862	LURAP1	2.53	1.33	-0.927711	0.875282
	1863	ZNF548	2.44	3.76	0.623852	1.59881		1863	NUTM2B	0.97	0.51	-0.927488	-0.507687
	1864	RRP8	17.77	27.38	0.623679	4.46321		1864	APOBEC3F	12.95	6.81	-0.927225	3.23127
	1865	SEC61B	549.49	846.58	0.623553	9.41373		1865	IGFLR1	3.86	2.03	-0.927121	1.48504
	1866	ATP6V0D1	127.76	196.81	0.623367	7.30898		1866	PIR	320.54	168.6	-0.9269	7.86091
	1867	IMPA1	9.83	15.14	0.623102	3.60874		1867	PDLIM7	147.09	77.37	-0.926853	6.73713
	1868	ATAD3A	56.82	87.5	0.622884	6.13977		1868	BEGAIN	0.19	0.1	-0.925999	-2.85893
	1869	WTIP	9.54	14.69	0.622773	3.56538		1869	KCNN3	0.57	0.3	-0.925999	-1.27397
	1870	TERF2IP	48.54	74.71	0.622127	5.91217		1870	SCUBE2	0.19	0.1	-0.925999	-2.85893
	1871	RBM14	25.84	39.77	0.622074	5.00257		1871	ENDOD1	23.06	12.14	-0.925624	4.06451
	1872	DIEXF	10.17	15.65	0.621843	3.65717		1872	ZBTB22	15.72	8.28	-0.924899	3.51208
	1873	RBBP6	27.77	42.73	0.621722	5.10632		1873	RAD51B	4.08	2.15	-0.924232	1.56645
	1874	HOXA4	6.55	10.07	0.620497	3.02174		1874	ADAMTSL1	9.58	5.05	-0.923742	2.79815
	1875	LOC100289230	0.54	0.83	0.620152	-0.578893		1875	C17orf100	1.46	0.77	-0.923038	0.0844494
	1876	OPTN	76.09	116.95	0.620113	6.55969		1876	ZCCHC18	1.82	0.96	-0.922832	0.402522
	1877	ZBTB8OS	29.93	45.98	0.619414	5.21323		1877	LOC101928837	1.27	0.67	-0.922595	-0.116469
	1878	KIF1B	25.53	39.22	0.619396	4.98382		1878	YPEL3	27.41	14.47	-0.921637	4.31581
	1879	TRAM1	179.96	276.34	0.618768	7.80092		1879	DOK4	23.64	12.48	-0.921612	4.10235
	1880	ARNTL2	12.84	19.71	0.618283	3.99171		1880	TDRP	2.5	1.32	-0.92139	0.861233
	1881	ZNF707	4.15	6.37	0.618182	2.3622		1881	RPL13A	1223.43	646.08	-0.921147	9.79614
	1882	LOC101927795	0.43	0.66	0.618129	-0.908527		1882	EVA1C	18.29	9.66	-0.92096	3.7325
	1883	KIAA0020	58.22	89.34	0.617791	6.17234		1883	CHTF18	10.62	5.61	-0.920711	2.94836
	1884	TSSC4	37.94	58.21	0.617547	5.55442		1884	TMEM9	42.91	22.68	-0.919893	4.9633
	1885	TOB2P1	0.73	1.12	0.61753	-0.145266		1885	NLGN1	9.8	5.18	-0.91983	2.83287
	1886	PPCDC	12.6	19.33	0.617418	3.96406		1886	GMPR	70.05	37.03	-0.919691	5.67047
	1887	FADS3	96.85	148.53	0.61693	6.90615		1887	USP21	14.11	7.46	-0.91947	3.35891
	1888	MAD2L1BP	54.4	83.4	0.616441	6.07376		1888	MYO1B	43.99	23.26	-0.919325	4.99944
	1889	PHF1	22.53	34.54	0.616421	4.80199		1889	NCOR2	42.37	22.41	-0.9189	4.94552
	1890	DPCD	16.08	24.65	0.61632	4.31536		1890	C14orf1	101.9	53.91	-0.918529	6.21175
	1891	ZNF844	1.37	2.1	0.616213	0.762283		1891	CDKN1C	2.06	1.09	-0.918316	0.583486
	1892	LUC7L2	33.3	51.02	0.615541	5.36522		1892	NPAS2	20.39	10.79	-0.918167	3.89071
	1893	KTI12	17.6	26.96	0.615245	4.44513		1893	SYT9	0.34	0.18	-0.917538	-2.01516
	1894	SLC17A5	27.69	42.4	0.614699	5.09864		1894	HTATSF1P2	0.51	0.27	-0.917538	-1.4302
	1895	SEC24C	86.81	132.91	0.614517	6.74705		1895	MYLK-AS1	1.53	0.81	-0.917538	0.154763
	1896	GBX2	2.9	4.44	0.614507	1.84331		1896	PHF19	85.89	45.48	-0.917258	5.96579
	1897	CHCHD10	100.14	153.25	0.613869	6.95281		1897	BMS1P6	1	0.53	-0.915936	-0.457968
	1898	RGMB-AS1	1.32	2.02	0.613817	0.707447		1898	PTGR2	2.66	1.41	-0.915731	0.953561
	1899	PHRF1	19.26	29.47	0.613639	4.57436		1899	BLM	6.79	3.6	-0.915415	2.3057
	1900	NCEH1	27.91	42.69	0.613116	5.10927		1900	ERMP1	12.71	6.74	-0.915144	3.21032
	1901	CDCA7L	56.86	86.97	0.613104	6.13589		1901	NUMA1	58.35	30.95	-0.914793	5.40926
	1902	TULP2	0.17	0.26	0.612977	-2.2499		1902	CRYL1	34.93	18.54	-0.913825	4.66948
	1903	PPAT	15.32	23.43	0.612941	4.24381		1903	SEMA4B	9.08	4.82	-0.913659	2.72586
	1904	NAT1	6.82	10.43	0.612896	3.07622		1904	ALDH3B1	1.13	0.6	-0.913288	-0.280321
	1905	PVR	50.75	77.61	0.612835	5.97175		1905	FAM41C	0.64	0.34	-0.912537	-1.10012
	1906	SLC10A3	25.36	38.78	0.612758	4.97086		1906	GLDC	2.07	1.1	-0.912127	0.593567
	1907	MFSD5	39.16	59.87	0.612453	5.59754		1907	SNPH	6.36	3.38	-0.912004	2.21303
	1908	TRMT5	6.64	10.15	0.612225	3.0373		1908	PRICKLE2	1.9	1.01	-0.911644	0.470177
	1909	YTHDF3	34.56	52.82	0.611981	5.41702		1909	DISP2	0.79	0.42	-0.911463	-0.795807
	1910	TIMM22	51.6	78.85	0.61174	5.99517		1910	CRACR2B	3.61	1.92	-0.910893	1.39655
	1911	CFAP20	53.06	81.06	0.611365	6.03524		1911	PCDH1	52.61	27.99	-0.910426	5.26205
	1912	CARD6	33.21	50.73	0.611221	5.35916		1912	TP53I3	157.6	83.85	-0.910385	6.84493
	1913	ZNF408	8.72	13.32	0.611194	3.42993		1913	HTRA1	94.96	50.53	-0.91018	6.11416
	1914	ITPKC	24.12	36.84	0.611043	4.89768		1914	PPAPDC1A	17.75	9.45	-0.909433	3.69503
	1915	DNAJB14	14.04	21.44	0.610762	4.11685		1915	ZKSCAN1	23	12.25	-0.908852	4.06914
	1916	ANKRD13C	10.93	16.69	0.610691	3.75557		1916	EVC	16.37	8.72	-0.908654	3.57866
	1917	SCAF4	14.27	21.79	0.610681	4.14025		1917	PVRIG2P	1.22	0.65	-0.90837	-0.167304
	1918	SENP2	26.76	40.86	0.610611	5.04731		1918	ZNF280B	1.22	0.65	-0.90837	-0.167304
	1919	HAT1	74.37	113.55	0.610535	6.52192		1919	DNM3OS	2.89	1.54	-0.908139	1.077
	1920	TEAD3	1.12	1.71	0.610498	0.468748		1920	CCDC152	1.67	0.89	-0.907971	0.285863
	1921	CPTP	19.5	29.77	0.610385	4.59059		1921	ROBO4	151.25	80.61	-0.907904	6.78684
	1922	ATG2B	6.99	10.67	0.610196	3.11039		1922	PEX11B	25.27	13.47	-0.907676	4.20552
	1923	KBTBD2	29.43	44.92	0.61007	5.18425		1923	RAD54L	4.99	2.66	-0.907614	1.86523
	1924	LOC100506136	0.19	0.29	0.610053	-2.0909		1924	NPIPB15	3.17	1.69	-0.90746	1.21075
	1925	SLC7A11-AS1	0.78	1.19	0.609416	-0.0537462		1925	CCDC17	0.45	0.24	-0.906891	-1.60545
	1926	LRIF1	14.25	21.74	0.60939	4.13759		1926	GLYCTK-AS1	0.45	0.24	-0.906891	-1.60545
	1927	PCYT1A	53.38	81.41	0.608907	6.04268		1927	SNX29P2	0.45	0.24	-0.906891	-1.60545
	1928	ATAD1	18.66	28.45	0.60848	4.52612		1928	TIA1	23.25	12.4	-0.906891	4.08571
	1929	NIPAL1	1.22	1.86	0.608421	0.591092		1929	TIPARP-AS1	0.3	0.16	-0.906891	-2.19041
	1930	TMEM208	58.75	89.56	0.608266	6.18065		1930	TMEM129	30.82	16.45	-0.905779	4.49291
	1931	GOLT1B	27.79	42.36	0.608137	5.10056		1931	ST3GAL4-AS1	14.52	7.75	-0.905773	3.40708
	1932	EIF2AK2	21.82	33.25	0.607703	4.75143		1932	SDC3	15.81	8.44	-0.905522	3.53
	1933	PDE5A	0.84	1.28	0.607683	0.0523025		1933	ZNF827	6.35	3.39	-0.905471	2.21402
	1934	LOC728752	0.63	0.96	0.607683	-0.362735		1934	CCNA2	64.49	34.43	-0.905409	5.5583
	1935	ERLEC1	45.96	70.03	0.607594	5.8261		1935	ZNF358	61.12	32.64	-0.905003	5.48107
	1936	PAPD5	4.66	7.1	0.607489	2.52407		1936	SLC2A3	44.36	23.69	-0.904981	5.0187
	1937	BEND3	1.91	2.91	0.607447	1.2373		1937	CBR4	17.76	9.49	-0.904152	3.69848
	1938	CDR2	29.33	44.68	0.607252	5.17793		1938	PPP1R13B	8.55	4.57	-0.90373	2.64406
	1939	LMTK2	6.21	9.46	0.607247	2.93822		1939	JUP	162.87	87.07	-0.903473	6.89584
	1940	SYDE1	14.41	21.95	0.607151	4.15257		1940	TACC3	76.99	41.16	-0.903428	5.81489
	1941	PPP2CA	177.86	270.88	0.606912	7.77805		1941	ERCC6L	5.2	2.78	-0.903427	1.9268
	1942	KIAA1919	2.62	3.99	0.606822	1.69298		1942	NSMCE1	57.72	30.86	-0.903333	5.39933
	1943	CLPTM1	63.92	97.31	0.606321	6.30136		1943	LINC01123	4.45	2.38	-0.902844	1.70238
	1944	NOP16	71.97	109.55	0.606122	6.47238		1944	GMDS-AS1	1.29	0.69	-0.902703	-0.0839803
	1945	KCNMB3	1.36	2.07	0.606024	0.746619		1945	THAP9	2.15	1.15	-0.902703	0.652985
	1946	KIFC2	2.76	4.2	0.605721	1.76753		1946	ASPM	24.48	13.1	-0.902037	4.16251
	1947	CORO2A	0.46	0.7	0.605721	-0.817434		1947	INPP5D	24.69	13.22	-0.901205	4.17525
	1948	KYNU	3.68	5.6	0.605721	2.18257		1948	HEXDC	5.62	3.01	-0.900807	2.04017
	1949	SCARF2	8.76	13.33	0.605674	3.43377		1949	ATP6AP1L	0.28	0.15	-0.900464	-2.28673
	1950	MPP5	14.71	22.38	0.605413	4.18143		1950	HCG8	0.56	0.3	-0.900464	-1.28673
	1951	AMMECR1L	14.1	21.45	0.605282	4.12026		1951	MUC1	0.84	0.45	-0.900464	-0.701771
	1952	KHDRBS3	5.93	9.02	0.605095	2.87058		1952	PSMG3-AS1	2.09	1.12	-0.900004	0.613501
	1953	JMJD1C	19.74	30.02	0.604802	4.60545		1953	ZBED8	1.53	0.82	-0.899836	0.163614
	1954	BAZ1A	43.26	65.76	0.604177	5.73705		1954	METTL20	2.5	1.34	-0.899695	0.872081
	1955	CYR61	283.8	431.35	0.603984	8.45072		1955	ZDHHC13	56.94	30.52	-0.899688	5.38153
	1956	KIF21A	3.97	6.03	0.603019	2.29065		1956	NIPSNAP1	90.1	48.31	-0.899205	6.04385
	1957	AGL	8.6	13.06	0.602746	3.40571		1957	COL8A1	84.87	45.51	-0.899071	5.95765
	1958	LETM1	25.63	38.92	0.602678	4.9811		1958	NNT-AS1	3.17	1.7	-0.898948	1.21501
	1959	CDRT4	0.81	1.23	0.602665	-0.00267394		1959	LINC01545	1.1	0.59	-0.898717	-0.311855
	1960	ELL3	3.55	5.39	0.602466	2.12905		1960	LIMS3-LOC440895	1.51	0.81	-0.898555	0.145271
	1961	CXorf40B	40.29	61.16	0.602167	5.63343		1961	AMPD3	1.92	1.03	-0.898462	0.491875
	1962	ZNF665	0.56	0.85	0.602036	-0.535483		1962	TNIP1	107.91	57.89	-0.898443	6.30446
	1963	ZBTB41	3.65	5.54	0.60199	2.16889		1963	B3GNT7	0.41	0.22	-0.89812	-1.73536
	1964	ZNF324	4.6	6.98	0.601593	2.50243		1964	LOC728743	3.28	1.76	-0.89812	1.26464
	1965	TNFRSF12A	141.65	214.92	0.601469	7.44692		1965	TRIM2	5.74	3.08	-0.89812	2.07199
	1966	CCDC47	62.92	95.43	0.600924	6.27591		1966	BIVM	10.88	5.84	-0.897638	2.99479
	1967	TUSC3	8.43	12.78	0.600283	3.37567		1967	GOLGA6L9	2.57	1.38	-0.8971	0.913218
	1968	DNAJA1	394.53	597.83	0.5996	8.92379		1968	LRRC20	12.27	6.59	-0.896785	3.16867
	1969	NPTN-IT1	0.66	1	0.599462	-0.299731		1969	DLL4	16.29	8.75	-0.896632	3.5776
	1970	ZNF207	184.01	278.74	0.599136	7.82321		1970	SCD5	25.41	13.65	-0.896495	4.21908
	1971	WASL	22.57	34.18	0.598746	4.79571		1971	BDH2	20.92	11.24	-0.896241	3.93869
	1972	RPN1	320.75	485.72	0.598676	8.62464		1972	GABBR1	4.15	2.23	-0.896068	1.60508
	1973	ORMDL1	30.15	45.65	0.598457	5.21331		1973	LRRC29	2.38	1.28	-0.894818	0.803553
	1974	DDX55	16.58	25.1	0.598243	4.35049		1974	HOXA9	68.68	36.94	-0.894706	5.65447
	1975	DDX31	9.07	13.73	0.598157	3.48018		1975	MARCH4	6.17	3.32	-0.894087	2.17823
	1976	ASAH2B	2.55	3.86	0.598104	1.64955		1976	IQCH-AS1	5.63	3.03	-0.893817	2.04623
	1977	STAG1	19.02	28.79	0.598051	4.54847		1977	LOC102723385	0.39	0.21	-0.893085	-1.805
	1978	ZNF335	11.61	17.57	0.597746	3.83617		1978	EXO1	6.31	3.4	-0.892105	2.21159
	1979	TMEM168	8.32	12.59	0.597623	3.35539		1979	OAF	111.31	59.98	-0.89203	6.35242
	1980	EXOC8	6.43	9.73	0.597621	2.98363		1980	NES	221.82	119.55	-0.891775	7.34736
	1981	FRS2	3.47	5.25	0.597382	2.09363		1981	KLHL24	11.13	6	-0.891419	3.03067
	1982	ZNF35	8.19	12.39	0.597241	3.33248		1982	DIXDC1	16.24	8.76	-0.890549	3.57621
	1983	TMCO1	31.68	47.92	0.597056	5.28403		1983	CCNB1	155.93	84.15	-0.889863	6.83982
	1984	CLIP1	40.15	60.72	0.596772	5.62571		1984	CDH24	10.08	5.44	-0.889817	2.88852
	1985	ANKRD46	11.52	17.42	0.596604	3.82437		1985	PRPF40B	4.28	2.31	-0.889718	1.65275
	1986	JAZF1	10.7	16.18	0.596601	3.71784		1986	RPL34	619.38	334.3	-0.889681	8.82984
	1987	VOPP1	93.92	142.02	0.59659	6.85166		1987	LOC100507634	0.5	0.27	-0.888969	-1.44448
	1988	CCT2	317.86	480.63	0.596535	8.61052		1988	DHRS11	9.48	5.12	-0.888743	2.80052
	1989	APCDD1L	3.73	5.64	0.59652	2.19744		1989	TRERF1	1.37	0.74	-0.888579	0.00988653
	1990	PMS2P2	2.56	3.87	0.59619	1.65424		1990	PINLYP	3.48	1.88	-0.888355	1.35491
	1991	RBMS3-AS3	0.43	0.65	0.596103	-0.91954		1991	APBA1	2.11	1.14	-0.888209	0.633138
	1992	CASP3	76.96	116.26	0.595174	6.56362		1992	INCENP	16.12	8.71	-0.888107	3.56673
	1993	SPATA13	6.62	10	0.595097	3.02438		1993	TRIM6	5.33	2.88	-0.888067	1.9701
	1994	MMGT1	11.25	16.99	0.594761	3.78923		1994	IGFBP6	26.53	14.34	-0.88758	4.28576
	1995	SUPT3H	2.96	4.47	0.594678	1.86294		1995	FAM72B	4.18	2.26	-0.88718	1.61991
	1996	ZNF557	1.98	2.99	0.594645	1.28282		1996	PNPLA3	6.88	3.72	-0.887106	2.33886
	1997	SELM	66.86	100.95	0.594426	6.36028		1997	CROCC	6.47	3.5	-0.886411	2.25056
[truncated: 1,619 more rows]
