# Supplementary material for: FOXO1 stimulates tip cell-enriched gene expression in endothelial cells
Source: iScience. 2024 Feb 16;27(3):109161. doi: 10.1016/j.isci.2024.109161 (PMC10914484; doi:10.1016/j.isci.2024.109161)
Supplement: Table S4. Dataset of up- and down-regulated genes by VEGF stimulation in 18 h, related to Figures 2 and 3 [file mmc5.xlsx]

## Sheet: Sheet1
	Supplemental Table S4: Data set of up- and down-regulated genes by VEGF stimulation in 18 hours
	Up-regulated							Down-regulated
		Gene	VEGF_0hr_TPM	VEGF_18hr_TPM	log2_Fold_Change(M)	log2_mean_expression(A)			Gene	VEGF_0hr_TPM	VEGF_18hr_TPM	log2_Fold_Change(M)	log2_mean_expression(A)
	1	A2M	13.36	107.53	3.00875	5.24422		1	PTX3	258.71	28.52	-3.18129	6.42455
	2	ANGPT2	23.41	167.05	2.83508	5.96659		2	CCNA1	93.43	19.35	-2.27155	5.41004
	3	EHD3	13.06	89.96	2.78413	5.09915		3	CDC20	137.4	32.19	-2.0937	6.05539
	4	NID2	57.33	258.31	2.17174	6.92709		4	DLGAP5	68.92	16.27	-2.08271	5.0655
	5	ADGRF5	76.13	294.74	1.95291	7.22685		5	CCNB2	70.74	17.16	-2.04348	5.12272
	6	TM7SF2	24.65	94.83	1.94376	5.59539		6	CCNB1	115.12	29.53	-1.96289	5.86555
	7	ESM1	483.98	1683.15	1.79814	9.81788		7	TOP2A	70.33	18.36	-1.93757	5.16728
	8	SPRY4	23.36	76.92	1.71932	5.40563		8	CLDN11	214.13	56.28	-1.92779	6.77845
	9	PSAT1	28.87	93.3	1.69231	5.69765		9	PLK1	70.3	18.72	-1.90894	5.18098
	10	SLC7A7	18.43	59.48	1.69035	5.04916		10	CEP55	74.32	20.15	-1.88297	5.27419
	11	ACSS2	46.15	146.59	1.66738	6.36195		11	NUSAP1	67.67	18.52	-1.86943	5.14573
	12	SLC7A5	20.38	63.18	1.63231	5.16524		12	TPX2	79.94	22.36	-1.838	5.40185
	13	MTHFD2	45.39	138.03	1.60454	6.30657		13	RRM2	80.66	23.26	-1.794	5.43678
	14	NEDD4L	21.46	62.24	1.53619	5.19167		14	UBE2C	102.15	29.82	-1.77634	5.78638
	15	CD34	120.88	335.91	1.4745	7.65468		15	DKK1	62.21	18.29	-1.76609	5.07603
	16	IL3RA	27.65	76.8	1.47383	5.52612		16	HTR1B	67.6	20.48	-1.72281	5.21755
	17	ICAM1	27.96	77.13	1.46393	5.53726		17	ZWINT	69.81	21.55	-1.69575	5.27749
	18	VASH1	57.47	157.74	1.45667	6.57307		18	CKS1B	135.7	43.02	-1.65734	6.25561
	19	ATP1B1	48.38	132.27	1.451	6.32184		19	CDK1	64.58	20.88	-1.62897	5.19853
	20	PCDH12	42.33	114.84	1.43987	6.12355		20	PRC1	77.98	25.28	-1.62511	5.47248
	21	APLN	984.5	2670.63	1.43972	10.6631		21	KCTD12	139.47	45.37	-1.62014	6.31374
	22	PDGFB	141.1	376.85	1.41727	7.84921		22	PTTG1	169.4	55.91	-1.59926	6.60466
	23	FGF16	21.4	57	1.41335	5.12621		23	TACC3	76.85	25.63	-1.58421	5.47187
	24	VWF	392.06	1035.01	1.4005	9.31518		24	TYMS	187.36	62.84	-1.57606	6.76164
	25	OGFRL1	45.19	118.39	1.38947	6.19267		25	FLRT2	79.24	28.58	-1.47122	5.57255
	26	UACA	158.73	414.41	1.38448	8.00267		26	LYPD1	70.93	25.75	-1.46182	5.41741
	27	MYO1D	84.09	219.54	1.38448	7.0861		27	ADGRG6	95.87	36.37	-1.39833	5.88384
	28	PTPRM	48.06	122.84	1.35387	6.2637		28	RPL21	83.76	31.79	-1.39769	5.68935
	29	TFPI2	175.53	446.18	1.34591	8.12853		29	LMNB1	93.79	36.17	-1.37464	5.86404
	30	MVD	157.44	398.55	1.33996	7.96864		30	SMC4	67.66	26.52	-1.35122	5.40462
	31	DUSP1	24.12	60.65	1.33028	5.2573		31	TMPO	63.47	25.17	-1.33437	5.32082
	32	CBS	25	61.93	1.30871	5.29821		32	MCM5	67.37	26.8	-1.32987	5.4091
	33	SULF2	138.58	342.07	1.30357	7.76636		33	VEPH1	118.26	47.62	-1.31232	6.22966
	34	ADGRL2	31.61	76.71	1.27903	5.62183		34	PCNA	195.71	79.37	-1.30205	6.96155
	35	CYTL1	81.32	197.11	1.27732	6.9842		35	PHF19	102.07	42.16	-1.27561	6.03561
	36	ANTXR1	43.82	106.07	1.27536	6.0912		36	TK1	58.39	24.25	-1.26774	5.23378
	37	NPC1	55.39	132.58	1.25917	6.42114		37	FOXM1	72.41	30.6	-1.24266	5.55679
	38	FABP4	203	479.36	1.23963	8.28515		38	DNAJB4	167.73	71.25	-1.23518	6.77241
	39	ITGA6	322.58	756.02	1.22877	8.9479		39	RPL22L1	94.31	40.14	-1.23237	5.94315
	40	PALD1	44.58	104.41	1.22779	6.09222		40	CTNNAL1	67.24	28.92	-1.21725	5.46262
	41	TRIB3	72.38	169.2	1.22507	6.79005		41	TUBA1B	2341.2	1009.38	-1.21378	10.5861
	42	ITGA10	32.11	75.04	1.22464	5.61727		42	LDHA	554.12	239.25	-1.21168	8.50821
	43	CYR61	601.44	1403.6	1.22264	9.8436		43	TUBB4B	622.5	270.99	-1.19983	8.68201
	44	CD55	106.83	248.67	1.21892	7.34863		44	HMGB2	198.4	87.95	-1.17366	7.04544
	45	IFI6	34.36	79.77	1.21512	5.71022		45	HMOX1	632.46	282.78	-1.16129	8.72418
	46	TMEM140	36.13	82.07	1.18366	5.76695		46	TFPI	209.07	93.53	-1.16048	7.1276
	47	SERINC2	26.29	59.34	1.17449	5.30369		47	H2AFX	112.3	50.65	-1.14872	6.23685
	48	COL4A1	631.02	1420.46	1.1706	9.88684		48	LMNB2	111.52	50.3	-1.14867	6.22682
	49	KANK3	24.29	54.04	1.15367	5.17912		49	PROCR	511.58	234.15	-1.12753	8.43505
	50	ANKRD1	477.15	1060.43	1.15213	9.47437		50	RRM1	66.47	30.51	-1.12342	5.49292
	51	SERPINE2	48.06	106.58	1.14903	6.16128		51	HSPD1	416.79	191.97	-1.11844	8.14396
	52	PXDN	290.63	643.47	1.14669	8.75638		52	SDPR	176.26	81.27	-1.11691	6.90311
	53	TSPAN15	85.72	189.78	1.14662	6.99487		53	CKS2	236.31	109.39	-1.1112	7.32894
	54	ANGPTL2	25.35	55.94	1.14189	5.23486		54	MT1L	64.48	30.01	-1.10341	5.45908
	55	ADAMTS4	22.01	48.08	1.12728	5.02373		55	AXL	130.24	60.63	-1.10307	6.47349
	56	WARS	211.04	458.19	1.11843	8.28059		56	GLIPR1	51.35	24.02	-1.09613	5.13423
	57	DTNBP1	33.46	71.57	1.09692	5.61282		57	TGM2	797.14	373.59	-1.09338	9.092
	58	MRC2	25.46	54.06	1.08633	5.21333		58	MCM3	57.24	26.9	-1.08942	5.29424
	59	DHCR7	168.49	355.73	1.07812	7.93558		59	HMGN2	379.61	179.71	-1.07885	8.02895
	60	CXCR4	97.14	204.76	1.0758	7.13989		60	CCDC86	67.95	32.22	-1.07652	5.54814
	61	FAM101B	54.24	114.17	1.07375	6.29816		61	PAICS	115.01	54.74	-1.07109	6.31007
	62	DYSF	105.63	221.05	1.06535	7.25555		62	KRT18	343.41	163.48	-1.07082	7.88838
	63	FAM89A	32.48	67.79	1.06152	5.55224		63	PPIL1	56.19	26.78	-1.06916	5.27766
	64	ORAI3	28.37	59.19	1.06099	5.35679		64	DTYMK	84.88	40.54	-1.06608	5.87431
	65	TMEM63B	41.75	86.95	1.05841	5.91291		65	SNRNP25	49.13	23.63	-1.05598	5.09054
	66	ACAT2	193.27	402.37	1.05791	8.12343		66	DKC1	57.81	27.85	-1.05364	5.32643
	67	MMP14	966.39	2011.7	1.05774	10.4453		67	TUBA1C	800.42	385.73	-1.05317	9.11803
	68	TP53INP2	45.06	93.68	1.05589	6.02172		68	ECI2	133.5	65.06	-1.037	6.5422
	69	NT5E	125.89	259.86	1.04557	7.49881		69	PPIH	58.8	28.74	-1.03276	5.36137
	70	COL4A2	588.59	1214.15	1.04461	9.72343		70	HMGB3	50.11	24.59	-1.02703	5.13351
	71	KITLG	42.48	87.26	1.03854	5.92798		71	CSE1L	108.89	53.57	-1.02337	6.25504
	72	ATF4	398.94	817.2	1.03452	9.15729		72	MTUS1	290.61	143.11	-1.02196	7.67196
	73	AFAP1L1	62.23	127.35	1.03312	6.4761		73	NCAPD2	57.21	28.46	-1.00733	5.33453
	74	DDIT3	33.01	67.42	1.03027	5.55997		74	BMX	190.44	94.93	-1.0044	7.07099
	75	PLXNA2	90.71	185.22	1.02991	7.01814		75	COL8A1	58.63	29.24	-1.0037	5.37172
	76	PMCH	28.68	58.5	1.02839	5.35617		76	EBNA1BP2	162.12	80.96	-1.00178	6.84003
	77	IGF2R	53.4	108.31	1.02025	6.2489		77	H2AFZ	772.53	386.26	-1.00002	9.09344
	78	IL4R	91.61	184.97	1.01371	7.02429
	79	PHLDA1	41.78	84.12	1.00964	5.88956
	80	LSS	162.91	327.52	1.00751	7.85169
	81	ST3GAL6	28.21	56.7	1.00714	5.32171
	82	GADD45B	53.84	108.02	1.00455	6.25288
	83	RCAN1	23.42	46.88	1.00123	5.05028
