# Supplementary material for: FOXO1 stimulates tip cell-enriched gene expression in endothelial cells
Source: iScience. 2024 Feb 16;27(3):109161. doi: 10.1016/j.isci.2024.109161 (PMC10914484; doi:10.1016/j.isci.2024.109161)
Supplement: Table S5. Dataset of FOXO1-binding region by ChIP-seq analysis with FOXO1 antibody, related to Figure 4 [file mmc6.xlsx]

## Sheet: Sheet1
	Supplemental Table S5: Data set of FOXO1-binding region by ChIP-seq analysis with FOXO1 antibody
	FOXO1_IP #1
	Feature	Gene_ID	Chromosome	Peak_Start	Peak_End	Peak_Width	Score	Signal_Value	Log10_PValue	Log10_QValue	Feature_strand	Inside_Feature
	ENSG00000224969	NA	1	948575	948726	152	76	5.41083	7.6088	3.81485	-	upstream
	ENSG00000157933	SKI	1	2187304	2187441	138	82	5.27774	8.23332	4.3871	+	inside
	ENSG00000238240	NA	1	2245348	2245474	127	70	5.06214	7.05135	3.37439	-	downstream
	ENSG00000157870	PRXL2B	1	2517032	2517214	183	50	4.04971	5.0663	1.86158	+	upstream
	ENSG00000238260	NA	1	3541277	3541429	153	174	9.73949	17.4424	12.79	-	overlapStart
	ENSG00000187017	ESPN	1	6520505	6520652	148	65	4.86975	6.53371	2.91061	+	inside
	ENSG00000215788	TNFRSF25	1	6520505	6520652	148	65	4.86975	6.53371	2.91061	-	downstream
	ENSG00000171735	CAMTA1	1	6855841	6856181	341	91	6.07456	9.19983	5.23071	+	inside
	ENSG00000116285	ERRFI1	1	8075386	8075502	117	60	4.55592	6.03642	2.56107	-	inside
	ENSG00000225820	NA	1	8075386	8075502	117	60	4.55592	6.03642	2.56107	-	upstream
	ENSG00000238290	NA	1	8107754	8107870	117	84	5.77362	8.43616	4.57816	+	inside
	ENSG00000232848	NA	1	8107754	8107870	117	84	5.77362	8.43616	4.57816	-	downstream
	ENSG00000238290	NA	1	8107975	8108129	155	70	5.06214	7.05135	3.37439	+	inside
	ENSG00000232848	NA	1	8107975	8108129	155	70	5.06214	7.05135	3.37439	-	downstream
	ENSG00000238290	NA	1	8155118	8155491	374	115	7.13633	11.5663	7.35856	+	inside
	ENSG00000232848	NA	1	8155118	8155491	374	115	7.13633	11.5663	7.35856	-	upstream
	ENSG00000238290	NA	1	8177159	8177308	150	87	5.95191	8.72468	4.78714	+	inside
	ENSG00000232848	NA	1	8177159	8177308	150	87	5.95191	8.72468	4.78714	-	upstream
	ENSG00000238290	NA	1	8181008	8181179	172	87	5.95191	8.72468	4.78714	+	inside
	ENSG00000232848	NA	1	8181008	8181179	172	87	5.95191	8.72468	4.78714	-	upstream
	ENSG00000238290	NA	1	8182616	8182738	123	98	6.49299	9.87788	5.81471	+	inside
	ENSG00000232848	NA	1	8182616	8182738	123	98	6.49299	9.87788	5.81471	-	upstream
	ENSG00000229305	LOC100129776	1	8242454	8242705	252	63	4.46578	6.36249	2.84336	+	upstream
	ENSG00000227634	LINC01714	1	8271931	8272050	120	81	5.56835	8.10697	4.27254	+	inside
	ENSG00000142599	RERE	1	8472480	8472693	214	98	6.49299	9.87788	5.81471	-	inside
	ENSG00000232912	NA	1	8472480	8472693	214	98	6.49299	9.87788	5.81471	+	upstream
	ENSG00000142599	RERE	1	8516637	8516765	129	87	5.95031	8.72208	4.78714	-	inside
	ENSG00000232912	NA	1	8516637	8516765	129	87	5.95031	8.72208	4.78714	+	downstream
	ENSG00000142599	RERE	1	8632259	8632410	152	60	4.58764	6.08624	2.60123	-	inside
	ENSG00000221083	NA	1	8632259	8632410	152	60	4.58764	6.08624	2.60123	-	upstream
	ENSG00000142599	RERE	1	8726712	8726833	122	98	6.49125	9.87503	5.81471	-	inside
	ENSG00000234619	RPL7P11	1	8726712	8726833	122	98	6.49125	9.87503	5.81471	+	upstream
	ENSG00000142599	RERE	1	8728218	8728623	406	76	4.74431	7.66446	3.86875	-	inside
	ENSG00000234619	RPL7P11	1	8728218	8728623	406	76	4.74431	7.66446	3.86875	+	upstream
	ENSG00000142599	RERE	1	8772658	8772948	291	190	10.1243	19.005	14.2525	-	inside
	ENSG00000234619	RPL7P11	1	8772658	8772948	291	190	10.1243	19.005	14.2525	+	upstream
	ENSG00000142599	RERE	1	8802164	8802280	117	50	4.04971	5.0663	1.86158	-	inside
	ENSG00000234619	RPL7P11	1	8802164	8802280	117	50	4.04971	5.0663	1.86158	+	upstream
	ENSG00000142599	RERE	1	8878367	8878779	413	46	3.65382	4.63993	1.54568	-	upstream
	ENSG00000236269	NA	1	8918198	8918553	356	76	5.40938	7.60646	3.81485	-	downstream
	ENSG00000207865	NA	1	9223722	9223838	117	65	4.86975	6.53371	2.91061	-	upstream
	ENSG00000239244	NA	1	9462051	9462235	185	135	8.11624	13.5342	9.15304	-	downstream
	ENSG00000239244	NA	1	9496114	9496230	117	84	5.77362	8.43616	4.57816	-	downstream
	ENSG00000239244	NA	1	9498594	9498710	117	81	5.56835	8.10697	4.27254	-	upstream
	ENSG00000171608	PIK3CD	1	9750094	9750254	161	84	5.77362	8.43616	4.57816	+	inside
	ENSG00000231789	PIK3CD-AS2	1	9750094	9750254	161	84	5.77362	8.43616	4.57816	-	upstream
	ENSG00000178585	CTNNBIP1	1	9952645	9952772	128	65	4.86975	6.53371	2.91061	-	inside
	ENSG00000234374	NA	1	9952645	9952772	128	65	4.86975	6.53371	2.91061	+	upstream
	ENSG00000178585	CTNNBIP1	1	9953067	9953183	117	76	5.41083	7.6088	3.81485	-	inside
	ENSG00000234374	NA	1	9953067	9953183	117	76	5.41083	7.6088	3.81485	+	upstream
	ENSG00000054523	KIF1B	1	10273488	10273604	117	76	5.40938	7.60646	3.81485	+	inside
	ENSG00000160049	DFFA	1	10535463	10535579	117	65	4.86975	6.53371	2.91061	-	upstream
	ENSG00000142655	PEX14	1	10535463	10535579	117	65	4.86975	6.53371	2.91061	+	inside
	ENSG00000160049	DFFA	1	10588696	10588952	257	87	5.95191	8.72468	4.78714	-	upstream
	ENSG00000142655	PEX14	1	10588696	10588952	257	87	5.95191	8.72468	4.78714	+	inside
	ENSG00000198793	MTOR	1	11296992	11297265	274	122	7.57516	12.285	8.00419	-	inside
	ENSG00000238173	NA	1	11296992	11297265	274	122	7.57516	12.285	8.00419	+	downstream
	ENSG00000204624	DISP3	1	11519095	11519254	160	76	5.30134	7.6823	3.88322	+	upstream
	ENSG00000177000	MTHFR	1	11857802	11857933	132	87	5.95191	8.72468	4.78714	-	inside
	ENSG00000011021	CLCN6	1	11857802	11857933	132	87	5.95191	8.72468	4.78714	+	upstream
	ENSG00000083444	PLOD1	1	11991171	11991341	171	258	12.986	25.8628	20.7344	+	upstream
	ENSG00000028137	TNFRSF1B	1	12207180	12207382	203	85	5.84302	8.54815	4.68434	+	upstream
	ENSG00000028137	TNFRSF1B	1	12244330	12244512	183	138	8.09942	13.8914	9.49123	+	inside
	ENSG00000048707	VPS13D	1	12291211	12291335	125	58	4.45904	5.88473	2.45801	+	inside
	ENSG00000048707	VPS13D	1	12467429	12467568	140	102	6.0897	10.2311	6.1577	+	inside
	ENSG00000243206	NA	1	12467429	12467568	140	102	6.0897	10.2311	6.1577	-	downstream
	ENSG00000048707	VPS13D	1	12494231	12494402	172	87	5.95191	8.72468	4.78714	+	inside
	ENSG00000243206	NA	1	12494231	12494402	172	87	5.95191	8.72468	4.78714	-	upstream
	ENSG00000048707	VPS13D	1	12494854	12495003	150	215	11.3627	21.5618	16.6595	+	inside
	ENSG00000243206	NA	1	12494854	12495003	150	215	11.3627	21.5618	16.6595	-	upstream
	ENSG00000048707	VPS13D	1	12496116	12496270	155	98	6.49299	9.87788	5.81471	+	inside
	ENSG00000243206	NA	1	12496116	12496270	155	98	6.49299	9.87788	5.81471	-	upstream
	ENSG00000048707	VPS13D	1	12515178	12515331	154	65	4.85359	6.50784	2.91061	+	inside
	ENSG00000243206	NA	1	12515178	12515331	154	65	4.85359	6.50784	2.91061	-	upstream
	ENSG00000241848	NA	1	12609938	12610152	215	148	8.65733	14.8113	10.3389	-	upstream
	ENSG00000162496	DHRS3	1	12664431	12664615	185	148	8.65733	14.8113	10.3389	-	inside
	ENSG00000189337	KAZN	1	15334548	15334745	198	98	6.49299	9.87788	5.81471	+	inside
	ENSG00000175147	TMEM51-AS1	1	15334548	15334745	198	98	6.49299	9.87788	5.81471	-	downstream
	ENSG00000189337	KAZN	1	15335349	15335701	353	204	9.74352	20.4349	15.5944	+	inside
	ENSG00000175147	TMEM51-AS1	1	15335349	15335701	353	204	9.74352	20.4349	15.5944	-	downstream
	ENSG00000189337	KAZN	1	15347881	15347998	118	87	5.95191	8.72468	4.78714	+	inside
	ENSG00000175147	TMEM51-AS1	1	15347881	15347998	118	87	5.95191	8.72468	4.78714	-	downstream
	ENSG00000171729	TMEM51	1	15505611	15505913	303	98	6.49299	9.87788	5.81471	+	inside
	ENSG00000204464	NA	1	15505611	15505913	303	98	6.49299	9.87788	5.81471	-	upstream
	ENSG00000171729	TMEM51	1	15527316	15527563	248	72	5.15686	7.20177	3.51544	+	inside
	ENSG00000215720	NA	1	15527316	15527563	248	72	5.15686	7.20177	3.51544	-	upstream
	ENSG00000171729	TMEM51	1	15545049	15545204	156	201	10.7857	20.1069	15.3302	+	inside
	ENSG00000142621	FHAD1	1	15545049	15545204	156	201	10.7857	20.1069	15.3302	+	upstream
	ENSG00000197312	DDI2	1	15943306	15943428	123	98	6.49299	9.87788	5.81471	+	upstream
	ENSG00000197312	DDI2	1	15946629	15946856	228	98	6.49299	9.87788	5.81471	+	inside
	ENSG00000179743	FLJ37453	1	16175942	16176189	248	76	5.41083	7.6088	3.81485	-	upstream
	ENSG00000065526	SPEN	1	16175942	16176189	248	76	5.41083	7.6088	3.81485	+	inside
	ENSG00000185519	FAM131C	1	16400190	16400331	142	110	7.03408	11.0655	6.89068	-	upstream
	ENSG00000234166	NA	1	16508437	16508838	402	258	12.986	25.8628	20.7344	+	upstream
	ENSG00000246298	NA	1	16575049	16575271	223	110	7.03408	11.0655	6.89068	+	inside
	ENSG00000037637	FBXO42	1	16575049	16575271	223	110	7.03408	11.0655	6.89068	-	inside
	ENSG00000037637	FBXO42	1	16593126	16593242	117	76	5.41083	7.6088	3.81485	-	inside
	ENSG00000246309	NA	1	16593126	16593242	117	76	5.41083	7.6088	3.81485	+	downstream
	ENSG00000055070	SZRD1	1	16702202	16702440	239	98	6.49299	9.87788	5.81471	+	inside
	ENSG00000226457	RPL22P3	1	16702202	16702440	239	98	6.49299	9.87788	5.81471	-	upstream
	ENSG00000058453	CROCC	1	17231568	17231684	117	119	7.34824	11.9121	7.69439	+	inside
	ENSG00000207005	RNU1-2	1	17231568	17231684	117	119	7.34824	11.9121	7.69439	+	downstream
	ENSG00000245055	NA	1	19414846	19414993	148	63	4.46578	6.36249	2.84336	+	downstream
	ENSG00000127481	UBR4	1	19414846	19414993	148	63	4.46578	6.36249	2.84336	-	inside
	ENSG00000162542	TMCO4	1	20126839	20126955	117	63	4.73794	6.3236	2.81386	-	upstream
	ENSG00000162545	CAMK2N1	1	20820898	20821039	142	74	5.29592	7.4239	3.71436	-	upstream
	ENSG00000075151	EIF4G3	1	21349026	21349142	117	55	4.32866	5.50357	2.11065	-	inside
	ENSG00000233072	RPS15AP6	1	21349026	21349142	117	55	4.32866	5.50357	2.11065	-	upstream
	ENSG00000075151	EIF4G3	1	21476261	21476395	135	98	6.49299	9.87788	5.81471	-	inside
	ENSG00000235112	HSPE1P27	1	21476261	21476395	135	98	6.49299	9.87788	5.81471	+	upstream
	ENSG00000117298	ECE1	1	21601210	21601347	138	76	5.40938	7.60646	3.81485	-	inside
	ENSG00000236936	NA	1	21601210	21601347	138	76	5.40938	7.60646	3.81485	+	downstream
	ENSG00000117298	ECE1	1	21605130	21605285	156	50	4.04971	5.0663	1.86158	-	inside
	ENSG00000236936	NA	1	21605130	21605285	156	50	4.04971	5.0663	1.86158	+	downstream
	ENSG00000117298	ECE1	1	21606102	21606265	164	46	3.65382	4.63993	1.54568	-	inside
	ENSG00000236936	NA	1	21606102	21606265	164	46	3.65382	4.63993	1.54568	+	downstream
	ENSG00000117298	ECE1	1	21606383	21606769	387	196	10.4975	19.6251	14.8588	-	inside
	ENSG00000231105	ECE1-AS1	1	21606383	21606769	387	196	10.4975	19.6251	14.8588	+	upstream
	ENSG00000117298	ECE1	1	21606885	21607053	169	91	6.07456	9.19983	5.23071	-	inside
	ENSG00000231105	ECE1-AS1	1	21606885	21607053	169	91	6.07456	9.19983	5.23071	+	upstream
	ENSG00000117298	ECE1	1	21652110	21652226	117	73	5.24874	7.34835	3.64272	-	inside
	ENSG00000090686	USP48	1	22100291	22100465	175	87	5.95191	8.72468	4.78714	-	inside
	ENSG00000231978	NA	1	22100291	22100465	175	87	5.95191	8.72468	4.78714	+	downstream
	ENSG00000142798	HSPG2	1	22224487	22224603	117	64	4.80956	6.43753	2.91061	-	inside
	ENSG00000232037	RPL21P29	1	22224487	22224603	117	64	4.80956	6.43753	2.91061	+	upstream
	ENSG00000142798	HSPG2	1	22232788	22232962	175	258	12.6553	25.8676	20.7344	-	inside
	ENSG00000232037	RPL21P29	1	22232788	22232962	175	258	12.6553	25.8676	20.7344	+	upstream
	ENSG00000142798	HSPG2	1	22260359	22260496	138	122	7.57313	12.2816	8.00419	-	inside
	ENSG00000142798	HSPG2	1	22269617	22269753	137	87	5.95191	8.72468	4.78714	-	upstream
	ENSG00000142798	HSPG2	1	22273392	22273687	296	333	15.2921	33.3352	27.8842	-	upstream
	ENSG00000247685	NA	1	23600037	23600160	124	65	4.86975	6.53371	2.91061	+	upstream
	ENSG00000247685	NA	1	23617459	23617600	142	174	9.73949	17.4424	12.79	+	downstream
	ENSG00000125944	HNRNPR	1	23630153	23630269	117	87	5.95191	8.72468	4.78714	-	overlapEnd
	ENSG00000244775	NA	1	23630153	23630269	117	87	5.95191	8.72468	4.78714	+	upstream
	ENSG00000117318	ID3	1	23888848	23888981	134	98	6.49299	9.87788	5.81471	-	upstream
	ENSG00000117318	ID3	1	23889183	23889351	169	65	4.86975	6.53371	2.91061	-	upstream
	ENSG00000238986	NA	1	25032099	25032275	177	98	6.49299	9.87788	5.81471	-	upstream
	ENSG00000242447	NA	1	25032099	25032275	177	98	6.49299	9.87788	5.81471	-	upstream
	ENSG00000169504	CLIC4	1	25046656	25046868	213	445	19.479	44.5039	38.5595	+	upstream
	ENSG00000169504	CLIC4	1	25136358	25136490	133	110	7.03408	11.0655	6.89068	+	inside
	ENSG00000238482	RNU6-1208P	1	25136358	25136490	133	110	7.03408	11.0655	6.89068	-	upstream
	ENSG00000233419	NA	1	25136358	25136490	133	110	7.03408	11.0655	6.89068	-	inside
	ENSG00000158006	PAFAH2	1	26324920	26325048	129	54	4.0598	5.48107	2.11065	-	upstream
	ENSG00000117713	ARID1A	1	27032869	27033095	227	91	6.07456	9.19983	5.23071	+	inside
	ENSG00000117713	ARID1A	1	27070720	27070841	122	109	6.98941	10.9922	6.87241	+	inside
	ENSG00000060642	PIGV	1	27070720	27070841	122	109	6.98941	10.9922	6.87241	+	upstream
	ENSG00000117713	ARID1A	1	27098216	27098383	168	138	8.09942	13.8914	9.49123	+	inside
	ENSG00000060642	PIGV	1	27098216	27098383	168	138	8.09942	13.8914	9.49123	+	upstream
	ENSG00000090020	SLC9A1	1	27438736	27438959	224	46	3.65382	4.63993	1.54568	-	inside
	ENSG00000090020	SLC9A1	1	27483515	27483680	166	91	6.07456	9.19983	5.23071	-	inside
	ENSG00000225990	NA	1	27538431	27538547	117	60	4.55592	6.03642	2.56107	+	downstream
	ENSG00000158195	WASF2	1	27755444	27755622	179	107	6.82337	10.7207	6.61148	-	inside
	ENSG00000246804	NA	1	27755444	27755622	179	107	6.82337	10.7207	6.61148	+	downstream
	ENSG00000158195	WASF2	1	27756486	27756602	117	98	6.49299	9.87788	5.81471	-	inside
	ENSG00000246804	NA	1	27756486	27756602	117	98	6.49299	9.87788	5.81471	+	downstream
	ENSG00000158195	WASF2	1	27757452	27757669	218	122	7.57516	12.285	8.00419	-	inside
	ENSG00000246804	NA	1	27757452	27757669	218	122	7.57516	12.285	8.00419	+	downstream
	ENSG00000158195	WASF2	1	27816783	27817068	286	294	12.5854	29.406	24.1288	-	upstream
	ENSG00000117758	STX12	1	28100185	28100320	136	65	4.86975	6.53371	2.91061	+	inside
	ENSG00000158161	EYA3	1	28389463	28389697	235	148	8.65733	14.8113	10.3389	-	inside
	ENSG00000246079	NA	1	28389463	28389697	235	148	8.65733	14.8113	10.3389	+	upstream
	ENSG00000204138	PHACTR4	1	28785504	28785763	260	65	4.86975	6.53371	2.91061	+	inside
	ENSG00000229820	NA	1	28785504	28785763	260	65	4.86975	6.53371	2.91061	+	downstream
	ENSG00000199756	NA	1	29210578	29210694	117	63	4.72387	6.30129	2.79308	-	upstream
	ENSG00000159023	EPB41	1	29253478	29253705	228	182	9.6388	18.2025	13.5247	+	inside
	ENSG00000116350	SRSF4	1	29507715	29507912	198	135	8.11624	13.5342	9.15304	-	inside
	ENSG00000230523	LINC01756	1	29710619	29710867	249	190	10.1243	19.005	14.2525	-	upstream
	ENSG00000231360	NA	1	29710619	29710867	249	190	10.1243	19.005	14.2525	-	inside
	ENSG00000228176	NA	1	30182281	30182549	269	87	5.95191	8.72468	4.78714	-	overlapStart
	ENSG00000222784	RN7SKP91	1	31320374	31320506	133	103	6.58078	10.327	6.23349	+	downstream
	ENSG00000229167	NA	1	32039582	32039706	125	98	6.49299	9.87788	5.81471	-	inside
	ENSG00000142910	TINAGL1	1	32054314	32054715	402	98	6.49299	9.87788	5.81471	+	downstream
	ENSG00000142910	TINAGL1	1	32062084	32062224	141	72	4.87176	7.28085	3.58369	+	downstream
	ENSG00000142910	TINAGL1	1	32062445	32062806	362	110	7.03408	11.0655	6.89068	+	downstream
	ENSG00000184007	PTP4A2	1	32397209	32397325	117	76	5.41083	7.6088	3.81485	-	inside
	ENSG00000228634	NA	1	32397209	32397325	117	76	5.41083	7.6088	3.81485	+	upstream
	ENSG00000184007	PTP4A2	1	32397572	32397696	125	98	6.49299	9.87788	5.81471	-	inside
	ENSG00000228634	NA	1	32397572	32397696	125	98	6.49299	9.87788	5.81471	+	upstream
	ENSG00000184007	PTP4A2	1	32409992	32410174	183	101	6.44084	10.1012	6.03394	-	upstream
	ENSG00000203325	NA	1	32537463	32537766	304	215	11.3627	21.5618	16.6595	-	inside
	ENSG00000121775	TMEM39B	1	32537463	32537766	304	215	11.3627	21.5618	16.6595	+	overlapStart
	ENSG00000182866	LCK	1	32732616	32732757	142	91	6.07456	9.19983	5.23071	+	inside
	ENSG00000236065	NA	1	33463684	33463800	117	76	5.41083	7.6088	3.81485	+	inside
	ENSG00000245019	NA	1	33463684	33463800	117	76	5.41083	7.6088	3.81485	+	upstream
	ENSG00000142920	AZIN2	1	33570317	33570486	170	55	4.32866	5.50357	2.11065	+	inside
	ENSG00000134686	PHC2	1	33808046	33808258	213	45	3.78758	4.52346	1.45686	-	inside
	ENSG00000245634	NA	1	33808046	33808258	213	45	3.78758	4.52346	1.45686	+	upstream
	ENSG00000134686	PHC2	1	33899438	33899606	169	110	7.03408	11.0655	6.89068	-	upstream
	ENSG00000121904	CSMD2	1	34176026	34176155	130	63	4.46578	6.36249	2.84336	-	inside
	ENSG00000227000	HSPD1P14	1	34176026	34176155	130	63	4.46578	6.36249	2.84336	+	upstream
	ENSG00000163866	SMIM12	1	35291131	35291313	183	59	4.49686	5.94385	2.51328	-	inside
	ENSG00000230163	NA	1	35291131	35291313	183	59	4.49686	5.94385	2.51328	+	upstream
	ENSG00000142687	KIAA0319L	1	35971319	35971558	240	75	5.34396	7.50104	3.7855	-	inside
	ENSG00000236274	NA	1	35971319	35971558	240	75	5.34396	7.50104	3.7855	+	upstream
	ENSG00000142687	KIAA0319L	1	35971681	35971931	251	65	4.86975	6.53371	2.91061	-	inside
	ENSG00000236274	NA	1	35971681	35971931	251	65	4.86975	6.53371	2.91061	+	upstream
	ENSG00000134698	AGO4	1	36283097	36283213	117	63	4.72387	6.30129	2.79308	+	inside
	ENSG00000116871	MAP7D1	1	36626438	36626697	260	104	6.62659	10.4012	6.30339	+	inside
	ENSG00000214193	SH3D21	1	36789312	36789531	220	98	6.49125	9.87503	5.81471	+	inside
	ENSG00000142694	EVA1B	1	36789312	36789531	220	98	6.49125	9.87503	5.81471	-	inside
	ENSG00000116883	NA	1	36789312	36789531	220	98	6.49125	9.87503	5.81471	+	overlapStart
	ENSG00000196182	STK40	1	36851974	36852112	139	44	3.74077	4.45035	1.45686	-	upstream
	ENSG00000183386	FHL3	1	38465171	38465573	403	87	5.95191	8.72468	4.78714	-	inside
	ENSG00000200796	RNU6-753P	1	38861921	38862037	117	73	5.2332	7.32351	3.62361	+	upstream
	ENSG00000200796	RNU6-753P	1	38884347	38884463	117	49	3.98594	4.96758	1.82752	+	downstream
	ENSG00000215895	HSPA5P1	1	39193860	39193976	117	98	6.49299	9.87788	5.81471	+	downstream
	ENSG00000168653	NDUFS5	1	39487468	39487618	151	91	6.07456	9.19983	5.23071	+	upstream
	ENSG00000127603	MACF1	1	39569222	39569361	140	98	6.49299	9.87788	5.81471	+	inside
	ENSG00000206654	RNU6-608P	1	39569222	39569361	140	98	6.49299	9.87788	5.81471	-	downstream
	ENSG00000127603	MACF1	1	39573809	39573937	129	54	4.0598	5.48107	2.11065	+	inside
	ENSG00000206654	RNU6-608P	1	39573809	39573937	129	54	4.0598	5.48107	2.11065	-	downstream
	ENSG00000127603	MACF1	1	39582938	39583226	289	87	5.95191	8.72468	4.78714	+	inside
	ENSG00000206654	RNU6-608P	1	39582938	39583226	289	87	5.95191	8.72468	4.78714	-	downstream
	ENSG00000127603	MACF1	1	39598257	39598404	148	110	7.03408	11.0655	6.89068	+	inside
	ENSG00000206654	RNU6-608P	1	39598257	39598404	148	110	7.03408	11.0655	6.89068	-	upstream
	ENSG00000127603	MACF1	1	39598520	39598673	154	81	5.56835	8.10697	4.27254	+	inside
	ENSG00000206654	RNU6-608P	1	39598520	39598673	154	81	5.56835	8.10697	4.27254	-	upstream
	ENSG00000127603	MACF1	1	39620875	39621243	369	65	4.86975	6.53371	2.91061	+	inside
	ENSG00000222378	RNA5SP44	1	39620875	39621243	369	65	4.86975	6.53371	2.91061	-	upstream
	ENSG00000240381	NA	1	39620875	39621243	369	65	4.86975	6.53371	2.91061	-	upstream
	ENSG00000127603	MACF1	1	39651207	39651585	379	82	5.27774	8.23332	4.3871	+	inside
	ENSG00000222378	RNA5SP44	1	39651207	39651585	379	82	5.27774	8.23332	4.3871	-	upstream
	ENSG00000240381	NA	1	39651207	39651585	379	82	5.27774	8.23332	4.3871	-	upstream
	ENSG00000127603	MACF1	1	39655145	39655277	133	98	6.49299	9.87788	5.81471	+	inside
	ENSG00000222378	RNA5SP44	1	39655145	39655277	133	98	6.49299	9.87788	5.81471	-	upstream
	ENSG00000240381	NA	1	39655145	39655277	133	98	6.49299	9.87788	5.81471	-	upstream
	ENSG00000127603	MACF1	1	39858630	39858789	160	201	10.8217	20.1672	15.3434	+	inside
	ENSG00000217897	NA	1	39858630	39858789	160	201	10.8217	20.1672	15.3434	-	upstream
	ENSG00000127603	MACF1	1	39916982	39917165	184	58	4.45904	5.88473	2.45801	+	inside
	ENSG00000183682	BMP8A	1	39916982	39917165	184	58	4.45904	5.88473	2.45801	+	upstream
	ENSG00000131236	CAP1	1	40469892	40470008	117	54	4.0598	5.48107	2.11065	+	upstream
	ENSG00000229528	NA	1	41341520	41341647	128	110	7.03408	11.0655	6.89068	+	inside
	ENSG00000229528	NA	1	41343584	41343737	154	81	5.56835	8.10697	4.27254	+	downstream
	ENSG00000228940	LOC100128362	1	41397816	41397956	141	55	4.3275	5.50173	2.11065	-	downstream
	ENSG00000247823	NA	1	41479484	41479729	246	82	5.65605	8.24726	4.40034	+	upstream
	ENSG00000198815	FOXJ3	1	42706384	42706517	134	70	5.06214	7.05135	3.37439	-	inside
	ENSG00000245830	NA	1	42706384	42706517	134	70	5.06214	7.05135	3.37439	+	upstream
	ENSG00000235002	RPS15AP8	1	42892991	42893135	145	122	7.52706	12.2057	7.97819	-	upstream
	ENSG00000227533	SLC2A1-AS1	1	43444397	43444523	127	112	6.93629	11.2416	7.06256	+	inside
	ENSG00000207256	RNU6-880P	1	43444397	43444523	127	112	6.93629	11.2416	7.06256	+	upstream
	ENSG00000207256	RNU6-880P	1	43449683	43449820	138	55	4.32866	5.50357	2.11065	+	upstream
	ENSG00000117395	EBNA1BP2	1	43672680	43672849	170	200	10.7529	20.0519	15.276	-	inside
	ENSG00000243710	CFAP57	1	43672680	43672849	170	200	10.7529	20.0519	15.276	+	inside
	ENSG00000164012	NA	1	43672680	43672849	170	200	10.7529	20.0519	15.276	+	upstream
	ENSG00000066056	TIE1	1	43761448	43761643	196	65	4.86975	6.53371	2.91061	+	upstream
	ENSG00000178922	HYI	1	43937952	43938170	219	110	7.03408	11.0655	6.89068	-	upstream
	ENSG00000187147	RNF220	1	45097707	45097823	117	59	4.48418	5.92402	2.49539	+	inside
	ENSG00000126106	TMEM53	1	45097707	45097823	117	59	4.48418	5.92402	2.49539	-	downstream
	ENSG00000188396	TCTEX1D4	1	45273443	45273599	157	174	9.73949	17.4424	12.79	-	upstream
	ENSG00000070785	EIF2B3	1	45351050	45351166	117	70	5.06214	7.05135	3.37439	-	inside
	ENSG00000245263	NA	1	45351050	45351166	117	70	5.06214	7.05135	3.37439	+	downstream
	ENSG00000162415	ZSWIM5	1	45712521	45712671	151	76	5.41083	7.6088	3.81485	-	inside
	ENSG00000245554	NA	1	45712521	45712671	151	76	5.41083	7.6088	3.81485	+	upstream
	ENSG00000132780	NASP	1	46074659	46074775	117	50	4.04971	5.0663	1.86158	+	inside
	ENSG00000159588	CCDC17	1	46074659	46074775	117	50	4.04971	5.0663	1.86158	-	downstream
	ENSG00000085999	RAD54L	1	46740812	46740928	117	50	4.00854	5.00252	1.85916	+	inside
	ENSG00000132128	LRRC41	1	46740812	46740928	117	50	4.00854	5.00252	1.85916	-	inside
	ENSG00000228237	EFCAB14-AS1	1	47147601	47147790	190	258	12.986	25.8628	20.7344	+	inside
	ENSG00000159658	EFCAB14	1	47147601	47147790	190	258	12.986	25.8628	20.7344	-	inside
	ENSG00000228237	EFCAB14-AS1	1	47155078	47155239	162	98	6.49299	9.87788	5.81471	+	inside
	ENSG00000159658	EFCAB14	1	47155078	47155239	162	98	6.49299	9.87788	5.81471	-	inside
	ENSG00000228237	EFCAB14-AS1	1	47156450	47156619	170	50	4.04971	5.0663	1.86158	+	inside
	ENSG00000159658	EFCAB14	1	47156450	47156619	170	50	4.04971	5.0663	1.86158	-	inside
	ENSG00000159658	EFCAB14	1	47189576	47189893	318	76	5.30134	7.6823	3.88322	-	upstream
	ENSG00000226252	NA	1	47677658	47677805	148	102	6.51388	10.219	6.14999	+	upstream
	ENSG00000185104	FAF1	1	51133086	51133202	117	65	4.86975	6.53371	2.91061	-	inside
	ENSG00000243271	NA	1	51133086	51133202	117	65	4.86975	6.53371	2.91061	+	upstream
	ENSG00000185104	FAF1	1	51346978	51347179	202	55	4.32866	5.50357	2.11065	-	inside
	ENSG00000237130	NA	1	51346978	51347179	202	55	4.32866	5.50357	2.11065	+	downstream
	ENSG00000085831	TTC39A	1	51779535	51779651	117	72	5.15686	7.20177	3.51544	-	inside
	ENSG00000228298	NA	1	51779535	51779651	117	72	5.15686	7.20177	3.51544	+	upstream
	ENSG00000085832	EPS15	1	51899357	51899561	205	103	6.58078	10.327	6.23349	-	inside
	ENSG00000225786	NA	1	51899357	51899561	205	103	6.58078	10.327	6.23349	+	upstream
	ENSG00000227070	NA	1	52014733	52014875	143	50	4.04971	5.0663	1.86158	+	inside
	ENSG00000243865	NA	1	52014733	52014875	143	50	4.04971	5.0663	1.86158	-	upstream
	ENSG00000117859	OSBPL9	1	52132985	52133101	117	70	5.06214	7.05135	3.37439	+	inside
	ENSG00000236973	GAPDHP51	1	52132985	52133101	117	70	5.06214	7.05135	3.37439	-	downstream
	ENSG00000078618	NRDC	1	52344652	52344827	176	79	5.44994	7.91823	4.11205	-	upstream
	ENSG00000078618	NRDC	1	52363457	52363573	117	65	4.86975	6.53371	2.91061	-	upstream
	ENSG00000157077	ZFYVE9	1	52728839	52728955	117	50	4.04971	5.0663	1.86158	+	inside
	ENSG00000213735	NA	1	52728839	52728955	117	50	4.04971	5.0663	1.86158	+	downstream
	ENSG00000157216	SSBP3	1	54873375	54873498	124	122	7.57516	12.285	8.00419	-	upstream
	ENSG00000212079	NA	1	54952568	54952707	140	102	6.0897	10.2311	6.1577	-	upstream
	ENSG00000212079	NA	1	54954100	54954286	187	73	5.24874	7.34835	3.64272	-	upstream
	ENSG00000162390	ACOT11	1	55037566	55037733	168	91	6.07456	9.19983	5.23071	+	inside
	ENSG00000244861	NA	1	55681728	55681869	142	70	5.06214	7.05135	3.37439	+	inside
	ENSG00000231090	MIR4422HG	1	55683422	55683549	128	87	5.95191	8.72468	4.78714	+	overlapStart
	ENSG00000231900	GOT2P1	1	55798726	55798886	161	103	6.58078	10.327	6.23349	+	upstream
	ENSG00000199831	NA	1	55894836	55895070	235	98	6.49299	9.87788	5.81471	-	upstream
	ENSG00000235612	NA	1	56540164	56540287	124	61	4.65476	6.19197	2.69956	+	upstream
	ENSG00000235612	NA	1	56603827	56604054	228	46	3.65382	4.63993	1.54568	+	upstream
	ENSG00000229871	RPSAP20	1	56715813	56715953	141	54	4.0598	5.48107	2.11065	-	upstream
	ENSG00000162407	PLPP3	1	56972117	56972338	222	161	9.19841	16.1145	11.5486	-	inside
	ENSG00000236776	RPL21P23	1	56972117	56972338	222	161	9.19841	16.1145	11.5486	+	upstream
	ENSG00000173406	DAB1	1	58170908	58171046	139	52	4.199	5.29911	2.04805	-	inside
	ENSG00000238773	NA	1	58170908	58171046	139	52	4.199	5.29911	2.04805	+	upstream
	ENSG00000173406	DAB1	1	58239605	58239754	150	58	4.45904	5.88473	2.45801	-	inside
	ENSG00000238773	NA	1	58239605	58239754	150	58	4.45904	5.88473	2.45801	+	downstream
	ENSG00000184292	TACSTD2	1	59043867	59043995	129	44	3.3888	4.42146	1.45686	-	upstream
	ENSG00000184292	TACSTD2	1	59058332	59058448	117	87	5.95191	8.72468	4.78714	-	upstream
	ENSG00000222168	NA	1	59184338	59184459	122	54	4.0598	5.48107	2.11065	+	upstream
	ENSG00000241909	NA	1	59192883	59193317	435	143	8.39799	14.382	9.97087	+	downstream
	ENSG00000240700	NA	1	59228969	59229107	139	170	9.50418	17.0505	12.4532	+	downstream
	ENSG00000234807	NA	1	59321110	59321364	255	174	9.73688	17.4381	12.79	+	inside
	ENSG00000231740	NA	1	59321110	59321364	255	174	9.73688	17.4381	12.79	-	upstream
	ENSG00000234807	NA	1	59349228	59349947	720	138	8.09942	13.8914	9.49123	+	inside
	ENSG00000232453	LINC02777	1	59349228	59349947	720	138	8.09942	13.8914	9.49123	-	inside
	ENSG00000234807	NA	1	59359272	59359402	131	119	7.34824	11.9121	7.69439	+	inside
	ENSG00000232453	LINC02777	1	59359272	59359402	131	119	7.34824	11.9121	7.69439	-	inside
	ENSG00000234807	NA	1	59362408	59362685	278	215	11.3627	21.5618	16.6595	+	inside
	ENSG00000232453	LINC02777	1	59362408	59362685	278	215	11.3627	21.5618	16.6595	-	upstream
	ENSG00000234807	NA	1	59364693	59364881	189	201	10.8217	20.1672	15.3434	+	inside
	ENSG00000232453	LINC02777	1	59364693	59364881	189	201	10.8217	20.1672	15.3434	-	upstream
	ENSG00000241042	NA	1	59529378	59529499	122	138	8.09942	13.8914	9.49123	-	upstream
	ENSG00000235215	NA	1	59529378	59529499	122	138	8.09942	13.8914	9.49123	-	inside
	ENSG00000237352	NA	1	59529378	59529499	122	138	8.09942	13.8914	9.49123	-	inside
	ENSG00000235215	NA	1	59537876	59538278	403	92	5.68372	9.21744	5.24292	-	inside
	ENSG00000237352	NA	1	59537876	59538278	403	92	5.68372	9.21744	5.24292	-	inside
	ENSG00000237352	NA	1	59549696	59550195	500	214	10.9923	21.453	16.5941	-	inside
	ENSG00000237352	NA	1	59607917	59608033	117	63	4.72387	6.30129	2.79308	-	upstream
	ENSG00000224609	HSD52	1	59607917	59608033	117	63	4.72387	6.30129	2.79308	-	inside
	ENSG00000172456	FGGY	1	59798710	59798835	126	84	5.80811	8.49177	4.63033	+	inside
	ENSG00000172456	FGGY	1	59973808	59973924	117	60	4.53532	6.0041	2.56107	+	inside
	ENSG00000172456	FGGY	1	60036224	60036486	263	193	10.3439	19.3695	14.6093	+	inside
	ENSG00000231816	NA	1	60036224	60036486	263	193	10.3439	19.3695	14.6093	+	upstream
	ENSG00000172456	FGGY	1	60062522	60062644	123	58	4.45904	5.88473	2.45801	+	inside
	ENSG00000231816	NA	1	60062522	60062644	123	58	4.45904	5.88473	2.45801	+	upstream
	ENSG00000172456	FGGY	1	60196740	60196920	181	41	3.57848	4.1996	1.3288	+	inside
	ENSG00000231816	NA	1	60196740	60196920	181	41	3.57848	4.1996	1.3288	+	upstream
	ENSG00000172456	FGGY	1	60209159	60209628	470	134	7.30764	13.4318	9.10135	+	inside
	ENSG00000231816	NA	1	60209159	60209628	470	134	7.30764	13.4318	9.10135	+	upstream
	ENSG00000172456	FGGY	1	60216250	60216404	155	86	5.93216	8.69258	4.78714	+	inside
	ENSG00000231816	NA	1	60216250	60216404	155	86	5.93216	8.69258	4.78714	+	upstream
	ENSG00000172456	FGGY	1	60216494	60216648	155	60	4.55592	6.03642	2.56107	+	inside
	ENSG00000231816	NA	1	60216494	60216648	155	60	4.55592	6.03642	2.56107	+	upstream
	ENSG00000238242	NA	1	60746968	60747093	126	81	5.60711	8.16892	4.32924	+	downstream
	ENSG00000226476	LINC01748	1	60935682	60935875	194	76	5.41083	7.6088	3.81485	-	downstream
	ENSG00000226476	LINC01748	1	60936333	60936519	187	70	5.06214	7.05135	3.37439	-	downstream
	ENSG00000226476	LINC01748	1	60974074	60974190	117	70	5.06214	7.05135	3.37439	-	downstream
	ENSG00000226476	LINC01748	1	60975960	60976155	196	258	12.986	25.8628	20.7344	-	downstream
	ENSG00000226476	LINC01748	1	61039075	61039249	175	50	4.06617	5.09186	1.88415	-	inside
	ENSG00000226476	LINC01748	1	61101824	61101940	117	55	4.32866	5.50357	2.11065	-	inside
	ENSG00000162599	NFIA	1	61341001	61341131	131	131	7.89656	13.1717	8.85251	+	inside
	ENSG00000162599	NFIA	1	61414512	61414628	117	41	3.56816	4.18378	1.31796	+	inside
	ENSG00000237928	NFIA-AS2	1	61414512	61414628	117	41	3.56816	4.18378	1.31796	-	inside
	ENSG00000162599	NFIA	1	61415172	61415398	227	176	9.61806	17.6922	13.0259	+	inside
	ENSG00000237928	NFIA-AS2	1	61415172	61415398	227	176	9.61806	17.6922	13.0259	-	inside
	ENSG00000162599	NFIA	1	61426965	61427081	117	76	5.41083	7.6088	3.81485	+	inside
	ENSG00000237928	NFIA-AS2	1	61426965	61427081	117	76	5.41083	7.6088	3.81485	-	inside
	ENSG00000162599	NFIA	1	61428875	61429167	293	169	9.44774	16.9568	12.3616	+	inside
	ENSG00000237928	NFIA-AS2	1	61428875	61429167	293	169	9.44774	16.9568	12.3616	-	inside
	ENSG00000162599	NFIA	1	61542778	61543008	231	98	6.49299	9.87788	5.81471	+	inside
	ENSG00000237928	NFIA-AS2	1	61542778	61543008	231	98	6.49299	9.87788	5.81471	-	upstream
	ENSG00000162599	NFIA	1	61576823	61576953	131	68	4.95449	6.88115	3.23959	+	inside
	ENSG00000237928	NFIA-AS2	1	61576823	61576953	131	68	4.95449	6.88115	3.23959	-	upstream
	ENSG00000162599	NFIA	1	61605358	61605654	297	98	6.49299	9.87788	5.81471	+	inside
	ENSG00000237853	NFIA-AS1	1	61605358	61605654	297	98	6.49299	9.87788	5.81471	-	downstream
	ENSG00000162599	NFIA	1	61755310	61755504	195	145	7.71362	14.547	10.1295	+	inside
	ENSG00000237853	NFIA-AS1	1	61755310	61755504	195	145	7.71362	14.547	10.1295	-	upstream
	ENSG00000162599	NFIA	1	61901812	61902001	190	64	4.79506	6.41442	2.88994	+	inside
	ENSG00000237853	NFIA-AS1	1	61901812	61902001	190	64	4.79506	6.41442	2.88994	-	upstream
	ENSG00000162604	TM2D1	1	62175792	62175921	130	55	4.32866	5.50357	2.11065	-	inside
	ENSG00000247510	NA	1	62175792	62175921	130	55	4.32866	5.50357	2.11065	+	downstream
	ENSG00000132849	PATJ	1	62305642	62305804	163	55	4.32866	5.50357	2.11065	+	inside
	ENSG00000212360	RNU6-1177P	1	62305642	62305804	163	55	4.32866	5.50357	2.11065	+	upstream
	ENSG00000224209	LINC00466	1	63785050	63785236	187	41	3.56816	4.18378	1.31796	-	upstream
	ENSG00000230798	FOXD3-AS1	1	63790803	63790938	136	76	5.40938	7.60646	3.81485	-	upstream
	ENSG00000142856	ITGB3BP	1	63988986	63989121	136	52	4.199	5.29911	2.04805	-	inside
	ENSG00000203965	EFCAB7	1	63988986	63989121	136	52	4.199	5.29911	2.04805	+	overlapStart
	ENSG00000185483	ROR1	1	64369878	64370046	169	57	4.39741	5.78858	2.37442	+	inside
	ENSG00000228056	NA	1	64369878	64370046	169	57	4.39741	5.78858	2.37442	-	upstream
	ENSG00000158966	CACHD1	1	65006226	65006388	163	101	6.49546	10.1892	6.12081	+	inside
	ENSG00000158966	CACHD1	1	65157383	65157546	164	52	4.1742	5.26027	2.02227	+	inside
	ENSG00000162437	RAVER2	1	65157383	65157546	164	52	4.1742	5.26027	2.02227	+	upstream
	ENSG00000162434	JAK1	1	65329854	65330082	229	138	8.09942	13.8914	9.49123	-	inside
	ENSG00000246057	NA	1	65329854	65330082	229	138	8.09942	13.8914	9.49123	+	downstream
	ENSG00000162434	JAK1	1	65344037	65344153	117	76	5.41083	7.6088	3.81485	-	inside
	ENSG00000246365	NA	1	65344037	65344153	117	76	5.41083	7.6088	3.81485	+	downstream
	ENSG00000162434	JAK1	1	65344900	65345258	359	135	8.11624	13.5342	9.15304	-	inside
	ENSG00000246365	NA	1	65344900	65345258	359	135	8.11624	13.5342	9.15304	+	downstream
	ENSG00000162434	JAK1	1	65363908	65364284	377	65	4.86975	6.53371	2.91061	-	inside
	ENSG00000234784	NA	1	65363908	65364284	377	65	4.86975	6.53371	2.91061	+	upstream
	ENSG00000162434	JAK1	1	65418317	65418433	117	52	4.199	5.29911	2.04805	-	inside
	ENSG00000233877	NA	1	65418317	65418433	117	52	4.199	5.29911	2.04805	+	downstream
	ENSG00000162434	JAK1	1	65431608	65431871	264	138	8.09942	13.8914	9.49123	-	inside
	ENSG00000231485	NA	1	65532378	65532692	315	103	6.58078	10.327	6.23349	-	inside
	ENSG00000116675	DNAJC6	1	65719695	65719811	117	68	4.40543	6.80404	3.17072	+	inside
	ENSG00000116675	DNAJC6	1	65730340	65730545	206	79	5.44994	7.91823	4.11205	+	inside
	ENSG00000213625	LEPROT	1	65886801	65886917	117	49	3.96359	4.93307	1.796	+	inside
	ENSG00000116678	LEPR	1	65886801	65886917	117	49	3.96359	4.93307	1.796	+	inside
	ENSG00000213625	LEPROT	1	65887481	65887614	134	55	4.32866	5.50357	2.11065	+	inside
	ENSG00000116678	LEPR	1	65887481	65887614	134	55	4.32866	5.50357	2.11065	+	inside
	ENSG00000213625	LEPROT	1	65895644	65895760	117	76	5.40938	7.60646	3.81485	+	inside
	ENSG00000116678	LEPR	1	65895644	65895760	117	76	5.40938	7.60646	3.81485	+	inside
	ENSG00000116678	LEPR	1	65959343	65959635	293	110	7.03408	11.0655	6.89068	+	inside
	ENSG00000237852	NA	1	65959343	65959635	293	110	7.03408	11.0655	6.89068	+	inside
	ENSG00000116678	LEPR	1	66003838	66004083	246	103	6.58078	10.327	6.23349	+	inside
	ENSG00000238931	NA	1	66003838	66004083	246	103	6.58078	10.327	6.23349	+	upstream
	ENSG00000243240	NA	1	66003838	66004083	246	103	6.58078	10.327	6.23349	+	upstream
	ENSG00000239319	RN7SL854P	1	66157281	66157397	117	101	6.44084	10.1012	6.03394	-	downstream
	ENSG00000184588	PDE4B	1	66728867	66729005	139	95	6.09893	9.55169	5.56365	+	inside
	ENSG00000223152	RNU4-88P	1	66728867	66729005	139	95	6.09893	9.55169	5.56365	-	upstream
	ENSG00000184588	PDE4B	1	66729679	66729913	235	50	4.04971	5.0663	1.86158	+	inside
	ENSG00000223152	RNU4-88P	1	66729679	66729913	235	50	4.04971	5.0663	1.86158	-	upstream
	ENSG00000184588	PDE4B	1	66732210	66732424	215	82	5.27774	8.23332	4.3871	+	inside
	ENSG00000223152	RNU4-88P	1	66732210	66732424	215	82	5.27774	8.23332	4.3871	-	upstream
	ENSG00000184588	PDE4B	1	66732944	66733090	147	76	5.41083	7.6088	3.81485	+	inside
	ENSG00000223152	RNU4-88P	1	66732944	66733090	147	76	5.41083	7.6088	3.81485	-	upstream
	ENSG00000184588	PDE4B	1	66801529	66801980	452	428	18.9379	42.8758	36.9936	+	inside
	ENSG00000118473	SGIP1	1	66801529	66801980	452	428	18.9379	42.8758	36.9936	+	upstream
	ENSG00000184588	PDE4B	1	66812212	66812342	131	76	5.41083	7.6088	3.81485	+	inside
	ENSG00000118473	SGIP1	1	66812212	66812342	131	76	5.41083	7.6088	3.81485	+	upstream
	ENSG00000184588	PDE4B	1	66815903	66816045	143	135	8.11624	13.5342	9.15304	+	inside
	ENSG00000118473	SGIP1	1	66815903	66816045	143	135	8.11624	13.5342	9.15304	+	upstream
	ENSG00000184588	PDE4B	1	66837042	66837686	645	123	6.90166	12.3398	8.05434	+	inside
	ENSG00000118473	SGIP1	1	66837042	66837686	645	123	6.90166	12.3398	8.05434	+	upstream
	ENSG00000118473	SGIP1	1	66911808	66911944	137	71	5.09738	7.10723	3.42416	+	upstream
	ENSG00000118473	SGIP1	1	66971931	66972073	143	97	6.41275	9.74691	5.74827	+	upstream
	ENSG00000118473	SGIP1	1	67008556	67008672	117	70	5.06214	7.05135	3.37439	+	inside
	ENSG00000118473	SGIP1	1	67030063	67030272	210	138	8.09942	13.8914	9.49123	+	inside
	ENSG00000118473	SGIP1	1	67194855	67195281	427	244	12.4449	24.4104	19.3614	+	inside
	ENSG00000152760	TCTEX1D1	1	67194855	67195281	427	244	12.4449	24.4104	19.3614	+	upstream
	ENSG00000240123	NA	1	67730722	67730843	122	81	5.60711	8.16892	4.32924	-	downstream
	ENSG00000242482	RN7SL392P	1	68084134	68084250	117	76	5.41083	7.6088	3.81485	-	downstream
	ENSG00000242482	RN7SL392P	1	68084337	68084610	274	229	11.9038	22.9765	17.9975	-	downstream
	ENSG00000116717	GADD45A	1	68177605	68177806	202	190	10.1243	19.005	14.2525	+	downstream
	ENSG00000172380	GNG12	1	68177605	68177806	202	190	10.1243	19.005	14.2525	-	inside
	ENSG00000116717	GADD45A	1	68179076	68179213	138	50	4.04971	5.0663	1.86158	+	downstream
	ENSG00000172380	GNG12	1	68179076	68179213	138	50	4.04971	5.0663	1.86158	-	inside
	ENSG00000116717	GADD45A	1	68190435	68190640	206	54	4.0598	5.48107	2.11065	+	downstream
	ENSG00000172380	GNG12	1	68190435	68190640	206	54	4.0598	5.48107	2.11065	-	inside
	ENSG00000172380	GNG12	1	68201575	68201781	207	113	6.09983	11.3826	7.19623	-	inside
	ENSG00000238778	RNU7-80P	1	68201575	68201781	207	113	6.09983	11.3826	7.19623	-	downstream
	ENSG00000172380	GNG12	1	68201869	68202179	311	148	8.65733	14.8113	10.3389	-	inside
	ENSG00000238778	RNU7-80P	1	68201869	68202179	311	148	8.65733	14.8113	10.3389	-	downstream
	ENSG00000172380	GNG12	1	68257661	68257794	134	75	5.37647	7.55337	3.81485	-	inside
	ENSG00000238778	RNU7-80P	1	68257661	68257794	134	75	5.37647	7.55337	3.81485	-	upstream
	ENSG00000172380	GNG12	1	68295974	68296205	232	76	5.41083	7.6088	3.81485	-	inside
	ENSG00000232284	GNG12-AS1	1	68295974	68296205	232	76	5.41083	7.6088	3.81485	+	upstream
	ENSG00000172380	GNG12	1	68313145	68313463	319	165	9.2285	16.5939	12.0078	-	upstream
	ENSG00000232284	GNG12-AS1	1	68313145	68313463	319	165	9.2285	16.5939	12.0078	+	inside
	ENSG00000172380	GNG12	1	68321244	68321519	276	176	9.61806	17.6922	13.0259	-	upstream
	ENSG00000232284	GNG12-AS1	1	68321244	68321519	276	176	9.61806	17.6922	13.0259	+	inside
	ENSG00000172380	GNG12	1	68374217	68374339	123	76	5.40938	7.60646	3.81485	-	upstream
	ENSG00000232284	GNG12-AS1	1	68374217	68374339	123	76	5.40938	7.60646	3.81485	+	inside
	ENSG00000232284	GNG12-AS1	1	68387902	68388020	119	98	6.49299	9.87788	5.81471	+	inside
	ENSG00000241501	NA	1	68387902	68388020	119	98	6.49299	9.87788	5.81471	-	downstream
	ENSG00000232284	GNG12-AS1	1	68578598	68578789	192	106	6.78308	10.6551	6.54994	+	inside
	ENSG00000116729	WLS	1	68578598	68578789	192	106	6.78308	10.6551	6.54994	-	inside
	ENSG00000234383	NA	1	68578598	68578789	192	106	6.78308	10.6551	6.54994	-	downstream
	ENSG00000232284	GNG12-AS1	1	68638813	68639072	260	70	5.06214	7.05135	3.37439	+	inside
	ENSG00000116729	WLS	1	68638813	68639072	260	70	5.06214	7.05135	3.37439	-	inside
	ENSG00000234383	NA	1	68638813	68639072	260	70	5.06214	7.05135	3.37439	-	upstream
	ENSG00000232284	GNG12-AS1	1	68640142	68640313	172	63	4.72387	6.30129	2.79308	+	inside
	ENSG00000116729	WLS	1	68640142	68640313	172	63	4.72387	6.30129	2.79308	-	inside
	ENSG00000221203	MIR1262	1	68640142	68640313	172	63	4.72387	6.30129	2.79308	-	downstream
	ENSG00000232284	GNG12-AS1	1	68644557	68644674	118	76	5.41083	7.6088	3.81485	+	inside
	ENSG00000116729	WLS	1	68644557	68644674	118	76	5.41083	7.6088	3.81485	-	inside
	ENSG00000221203	MIR1262	1	68644557	68644674	118	76	5.41083	7.6088	3.81485	-	downstream
	ENSG00000116729	WLS	1	68673091	68673214	124	87	5.95191	8.72468	4.78714	-	inside
	ENSG00000221203	MIR1262	1	68673091	68673214	124	87	5.95191	8.72468	4.78714	-	upstream
	ENSG00000116761	CTH	1	70907375	70907491	117	72	5.2024	7.27433	3.58318	+	downstream
	ENSG00000172260	NEGR1	1	72606094	72606263	170	66	4.8194	6.66849	3.03882	-	inside
	ENSG00000233994	GDI2P2	1	72606094	72606263	170	66	4.8194	6.66849	3.03882	+	upstream
	ENSG00000172260	NEGR1	1	72749237	72749353	117	87	5.95191	8.72468	4.78714	-	upstream
	ENSG00000212366	RNU6-1246P	1	73142632	73142748	117	58	4.42186	5.82669	2.41104	-	downstream
	ENSG00000225087	NA	1	73418722	73418855	134	81	5.57496	8.11752	4.28257	-	upstream
	ENSG00000223479	NA	1	74059344	74059463	120	75	5.34396	7.50104	3.7855	+	upstream
	ENSG00000223479	NA	1	74070083	74070238	156	70	5.06214	7.05135	3.37439	+	upstream
	ENSG00000116783	TNNI3K	1	74664546	74664662	117	87	5.95191	8.72468	4.78714	+	inside
	ENSG00000225495	NA	1	75124478	75124641	164	46	3.65382	4.63993	1.54568	-	inside
	ENSG00000178965	ERICH3	1	75124478	75124641	164	46	3.65382	4.63993	1.54568	-	inside
	ENSG00000229943	NA	1	75423702	75423818	117	71	5.09738	7.10723	3.42416	+	upstream
	ENSG00000206999	RNU6-622P	1	75674533	75674708	176	84	5.79081	8.46387	4.60472	+	downstream
	ENSG00000137968	SLC44A5	1	75674533	75674708	176	84	5.79081	8.46387	4.60472	-	inside
	ENSG00000206999	RNU6-622P	1	75811605	75812179	575	114	7.05494	11.434	7.24676	+	downstream
	ENSG00000137968	SLC44A5	1	75811605	75812179	575	114	7.05494	11.434	7.24676	-	inside
	ENSG00000137968	SLC44A5	1	75938918	75939142	225	81	5.60711	8.16892	4.32924	-	inside
	ENSG00000224493	NA	1	75938918	75939142	225	81	5.60711	8.16892	4.32924	+	upstream
	ENSG00000137968	SLC44A5	1	76044841	76044957	117	76	5.41083	7.6088	3.81485	-	inside
	ENSG00000213579	NA	1	76044841	76044957	117	76	5.41083	7.6088	3.81485	+	upstream
	ENSG00000137968	SLC44A5	1	76081446	76081616	171	123	6.90166	12.3398	8.05434	-	upstream
	ENSG00000137955	RABGGTB	1	76252005	76252136	132	81	5.56835	8.10697	4.27254	+	inside
	ENSG00000057468	MSH4	1	76315020	76315136	117	58	4.45904	5.88473	2.45801	+	inside
	ENSG00000142892	PIGK	1	77684944	77685099	156	110	7.03408	11.0655	6.89068	-	inside
	ENSG00000154027	AK5	1	77964634	77964750	117	46	3.65382	4.63993	1.54568	+	inside
	ENSG00000246867	NA	1	77964634	77964750	117	46	3.65382	4.63993	1.54568	+	upstream
	ENSG00000154027	AK5	1	77977103	77977219	117	72	4.87176	7.28085	3.58369	+	inside
	ENSG00000246867	NA	1	77977103	77977219	117	72	4.87176	7.28085	3.58369	+	upstream
	ENSG00000154027	AK5	1	77979955	77980563	609	87	5.95191	8.72468	4.78714	+	inside
	ENSG00000246867	NA	1	77979955	77980563	609	87	5.95191	8.72468	4.78714	+	upstream
	ENSG00000154027	AK5	1	77981174	77981348	175	76	5.41083	7.6088	3.81485	+	inside
	ENSG00000246867	NA	1	77981174	77981348	175	76	5.41083	7.6088	3.81485	+	upstream
	ENSG00000180488	MIGA1	1	78298079	78298195	117	52	4.1497	5.22196	1.98843	+	inside
	ENSG00000235613	NSRP1P1	1	78298079	78298195	117	52	4.1497	5.22196	1.98843	+	upstream
	ENSG00000137960	GIPC2	1	78539267	78539421	155	229	11.9038	22.9765	17.9975	+	inside
	ENSG00000213560	NA	1	78539267	78539421	155	229	11.9038	22.9765	17.9975	+	upstream
	ENSG00000137960	GIPC2	1	78539954	78540070	117	65	4.86975	6.53371	2.91061	+	inside
	ENSG00000213560	NA	1	78539954	78540070	117	65	4.86975	6.53371	2.91061	+	upstream
	ENSG00000137960	GIPC2	1	78562794	78562939	146	148	8.65733	14.8113	10.3389	+	inside
	ENSG00000202263	RNA5SP22	1	78562794	78562939	146	148	8.65733	14.8113	10.3389	-	upstream
	ENSG00000137960	GIPC2	1	78580020	78580150	131	124	7.43174	12.4117	8.12314	+	inside
	ENSG00000202263	RNA5SP22	1	78580020	78580150	131	124	7.43174	12.4117	8.12314	-	upstream
	ENSG00000237413	MGC27382	1	78752313	78752637	325	119	7.34824	11.9121	7.69439	+	inside
	ENSG00000122420	PTGFR	1	78752313	78752637	325	119	7.34824	11.9121	7.69439	+	upstream
	ENSG00000237413	MGC27382	1	78826588	78826704	117	70	5.06214	7.05135	3.37439	+	inside
	ENSG00000122420	PTGFR	1	78826588	78826704	117	70	5.06214	7.05135	3.37439	+	inside
	ENSG00000212308	RNA5SP23	1	78826588	78826704	117	70	5.06214	7.05135	3.37439	-	downstream
	ENSG00000137959	IFI44L	1	79085259	79085375	117	70	5.06214	7.05135	3.37439	+	upstream
	ENSG00000235400	LOC652549	1	79299148	79299379	232	151	8.60563	15.1341	10.6438	+	downstream
	ENSG00000230787	PSAT1P3	1	79594251	79594550	300	103	6.58078	10.327	6.23349	-	upstream
	ENSG00000230787	PSAT1P3	1	79653954	79654109	156	110	7.03219	11.0624	6.89068	-	upstream
	ENSG00000235011	NA	1	79658795	79659047	253	98	6.49299	9.87788	5.81471	+	upstream
	ENSG00000235011	NA	1	79659368	79659484	117	70	5.06214	7.05135	3.37439	+	upstream
	ENSG00000232676	ADH5P2	1	80171976	80172152	177	50	4.04971	5.0663	1.86158	+	downstream
	ENSG00000232676	ADH5P2	1	80182025	80182384	360	148	8.65733	14.8113	10.3389	+	downstream
	ENSG00000235756	NA	1	80277290	80277425	136	86	5.91412	8.66329	4.78714	-	downstream
	ENSG00000235756	NA	1	80325226	80325576	351	135	8.11624	13.5342	9.15304	-	downstream
	ENSG00000236407	NA	1	80665430	80665632	203	81	5.56835	8.10697	4.27254	+	upstream
	ENSG00000229752	RPL7P10	1	81608740	81608861	122	80	5.54317	8.06677	4.25695	-	upstream
	ENSG00000235089	RPL10AP4	1	81645037	81645378	342	87	5.95191	8.72468	4.78714	+	upstream
	ENSG00000117114	ADGRL2	1	81964437	81964553	117	65	4.86975	6.53371	2.91061	+	inside
	ENSG00000227288	NA	1	81964437	81964553	117	65	4.86975	6.53371	2.91061	+	upstream
	ENSG00000117114	ADGRL2	1	82015058	82015333	276	126	7.58048	12.6541	8.36217	+	inside
	ENSG00000234953	LOC101927434	1	82015058	82015333	276	126	7.58048	12.6541	8.36217	-	inside
	ENSG00000117114	ADGRL2	1	82147352	82147513	162	92	5.68372	9.21744	5.24292	+	inside
	ENSG00000215875	NA	1	82147352	82147513	162	92	5.68372	9.21744	5.24292	+	upstream
	ENSG00000117114	ADGRL2	1	82168915	82169280	366	112	6.49568	11.2725	7.0885	+	inside
	ENSG00000215875	NA	1	82168915	82169280	366	112	6.49568	11.2725	7.0885	+	upstream
	ENSG00000117114	ADGRL2	1	82300675	82300800	126	98	6.49299	9.87788	5.81471	+	inside
	ENSG00000215875	NA	1	82300675	82300800	126	98	6.49299	9.87788	5.81471	+	downstream
	ENSG00000233290	NA	1	82864095	82864363	269	84	5.80811	8.49177	4.63033	-	upstream
	ENSG00000230817	LINC01362	1	83170270	83170423	154	288	14.0682	28.8199	23.5505	+	upstream
	ENSG00000230817	LINC01362	1	83170665	83170800	136	98	6.49299	9.87788	5.81471	+	upstream
	ENSG00000230817	LINC01362	1	83385349	83385998	650	164	9.14889	16.4625	11.8805	+	inside
	ENSG00000226970	NA	1	84711434	84711697	264	215	11.3627	21.5618	16.6595	+	downstream
	ENSG00000226970	NA	1	84711775	84711936	162	70	5.06214	7.05135	3.37439	+	downstream
	ENSG00000226970	NA	1	84712922	84713270	349	161	9.19841	16.1145	11.5486	+	downstream
	ENSG00000203943	SAMD13	1	84768431	84768547	117	55	4.32866	5.50357	2.11065	+	inside
	ENSG00000117133	RPF1	1	84944983	84945135	153	76	5.41083	7.6088	3.81485	+	inside
	ENSG00000117151	CTBS	1	85039584	85039828	245	81	5.56835	8.10697	4.27254	-	inside
	ENSG00000142867	BCL10	1	85761001	85761165	165	63	4.78065	6.39148	2.86882	-	upstream
	ENSG00000223653	NA	1	85761001	85761165	165	63	4.78065	6.39148	2.86882	+	inside
	ENSG00000142867	BCL10	1	85763387	85764212	826	121	7.50423	12.1681	7.94176	-	upstream
	ENSG00000223653	NA	1	85763387	85764212	826	121	7.50423	12.1681	7.94176	+	inside
	ENSG00000142867	BCL10	1	85779616	85779732	117	71	5.09738	7.10723	3.42416	-	upstream
	ENSG00000223653	NA	1	85779616	85779732	117	71	5.09738	7.10723	3.42416	+	inside
	ENSG00000142867	BCL10	1	85788396	85788541	146	129	7.50637	12.9236	8.61101	-	upstream
	ENSG00000223653	NA	1	85788396	85788541	146	129	7.50637	12.9236	8.61101	+	inside
	ENSG00000153904	DDAH1	1	85788396	85788541	146	129	7.50637	12.9236	8.61101	-	inside
	ENSG00000142867	BCL10	1	85794200	85794350	151	84	5.77362	8.43616	4.57816	-	upstream
	ENSG00000223653	NA	1	85794200	85794350	151	84	5.77362	8.43616	4.57816	+	inside
	ENSG00000153904	DDAH1	1	85794200	85794350	151	84	5.77362	8.43616	4.57816	-	inside
	ENSG00000142867	BCL10	1	85794737	85794994	258	847	31.9239	84.7244	77.1147	-	upstream
	ENSG00000223653	NA	1	85794737	85794994	258	847	31.9239	84.7244	77.1147	+	inside
	ENSG00000153904	DDAH1	1	85794737	85794994	258	847	31.9239	84.7244	77.1147	-	inside
	ENSG00000142867	BCL10	1	85797417	85797589	173	45	3.78656	4.52187	1.45686	-	upstream
	ENSG00000223653	NA	1	85797417	85797589	173	45	3.78656	4.52187	1.45686	+	inside
	ENSG00000153904	DDAH1	1	85797417	85797589	173	45	3.78656	4.52187	1.45686	-	inside
	ENSG00000142867	BCL10	1	85798996	85799229	234	122	7.57516	12.285	8.00419	-	upstream
	ENSG00000223653	NA	1	85798996	85799229	234	122	7.57516	12.285	8.00419	+	inside
	ENSG00000153904	DDAH1	1	85798996	85799229	234	122	7.57516	12.285	8.00419	-	inside
	ENSG00000142867	BCL10	1	85799322	85799555	234	65	4.86975	6.53371	2.91061	-	upstream
	ENSG00000223653	NA	1	85799322	85799555	234	65	4.86975	6.53371	2.91061	+	inside
	ENSG00000153904	DDAH1	1	85799322	85799555	234	65	4.86975	6.53371	2.91061	-	inside
	ENSG00000142867	BCL10	1	85809222	85809756	535	102	6.0897	10.2311	6.1577	-	upstream
	ENSG00000223653	NA	1	85809222	85809756	535	102	6.0897	10.2311	6.1577	+	inside
	ENSG00000153904	DDAH1	1	85809222	85809756	535	102	6.0897	10.2311	6.1577	-	inside
	ENSG00000223653	NA	1	85886940	85887151	212	51	4.12549	5.18417	1.95715	+	inside
	ENSG00000153904	DDAH1	1	85886940	85887151	212	51	4.12549	5.18417	1.95715	-	inside
	ENSG00000199459	NA	1	85886940	85887151	212	51	4.12549	5.18417	1.95715	-	downstream
	ENSG00000223653	NA	1	85894375	85894512	138	54	4.0598	5.48107	2.11065	+	inside
	ENSG00000153904	DDAH1	1	85894375	85894512	138	54	4.0598	5.48107	2.11065	-	inside
	ENSG00000199459	NA	1	85894375	85894512	138	54	4.0598	5.48107	2.11065	-	downstream
	ENSG00000142871	CCN1	1	86045701	86045987	287	82	5.27774	8.23332	4.3871	+	upstream
	ENSG00000143013	LMO4	1	87795138	87795382	245	76	5.41083	7.6088	3.81485	+	inside
	ENSG00000224235	NA	1	88150423	88150557	135	94	6.22456	9.44159	5.45871	-	downstream
	ENSG00000224235	NA	1	88417304	88417465	162	63	4.75209	6.34607	2.83455	-	upstream
	ENSG00000224235	NA	1	88439080	88439210	131	56	4.33746	5.69529	2.28484	-	upstream
	ENSG00000222435	NA	1	88793508	88793706	199	167	9.33683	16.773	12.1852	-	downstream
	ENSG00000234518	NA	1	89591925	89592041	117	65	4.86975	6.53371	2.91061	-	upstream
	ENSG00000162645	GBP2	1	89591925	89592041	117	65	4.86975	6.53371	2.91061	-	inside
	ENSG00000154451	GBP5	1	89728215	89728331	117	69	5.02492	6.99242	3.34746	-	inside
	ENSG00000237568	NA	1	89728215	89728331	117	69	5.02492	6.99242	3.34746	+	inside
	ENSG00000233235	NA	1	89785521	89785654	134	56	4.33746	5.69529	2.28484	+	upstream
	ENSG00000197147	LRRC8B	1	90010894	90011075	182	126	7.59321	12.6748	8.36814	+	inside
	ENSG00000197147	LRRC8B	1	90043838	90043954	117	71	5.11212	7.13064	3.44696	+	inside
	ENSG00000230735	NA	1	90043838	90043954	117	71	5.11212	7.13064	3.44696	+	upstream
	ENSG00000231999	LRRC8C-DT	1	90071283	90071503	221	112	6.49568	11.2725	7.0885	-	inside
	ENSG00000230735	NA	1	90071283	90071503	221	112	6.49568	11.2725	7.0885	+	upstream
	ENSG00000171488	LRRC8C	1	90158305	90158653	349	122	7.57313	12.2816	8.00419	+	inside
	ENSG00000226394	NA	1	90158305	90158653	349	122	7.57313	12.2816	8.00419	-	upstream
	ENSG00000171488	LRRC8C	1	90163988	90164135	148	91	6.07456	9.19983	5.23071	+	inside
	ENSG00000226394	NA	1	90163988	90164135	148	91	6.07456	9.19983	5.23071	-	upstream
	ENSG00000171488	LRRC8C	1	90184916	90185036	121	55	4.32866	5.50357	2.11065	+	inside
	ENSG00000223426	NA	1	90184916	90185036	121	55	4.32866	5.50357	2.11065	+	upstream
	ENSG00000171488	LRRC8C	1	90185196	90185318	123	98	6.49299	9.87788	5.81471	+	inside
	ENSG00000223426	NA	1	90185196	90185318	123	98	6.49299	9.87788	5.81471	+	upstream
	ENSG00000171488	LRRC8C	1	90187055	90187332	278	122	7.57516	12.285	8.00419	+	inside
	ENSG00000223426	NA	1	90187055	90187332	278	122	7.57516	12.285	8.00419	+	upstream
	ENSG00000171488	LRRC8C	1	90223259	90223454	196	109	6.94715	10.9229	6.80738	+	inside
	ENSG00000223426	NA	1	90223259	90223454	196	109	6.94715	10.9229	6.80738	+	upstream
	ENSG00000171488	LRRC8C	1	90223863	90224011	149	43	3.69607	4.38088	1.45686	+	inside
	ENSG00000223426	NA	1	90223863	90224011	149	43	3.69607	4.38088	1.45686	+	upstream
	ENSG00000171488	LRRC8C	1	90228344	90228488	145	90	5.79149	9.05894	5.11214	+	inside
	ENSG00000223426	NA	1	90228344	90228488	145	90	5.79149	9.05894	5.11214	+	upstream
	ENSG00000171492	LRRC8D	1	90370100	90370237	138	110	7.03408	11.0655	6.89068	+	inside
	ENSG00000237081	NA	1	90370100	90370237	138	110	7.03408	11.0655	6.89068	-	downstream
	ENSG00000097046	CDC7	1	91966465	91966596	132	106	6.76312	10.6227	6.51951	+	inside
	ENSG00000203914	HSP90B3P	1	92103040	92103311	272	203	10.6305	20.339	15.5022	+	inside
	ENSG00000203914	HSP90B3P	1	92155651	92155767	117	69	5.02492	6.99242	3.34746	+	downstream
	ENSG00000069702	TGFBR3	1	92155651	92155767	117	69	5.02492	6.99242	3.34746	-	inside
	ENSG00000242555	NA	1	92394981	92395097	117	76	5.41083	7.6088	3.81485	-	downstream
	ENSG00000172031	EPHX4	1	92496622	92496738	117	76	5.41083	7.6088	3.81485	+	inside
	ENSG00000067208	EVI5	1	93088196	93088312	117	71	5.09738	7.10723	3.42416	-	inside
	ENSG00000229992	NA	1	93088196	93088312	117	71	5.09738	7.10723	3.42416	-	downstream
	ENSG00000224093	NA	1	94020869	94021083	215	148	8.65733	14.8113	10.3389	+	upstream
	ENSG00000137936	MIG7;BCAR3	1	94045701	94045858	158	80	5.34599	8.03685	4.2281	-	inside
	ENSG00000224093	NA	1	94045701	94045858	158	80	5.34599	8.03685	4.2281	+	upstream
	ENSG00000137936	MIG7;BCAR3	1	94090885	94091001	117	55	4.32866	5.50357	2.11065	-	inside
	ENSG00000224093	NA	1	94090885	94091001	117	55	4.32866	5.50357	2.11065	+	downstream
	ENSG00000137936	MIG7;BCAR3	1	94102003	94102153	151	114	7.08699	11.4861	7.28147	-	inside
	ENSG00000224093	NA	1	94102003	94102153	151	114	7.08699	11.4861	7.28147	+	downstream
	ENSG00000137936	MIG7;BCAR3	1	94137607	94137914	308	122	7.57516	12.285	8.00419	-	inside
	ENSG00000224093	NA	1	94137607	94137914	308	122	7.57516	12.285	8.00419	+	downstream
	ENSG00000137936	MIG7;BCAR3	1	94220164	94220280	117	82	5.63964	8.22098	4.38015	-	inside
	ENSG00000230439	NA	1	94220164	94220280	117	82	5.63964	8.22098	4.38015	-	inside
	ENSG00000137936	MIG7;BCAR3	1	94270462	94270623	162	65	4.86975	6.53371	2.91061	-	inside
	ENSG00000230439	NA	1	94270462	94270623	162	65	4.86975	6.53371	2.91061	-	upstream
	ENSG00000137936	MIG7;BCAR3	1	94282577	94282731	155	191	10.2242	19.1708	14.4145	-	inside
	ENSG00000211575	MIR760	1	94282577	94282731	155	191	10.2242	19.1708	14.4145	+	upstream
	ENSG00000023909	GCLM	1	94369992	94370112	121	65	4.86975	6.53371	2.91061	-	inside
	ENSG00000198691	ABCA4	1	94505705	94505821	117	60	4.55592	6.03642	2.56107	-	inside
	ENSG00000198691	ABCA4	1	94532890	94533006	117	94	6.22456	9.44159	5.45871	-	inside
	ENSG00000198691	ABCA4	1	94533554	94533804	251	101	6.44084	10.1012	6.03394	-	inside
	ENSG00000198691	ABCA4	1	94534562	94534863	302	145	7.71362	14.547	10.1295	-	inside
	ENSG00000198691	ABCA4	1	94535313	94535527	215	173	9.70717	17.3885	12.783	-	inside
	ENSG00000198691	ABCA4	1	94538842	94539079	238	96	6.35511	9.65313	5.65778	-	inside
	ENSG00000198691	ABCA4	1	94557979	94558095	117	45	3.78758	4.52346	1.45686	-	inside
	ENSG00000198691	ABCA4	1	94559950	94560404	455	318	15.1503	31.8424	26.4206	-	inside
	ENSG00000198691	ABCA4	1	94561047	94561185	139	76	5.41083	7.6088	3.81485	-	inside
	ENSG00000233482	NA	1	94607752	94607886	135	102	6.0897	10.2311	6.1577	+	upstream
	ENSG00000178596	NA	1	94764308	94764532	225	110	7.03408	11.0655	6.89068	+	upstream
	ENSG00000178596	NA	1	94765327	94765443	117	55	4.3275	5.50173	2.11065	+	upstream
	ENSG00000178596	NA	1	94776306	94776615	310	85	5.86063	8.57663	4.71085	+	downstream
	ENSG00000236098	NA	1	94791081	94791615	535	103	6.58078	10.327	6.23349	-	upstream
	ENSG00000236098	NA	1	94792890	94793083	194	98	6.49299	9.87788	5.81471	-	upstream
	ENSG00000224081	SLC44A3-AS1	1	95203084	95203278	195	145	8.49894	14.5487	10.1306	-	inside
	ENSG00000244433	NA	1	95203084	95203278	195	145	8.49894	14.5487	10.1306	-	upstream
	ENSG00000224081	SLC44A3-AS1	1	95258288	95258460	173	89	5.94539	8.99253	5.04685	-	inside
	ENSG00000224081	SLC44A3-AS1	1	95261161	95261446	286	200	10.7529	20.0519	15.276	-	inside
	ENSG00000143036	SLC44A3	1	95320534	95320651	118	61	4.62768	6.14926	2.65958	+	inside
	ENSG00000237416	NA	1	95320534	95320651	118	61	4.62768	6.14926	2.65958	-	inside
	ENSG00000117519	CNN3	1	95391522	95391685	164	87	5.95191	8.72468	4.78714	-	inside
	ENSG00000231987	LINC01787	1	96828470	96828640	171	84	5.80811	8.49177	4.63033	-	inside
	ENSG00000231987	LINC01787	1	96836335	96836587	253	126	7.59321	12.6748	8.36814	-	inside
	ENSG00000225923	LOC101060164	1	96854774	96854907	134	76	5.41083	7.6088	3.81485	+	upstream
	ENSG00000244511	NA	1	97174036	97174194	159	60	4.58764	6.08624	2.60123	-	upstream
	ENSG00000212039	NA	1	97446631	97446795	165	81	5.56835	8.10697	4.27254	+	downstream
	ENSG00000232878	DPYD-AS1	1	97479542	97479734	193	102	6.0897	10.2311	6.1577	+	upstream
	ENSG00000188641	DPYD	1	97603906	97604265	360	117	7.26198	11.7711	7.559	-	inside
	ENSG00000232878	DPYD-AS1	1	97603906	97604265	360	117	7.26198	11.7711	7.559	+	inside
	ENSG00000188641	DPYD	1	97813956	97814115	160	84	5.62978	8.48852	4.6281	-	inside
	ENSG00000232542	NA	1	97813956	97814115	160	84	5.62978	8.48852	4.6281	-	downstream
	ENSG00000188641	DPYD	1	98315278	98315735	458	76	4.74431	7.66446	3.86875	-	inside
	ENSG00000235777	DPYD-AS2	1	98315278	98315735	458	76	4.74431	7.66446	3.86875	+	downstream
	ENSG00000233557	NA	1	98552450	98552574	125	87	5.95191	8.72468	4.78714	+	downstream
	ENSG00000233557	NA	1	98553086	98553282	197	87	5.95191	8.72468	4.78714	+	downstream
	ENSG00000226053	LINC01776	1	98729526	98729646	121	86	5.93216	8.69258	4.78714	+	inside
	ENSG00000221777	NA	1	98792900	98793127	228	110	7.03408	11.0655	6.89068	+	upstream
	ENSG00000221777	NA	1	98810436	98810593	158	148	8.65733	14.8113	10.3389	+	upstream
	ENSG00000117598	PLPPR5	1	99372181	99372305	125	55	4.32866	5.50357	2.11065	-	inside
	ENSG00000232825	LOC100129620	1	99372181	99372305	125	55	4.32866	5.50357	2.11065	+	upstream
	ENSG00000224445	LINC01708	1	100009655	100009970	316	72	4.87176	7.28085	3.58369	-	upstream
	ENSG00000099260	PALMD	1	100056174	100056392	219	70	5.06214	7.05135	3.37439	+	upstream
	ENSG00000099260	PALMD	1	100065291	100065466	176	66	4.8194	6.66849	3.03882	+	upstream
	ENSG00000099260	PALMD	1	100068104	100068466	363	148	8.65733	14.8113	10.3389	+	upstream
	ENSG00000099260	PALMD	1	100111415	100111624	210	54	4.3143	5.4808	2.11065	+	overlapStart
	ENSG00000099260	PALMD	1	100111965	100112081	117	56	4.33746	5.69529	2.28484	+	inside
	ENSG00000099260	PALMD	1	100113283	100113527	245	63	4.72387	6.30129	2.79308	+	inside
	ENSG00000099260	PALMD	1	100122707	100122854	148	92	6.11685	9.26787	5.29005	+	inside
	ENSG00000099260	PALMD	1	100148030	100148153	124	65	4.86975	6.53371	2.91061	+	inside
	ENSG00000223656	HMGB3P10	1	100148030	100148153	124	65	4.86975	6.53371	2.91061	+	upstream
	ENSG00000099260	PALMD	1	100156639	100157140	502	596	24.3487	59.6569	53.1531	+	inside
	ENSG00000223656	HMGB3P10	1	100156639	100157140	502	596	24.3487	59.6569	53.1531	+	upstream
	ENSG00000162688	AGL	1	100375209	100375325	117	61	4.60091	6.10711	2.61962	+	inside
	ENSG00000246838	NA	1	100755835	100756030	196	98	6.49299	9.87788	5.81471	-	upstream
	ENSG00000137996	RTCA	1	100755835	100756030	196	98	6.49299	9.87788	5.81471	+	inside
	ENSG00000246838	NA	1	100758314	100758436	123	110	7.03408	11.0655	6.89068	-	upstream
	ENSG00000137996	RTCA	1	100758314	100758436	123	110	7.03408	11.0655	6.89068	+	overlapEnd
	ENSG00000079335	CDC14A	1	100866067	100866232	166	87	5.95191	8.72468	4.78714	+	inside
	ENSG00000234332	NA	1	100866067	100866232	166	87	5.95191	8.72468	4.78714	-	upstream
	ENSG00000162692	VCAM1	1	101265229	101265419	191	76	5.40938	7.60646	3.81485	+	downstream
	ENSG00000117543	DPH5	1	101461169	101461293	125	55	4.32866	5.50357	2.11065	-	inside
	ENSG00000235795	NA	1	101461169	101461293	125	55	4.32866	5.50357	2.11065	+	inside
	ENSG00000117543	DPH5	1	101461365	101461481	117	70	5.06214	7.05135	3.37439	-	inside
	ENSG00000235795	NA	1	101461365	101461481	117	70	5.06214	7.05135	3.37439	+	inside
	ENSG00000212577	NA	1	101577770	101577908	139	87	5.95031	8.72208	4.78714	+	upstream
	ENSG00000212577	NA	1	101628569	101628854	286	126	7.59321	12.6748	8.36814	+	downstream
	ENSG00000238296	NA	1	101647507	101647698	192	92	6.11685	9.26787	5.29005	-	downstream
	ENSG00000239378	NA	1	101647507	101647698	192	92	6.11685	9.26787	5.29005	-	downstream
	ENSG00000238296	NA	1	101648979	101649097	119	60	4.55592	6.03642	2.56107	-	downstream
	ENSG00000239378	NA	1	101648979	101649097	119	60	4.55592	6.03642	2.56107	-	downstream
	ENSG00000238296	NA	1	101652882	101653016	135	81	5.56835	8.10697	4.27254	-	downstream
	ENSG00000239378	NA	1	101652882	101653016	135	81	5.56835	8.10697	4.27254	-	downstream
	ENSG00000225938	NA	1	101702212	101702372	161	76	5.41083	7.6088	3.81485	-	upstream
	ENSG00000170989	S1PR1	1	101703606	101703923	318	135	8.11624	13.5342	9.15304	+	inside
	ENSG00000170989	S1PR1	1	101704010	101704181	172	81	5.56835	8.10697	4.27254	+	inside
	ENSG00000170989	S1PR1	1	101707972	101708159	188	148	8.65733	14.8113	10.3389	+	downstream
	ENSG00000173810	NA	1	101730298	101730853	556	156	8.1196	15.6844	11.1787	-	downstream
	ENSG00000231671	LINC01307	1	101767244	101767407	164	55	4.3275	5.50173	2.11065	+	upstream
	ENSG00000231671	LINC01307	1	101831972	101832147	176	51	4.12549	5.18417	1.95715	+	inside
	ENSG00000231671	LINC01307	1	101832296	101832498	203	125	7.51601	12.549	8.25929	+	inside
	ENSG00000233359	NA	1	103031921	103032037	117	67	4.88601	6.77324	3.14151	-	upstream
	ENSG00000225036	CDK4P1	1	105467992	105468108	117	42	3.6098	4.24769	1.3699	+	upstream
	ENSG00000225036	CDK4P1	1	105740751	105740909	159	50	4.00854	5.00252	1.85916	+	upstream
	ENSG00000237460	NA	1	107408871	107408987	117	50	4.04971	5.0663	1.86158	+	downstream
	ENSG00000134215	VAV3	1	108404744	108405004	261	156	8.1196	15.6844	11.1787	-	inside
	ENSG00000230489	VAV3-AS1	1	108404744	108405004	261	156	8.1196	15.6844	11.1787	+	upstream
	ENSG00000134215	VAV3	1	108509226	108509462	237	161	9.19841	16.1145	11.5486	-	upstream
	ENSG00000230489	VAV3-AS1	1	108509226	108509462	237	161	9.19841	16.1145	11.5486	+	inside
	ENSG00000134215	VAV3	1	108510466	108510640	175	89	5.94539	8.99253	5.04685	-	upstream
	ENSG00000230489	VAV3-AS1	1	108510466	108510640	175	89	5.94539	8.99253	5.04685	+	inside
	ENSG00000226822	NA	1	108593930	108594332	403	101	6.44084	10.1012	6.03394	+	upstream
	ENSG00000121957	GPSM2	1	109420295	109420481	187	76	5.41083	7.6088	3.81485	+	inside
	ENSG00000085433	WDR47	1	109556822	109557000	179	68	4.95449	6.88115	3.23959	-	inside
	ENSG00000228665	NA	1	109556822	109557000	179	68	4.95449	6.88115	3.23959	+	upstream
	ENSG00000241720	NA	1	110305670	110305854	185	115	7.13633	11.5663	7.35856	+	inside
	ENSG00000198758	EPS8L3	1	110305670	110305854	185	115	7.13633	11.5663	7.35856	-	inside
	ENSG00000235005	NA	1	110438592	110438765	174	137	7.7693	13.765	9.38	-	upstream
	ENSG00000168710	AHCYL1	1	110521903	110522030	128	81	5.56835	8.10697	4.27254	+	upstream
	ENSG00000168710	AHCYL1	1	110522372	110522588	217	174	9.73949	17.4424	12.79	+	upstream
	ENSG00000200536	NA	1	110807180	110807327	148	120	7.43657	12.0569	7.83525	+	upstream
	ENSG00000134248	LAMTOR5	1	110949784	110949968	185	98	6.49299	9.87788	5.81471	-	inside
	ENSG00000224699	NA	1	110949784	110949968	185	98	6.49299	9.87788	5.81471	+	upstream
	ENSG00000143119	CD53	1	111449253	111449381	129	60	4.55592	6.03642	2.56107	+	downstream
	ENSG00000227179	PGBP	1	111949016	111949197	182	148	8.65733	14.8113	10.3389	-	upstream
	ENSG00000197852	INKA2	1	112275899	112276153	255	81	5.56835	8.10697	4.27254	-	inside
	ENSG00000227811	INKA2-AS1	1	112275899	112276153	255	81	5.56835	8.10697	4.27254	+	upstream
	ENSG00000155363	MOV10	1	113243170	113243542	373	173	9.70717	17.3885	12.783	+	overlapEnd
	ENSG00000225075	NA	1	113243170	113243542	373	173	9.70717	17.3885	12.783	-	upstream
	ENSG00000224167	NA	1	113361697	113361875	179	55	4.32866	5.50357	2.11065	+	upstream
	ENSG00000236066	NA	1	113585163	113585391	229	87	5.95191	8.72468	4.78714	+	inside
	ENSG00000238198	LRIG2-DT	1	113585163	113585391	229	87	5.95191	8.72468	4.78714	-	inside
	ENSG00000081026	MAGI3	1	114221414	114221530	117	51	4.0779	5.11008	1.89153	+	inside
	ENSG00000232450	RPS2P14	1	114221414	114221530	117	51	4.0779	5.11008	1.89153	-	downstream
	ENSG00000116774	OLFML3	1	114527527	114527703	177	70	5.06214	7.05135	3.37439	+	downstream
	ENSG00000009307	CSDE1	1	115301372	115301501	130	98	6.49299	9.87788	5.81471	-	upstream
	ENSG00000221425	NA	1	117435788	117435904	117	50	4.04971	5.0663	1.86158	+	upstream
	ENSG00000116830	TTF2	1	117636023	117636260	238	91	6.06438	9.18347	5.23071	+	inside
	ENSG00000215930	MIR942	1	117636023	117636260	238	91	6.06438	9.18347	5.23071	+	upstream
	ENSG00000198162	MAN1A2	1	118026891	118027007	117	70	5.06214	7.05135	3.37439	+	inside
	ENSG00000226755	NA	1	118026891	118027007	117	70	5.06214	7.05135	3.37439	+	upstream
	ENSG00000228217	NA	1	118277861	118277981	121	98	6.45176	9.81052	5.8096	-	downstream
	ENSG00000246170	NA	1	118364523	118364862	340	174	9.73949	17.4424	12.79	+	upstream
	ENSG00000241380	NA	1	118914773	118914889	117	65	4.86975	6.53371	2.91061	-	downstream
	ENSG00000092621	PHGDH	1	120216610	120216727	118	73	5.24874	7.34835	3.64272	+	inside
	ENSG00000092621	PHGDH	1	120270829	120270966	138	195	10.1484	19.5401	14.7766	+	inside
	ENSG00000134240	HMGCS2	1	120270829	120270966	138	195	10.1484	19.5401	14.7766	-	downstream
	ENSG00000224857	NA	1	121484471	121484870	400	96	1.80203	9.65959	5.6642	-	upstream
	ENSG00000224857	NA	1	121484964	121485426	463	116	1.90924	11.627	7.41878	-	upstream
	ENSG00000196369	SRGAP2B	1	144013328	144013534	207	94	4.8391	9.42768	5.44573	+	inside
	ENSG00000224363	NA	1	144013328	144013534	207	94	4.8391	9.42768	5.44573	-	downstream
	ENSG00000117289	NA	1	145438228	145438462	235	254	11.3674	25.4688	20.3907	+	upstream
	ENSG00000143127	ITGA10	1	145542661	145542862	202	134	8.08931	13.4896	9.15304	+	inside
	ENSG00000244619	NA	1	145542661	145542862	202	134	8.08931	13.4896	9.15304	+	downstream
	ENSG00000131781	FMO5	1	146697245	146697361	117	87	5.95191	8.72468	4.78714	-	upstream
	ENSG00000234190	NA	1	147253263	147253388	126	78	5.41956	7.86992	4.06831	+	inside
	ENSG00000121634	GJA8	1	147350302	147350479	178	95	6.29849	9.56126	5.56918	+	upstream
	ENSG00000163113	NA	1	149981533	149981921	389	87	5.95191	8.72468	4.78714	-	inside
	ENSG00000136631	VPS45	1	150114342	150114513	172	76	5.41083	7.6088	3.81485	+	inside
	ENSG00000023902	PLEKHO1	1	150114342	150114513	172	76	5.41083	7.6088	3.81485	+	upstream
	ENSG00000117362	APH1A	1	150241897	150242042	146	110	7.03408	11.0655	6.89068	-	overlapStart
	ENSG00000118292	C1orf54	1	150241897	150242042	146	110	7.03408	11.0655	6.89068	+	inside
	ENSG00000187145	NA	1	150265860	150266103	244	54	4.0598	5.48107	2.11065	+	upstream
	ENSG00000143384	MCL1	1	150550912	150551047	136	87	5.95031	8.72208	4.78714	-	inside
	ENSG00000163131	CTSS	1	150737366	150737626	261	95	6.29849	9.56126	5.56918	-	inside
	ENSG00000143458	GABPB2	1	151043021	151043184	164	136	7.92719	13.6097	9.22643	+	overlapStart
	ENSG00000163154	TNFAIP8L2	1	151127556	151127672	117	70	5.06214	7.05135	3.37439	+	upstream
	ENSG00000232671	ZNF687-AS1	1	151254774	151254962	189	81	5.56835	8.10697	4.27254	-	upstream
	ENSG00000143373	ZNF687	1	151254774	151254962	189	81	5.56835	8.10697	4.27254	+	inside
	ENSG00000223810	KRT8P28	1	151933312	151933623	312	176	9.61806	17.6922	13.0259	-	upstream
	ENSG00000229021	NA	1	152007777	152007893	117	76	5.41083	7.6088	3.81485	+	inside
	ENSG00000163191	S100A11	1	152007777	152007893	117	76	5.41083	7.6088	3.81485	-	inside
	ENSG00000188643	S100A16	1	153581442	153581595	154	126	7.59321	12.6748	8.36814	-	inside
	ENSG00000143624	INTS3	1	153724593	153724749	157	97	6.4322	9.7786	5.77884	+	inside
	ENSG00000233222	NA	1	153724593	153724749	157	97	6.4322	9.7786	5.77884	-	overlapStart
	ENSG00000160741	CRTC2	1	153931107	153931238	132	98	6.49299	9.87788	5.81471	-	upstream
	ENSG00000143570	SLC39A1	1	153939595	153939775	181	76	5.41083	7.6088	3.81485	-	inside
	ENSG00000143578	CREB3L4	1	153939595	153939775	181	76	5.41083	7.6088	3.81485	+	upstream
	ENSG00000143570	SLC39A1	1	153940285	153940495	211	98	6.49299	9.87788	5.81471	-	upstream
	ENSG00000143578	CREB3L4	1	153940285	153940495	211	98	6.49299	9.87788	5.81471	+	inside
	ENSG00000177954	RPS27	1	153962961	153963078	118	87	5.95191	8.72468	4.78714	+	upstream
	ENSG00000143552	NUP210L	1	154128127	154128243	117	65	4.86975	6.53371	2.91061	-	upstream
	ENSG00000143549	TPM3	1	154128127	154128243	117	65	4.86975	6.53371	2.91061	-	inside
	ENSG00000169291	SHE	1	154468341	154468546	206	81	5.56835	8.10697	4.27254	-	inside
	ENSG00000169291	SHE	1	154469536	154469672	137	135	8.11624	13.5342	9.15304	-	inside
	ENSG00000160714	UBE2Q1	1	154529903	154530093	191	42	3.64168	4.29677	1.41112	-	inside
	ENSG00000233875	NA	1	154556690	154557000	311	65	4.86975	6.53371	2.91061	-	upstream
	ENSG00000160710	ADAR	1	154556690	154557000	311	65	4.86975	6.53371	2.91061	-	inside
	ENSG00000143603	KCNN3	1	154757719	154757865	147	78	5.43471	7.894	4.09208	-	inside
	ENSG00000227891	NA	1	154757719	154757865	147	78	5.43471	7.894	4.09208	+	downstream
	ENSG00000143603	KCNN3	1	154808193	154808322	130	70	5.06214	7.05135	3.37439	-	inside
	ENSG00000143603	KCNN3	1	154857415	154857711	297	190	10.1243	19.005	14.2525	-	upstream
	ENSG00000163346	PBXIP1	1	154927719	154927836	118	97	6.39342	9.71543	5.71817	-	inside
	ENSG00000169242	EFNA1	1	155101503	155101885	383	229	11.9038	22.9765	17.9975	+	inside
	ENSG00000163462	TRIM46	1	155139320	155139514	195	115	7.13633	11.5663	7.35856	+	upstream
	ENSG00000173080	RXFP4	1	155910477	155910683	207	76	5.30134	7.6823	3.88322	+	upstream
	ENSG00000116584	ARHGEF2	1	155951163	155951360	198	85	5.86063	8.57663	4.71085	-	inside
	ENSG00000224276	ARHGEF2-AS1	1	155951163	155951360	198	85	5.86063	8.57663	4.71085	+	upstream
	ENSG00000160789	LMNA	1	156072542	156072660	119	110	7.03408	11.0655	6.89068	+	inside
	ENSG00000116604	MEF2D	1	156472426	156472628	203	54	4.30118	5.46003	2.11065	-	upstream
	ENSG00000116604	MEF2D	1	156472741	156473122	382	184	10.0623	18.4291	13.7457	-	upstream
	ENSG00000116604	MEF2D	1	156474800	156474916	117	65	4.86975	6.53371	2.91061	-	upstream
	ENSG00000187800	PEAR1	1	156863210	156863429	220	76	5.30134	7.6823	3.88322	+	upstream
	ENSG00000187800	PEAR1	1	156867993	156868177	185	161	9.19841	16.1145	11.5486	+	inside
	ENSG00000237189	NA	1	157360637	157360998	362	201	10.8217	20.1672	15.3434	-	upstream
	ENSG00000183853	KIRREL1	1	157939014	157939165	152	108	6.9262	10.8886	6.77421	+	upstream
	ENSG00000183853	KIRREL1	1	158025824	158025964	141	125	7.53738	12.5838	8.29367	+	inside
	ENSG00000226520	NA	1	158025824	158025964	141	125	7.53738	12.5838	8.29367	+	downstream
	ENSG00000163565	IFI16	1	158968726	158968844	119	87	5.95191	8.72468	4.78714	+	upstream
	ENSG00000163565	IFI16	1	158982544	158982703	160	122	7.57516	12.285	8.00419	+	inside
	ENSG00000163565	IFI16	1	158985248	158985426	179	55	4.32866	5.50357	2.11065	+	inside
	ENSG00000163565	IFI16	1	159000261	159000501	241	81	5.56835	8.10697	4.27254	+	inside
	ENSG00000228560	NA	1	159443033	159443162	130	83	5.73953	8.38129	4.52876	-	upstream
	ENSG00000224943	NA	1	159443033	159443162	130	83	5.73953	8.38129	4.52876	+	inside
	ENSG00000223603	CRPP1	1	159624151	159624267	117	81	5.56835	8.10697	4.27254	-	downstream
	ENSG00000158716	DUSP23	1	159749196	159749312	117	68	4.95449	6.88115	3.23959	+	upstream
	ENSG00000158716	DUSP23	1	159749401	159749518	118	77	5.37462	7.79852	3.99818	+	upstream
	ENSG00000158710	TAGLN2	1	159891184	159891311	128	92	6.11685	9.26787	5.29005	-	inside
	ENSG00000245657	NA	1	159891184	159891311	128	92	6.11685	9.26787	5.29005	+	downstream
	ENSG00000158769	F11R	1	160983615	160983908	294	110	7.03408	11.0655	6.89068	-	inside
	ENSG00000232879	NA	1	160983615	160983908	294	110	7.03408	11.0655	6.89068	+	upstream
	ENSG00000143252	SDHC	1	161284096	161284216	121	98	6.49125	9.87503	5.81471	+	inside
	ENSG00000198929	NOS1AP	1	162024967	162025193	227	103	6.56975	10.3092	6.23349	+	upstream
	ENSG00000198929	NOS1AP	1	162058592	162058766	175	56	4.33746	5.69529	2.28484	+	inside
	ENSG00000198929	NOS1AP	1	162319589	162320108	520	203	10.3213	20.3397	15.5022	+	inside
	ENSG00000207729	MIR556	1	162319589	162320108	520	203	10.3213	20.3397	15.5022	+	downstream
	ENSG00000162733	DDR2	1	162575047	162575172	126	110	7.03408	11.0655	6.89068	+	upstream
	ENSG00000185860	CCDC190	1	162827750	162827878	129	65	4.86975	6.53371	2.91061	-	inside
	ENSG00000185860	CCDC190	1	162842984	162843262	279	76	5.41083	7.6088	3.81485	-	upstream
	ENSG00000117152	RGS4	1	163077834	163077968	135	60	4.58764	6.08624	2.60123	+	downstream
	ENSG00000212538	NA	1	163845808	163846195	388	91	6.06438	9.18347	5.23071	+	upstream
	ENSG00000230094	NA	1	164124479	164124651	173	51	4.08969	5.12842	1.90815	+	upstream
	ENSG00000185630	PBX1	1	164681579	164681805	227	61	4.65476	6.19197	2.69956	+	inside
	ENSG00000242652	NA	1	164681579	164681805	227	61	4.65476	6.19197	2.69956	-	upstream
	ENSG00000225487	NA	1	164894983	164895129	147	60	4.57445	6.06551	2.58808	-	upstream
	ENSG00000143198	MGST3	1	165601059	165601175	117	84	5.77362	8.43616	4.57816	+	inside
	ENSG00000143179	UCK2	1	165853896	165854127	232	105	6.74327	10.5904	6.48822	+	inside
	ENSG00000236364	NA	1	165853896	165854127	232	105	6.74327	10.5904	6.48822	-	downstream
	ENSG00000245529	NA	1	167624473	167624666	194	145	8.47348	14.5066	10.0923	-	upstream
	ENSG00000198771	RCSD1	1	167624473	167624666	194	145	8.47348	14.5066	10.0923	+	inside
	ENSG00000213064	SFT2D2	1	168195293	168195447	155	98	6.49299	9.87788	5.81471	+	inside
	ENSG00000203601	LINC00970	1	168889725	168890214	490	301	14.1502	30.1553	24.8696	-	inside
	ENSG00000213063	NA	1	168889725	168890214	490	301	14.1502	30.1553	24.8696	+	upstream
	ENSG00000203601	LINC00970	1	168890579	168890695	117	60	4.54829	6.02444	2.56107	-	inside
	ENSG00000213063	NA	1	168890579	168890695	117	60	4.54829	6.02444	2.56107	+	upstream
	ENSG00000203601	LINC00970	1	168893123	168893239	117	76	5.41083	7.6088	3.81485	-	inside
	ENSG00000213063	NA	1	168893123	168893239	117	76	5.41083	7.6088	3.81485	+	upstream
	ENSG00000000460	C1orf112	1	169645127	169645243	117	65	4.86975	6.53371	2.91061	+	inside
	ENSG00000000460	C1orf112	1	169645337	169645496	160	161	9.19841	16.1145	11.5486	+	inside
	ENSG00000000460	C1orf112	1	169709248	169709495	248	122	7.57516	12.285	8.00419	+	inside
	ENSG00000007908	SELE	1	169709248	169709495	248	122	7.57516	12.285	8.00419	-	upstream
	ENSG00000226967	NA	1	170346158	170346274	117	50	4.04971	5.0663	1.86158	-	upstream
	ENSG00000117501	MROH9	1	170879564	170879680	117	59	4.06656	5.97508	2.5423	+	upstream
	ENSG00000117501	MROH9	1	170963840	170964009	170	49	3.95252	4.91598	1.79325	+	inside
	ENSG00000215924	NA	1	170963840	170964009	170	49	3.95252	4.91598	1.79325	-	downstream
	ENSG00000234333	CYCSP53	1	171404136	171404352	217	87	5.95191	8.72468	4.78714	-	downstream
	ENSG00000197959	DNM3	1	172078417	172078551	135	87	5.95191	8.72468	4.78714	+	inside
	ENSG00000207949	NA	1	172078417	172078551	135	87	5.95191	8.72468	4.78714	-	downstream
	ENSG00000197959	DNM3	1	172082178	172082294	117	50	4.04971	5.0663	1.86158	+	inside
	ENSG00000207949	NA	1	172082178	172082294	117	50	4.04971	5.0663	1.86158	-	downstream
	ENSG00000197959	DNM3	1	172110725	172110844	120	103	6.58078	10.327	6.23349	+	inside
	ENSG00000207949	NA	1	172110725	172110844	120	103	6.58078	10.327	6.23349	-	upstream
	ENSG00000230630	NA	1	172110725	172110844	120	103	6.58078	10.327	6.23349	-	inside
	ENSG00000197959	DNM3	1	172150525	172150781	257	112	6.49568	11.2725	7.0885	+	inside
	ENSG00000230630	NA	1	172150525	172150781	257	112	6.49568	11.2725	7.0885	-	upstream
	ENSG00000197959	DNM3	1	172327786	172327963	178	110	7.03408	11.0655	6.89068	+	inside
	ENSG00000206684	RNU6-157P	1	172327786	172327963	178	110	7.03408	11.0655	6.89068	+	upstream
	ENSG00000197959	DNM3	1	172368527	172368723	197	50	4.05451	5.07376	1.86766	+	inside
	ENSG00000135845	PIGC	1	172368527	172368723	197	50	4.05451	5.07376	1.86766	-	inside
	ENSG00000180999	C1orf105	1	172368527	172368723	197	50	4.05451	5.07376	1.86766	+	upstream
	ENSG00000094975	SUCO	1	172518456	172518572	117	70	5.06214	7.05135	3.37439	+	inside
	ENSG00000224228	NA	1	172852757	172852904	148	76	5.41083	7.6088	3.81485	+	inside
	ENSG00000227177	NA	1	172852757	172852904	148	76	5.41083	7.6088	3.81485	-	downstream
	ENSG00000224228	NA	1	172876058	172876598	541	103	6.58078	10.327	6.23349	+	inside
	ENSG00000224000	NA	1	172876058	172876598	541	103	6.58078	10.327	6.23349	+	inside
	ENSG00000224228	NA	1	172878765	172878887	123	76	5.41083	7.6088	3.81485	+	inside
	ENSG00000224000	NA	1	172878765	172878887	123	76	5.41083	7.6088	3.81485	+	downstream
	ENSG00000224228	NA	1	172879046	172879188	143	65	4.86975	6.53371	2.91061	+	inside
	ENSG00000224000	NA	1	172879046	172879188	143	65	4.86975	6.53371	2.91061	+	downstream
	ENSG00000224228	NA	1	172883866	172884149	284	81	5.56835	8.10697	4.27254	+	inside
	ENSG00000224000	NA	1	172883866	172884149	284	81	5.56835	8.10697	4.27254	+	downstream
	ENSG00000224228	NA	1	172886654	172886817	164	87	5.95191	8.72468	4.78714	+	inside
	ENSG00000224000	NA	1	172886654	172886817	164	87	5.95191	8.72468	4.78714	+	downstream
	ENSG00000224228	NA	1	172886989	172887105	117	76	5.41083	7.6088	3.81485	+	inside
	ENSG00000224000	NA	1	172886989	172887105	117	76	5.41083	7.6088	3.81485	+	downstream
	ENSG00000224228	NA	1	172887452	172887579	128	65	4.86975	6.53371	2.91061	+	inside
	ENSG00000224000	NA	1	172887452	172887579	128	65	4.86975	6.53371	2.91061	+	downstream
	ENSG00000224228	NA	1	172903154	172903348	195	349	16.2325	34.9258	29.3625	+	inside
	ENSG00000224000	NA	1	172903154	172903348	195	349	16.2325	34.9258	29.3625	+	downstream
	ENSG00000224228	NA	1	172924563	172924826	264	145	8.49894	14.5487	10.1306	+	inside
	ENSG00000224000	NA	1	172924563	172924826	264	145	8.49894	14.5487	10.1306	+	downstream
	ENSG00000224228	NA	1	172926167	172926284	118	84	5.77362	8.43616	4.57816	+	inside
	ENSG00000224000	NA	1	172926167	172926284	118	84	5.77362	8.43616	4.57816	+	downstream
	ENSG00000120337	TNFSF18	1	173033264	173033388	125	91	6.07456	9.19983	5.23071	-	upstream
	ENSG00000226375	NA	1	173159462	173159681	220	54	4.3143	5.4808	2.11065	-	upstream
	ENSG00000117586	TNFSF4	1	173159462	173159681	220	54	4.3143	5.4808	2.11065	-	inside
	ENSG00000117586	TNFSF4	1	173170151	173170267	117	76	5.41083	7.6088	3.81485	-	inside
	ENSG00000117586	TNFSF4	1	173171267	173171413	147	87	5.95191	8.72468	4.78714	-	inside
	ENSG00000117586	TNFSF4	1	173176307	173176463	157	91	6.07456	9.19983	5.23071	-	overlapStart
	ENSG00000162753	SLC9C2	1	173489566	173489682	117	70	5.06214	7.05135	3.37439	-	inside
	ENSG00000238272	NA	1	173489566	173489682	117	70	5.06214	7.05135	3.37439	+	upstream
	ENSG00000234741	GAS5	1	173839471	173839675	205	65	4.86975	6.53371	2.91061	-	upstream
	ENSG00000185278	ZBTB37	1	173839471	173839675	205	65	4.86975	6.53371	2.91061	+	inside
	ENSG00000135870	RC3H1	1	173990654	173990986	333	104	6.62659	10.4012	6.30339	-	inside
	ENSG00000247851	NA	1	173990654	173990986	333	104	6.62659	10.4012	6.30339	+	inside
	ENSG00000152061	RABGAP1L	1	174934055	174934308	254	47	3.85552	4.76679	1.65513	+	inside
	ENSG00000229531	RABGAP1L-AS1	1	174934055	174934308	254	47	3.85552	4.76679	1.65513	-	upstream
	ENSG00000116161	CACYBP	1	174968305	174968464	160	60	4.55592	6.03642	2.56107	+	inside
	ENSG00000116161	CACYBP	1	174968626	174968742	117	98	6.49299	9.87788	5.81471	+	inside
	ENSG00000235750	KIAA0040	1	175138633	175139015	383	189	10.0785	18.9292	14.1881	-	inside
	ENSG00000227085	NA	1	175138633	175139015	383	189	10.0785	18.9292	14.1881	+	downstream
	ENSG00000116147	TNR	1	175478060	175478575	516	63	4.46578	6.36249	2.84336	-	inside
	ENSG00000235628	NA	1	175478060	175478575	516	63	4.46578	6.36249	2.84336	-	downstream
	ENSG00000116147	TNR	1	175483529	175484228	700	186	10.2153	18.6845	13.9944	-	inside
	ENSG00000235628	NA	1	175483529	175484228	700	186	10.2153	18.6845	13.9944	-	downstream
	ENSG00000116147	TNR	1	175505379	175505546	168	51	3.72768	5.17997	1.95482	-	inside
	ENSG00000235628	NA	1	175505379	175505546	168	51	3.72768	5.17997	1.95482	-	downstream
	ENSG00000116147	TNR	1	175505634	175505787	154	59	4.50961	5.96381	2.5322	-	inside
	ENSG00000235628	NA	1	175505634	175505787	154	59	4.50961	5.96381	2.5322	-	downstream
	ENSG00000116147	TNR	1	175567035	175567153	119	98	6.45176	9.81052	5.8096	-	inside
	ENSG00000235628	NA	1	175567035	175567153	119	98	6.45176	9.81052	5.8096	-	upstream
	ENSG00000116147	TNR	1	175642732	175642969	238	88	5.87947	8.88701	4.94556	-	inside
	ENSG00000116147	TNR	1	175752575	175752727	153	128	7.69042	12.8336	8.52317	-	upstream
	ENSG00000152092	ASTN1	1	176952537	176952653	117	59	4.50961	5.96381	2.5322	-	inside
	ENSG00000202609	MIR488	1	176952537	176952653	117	59	4.50961	5.96381	2.5322	-	downstream
	ENSG00000233715	NA	1	177907402	177907518	117	80	5.55902	8.09206	4.27254	-	upstream
	ENSG00000120341	CRYZL2P-SEC16B;SEC16B	1	177907402	177907518	117	80	5.55902	8.09206	4.27254	-	inside
	ENSG00000120341	CRYZL2P-SEC16B;SEC16B	1	178021942	178022248	307	98	6.49299	9.87788	5.81471	-	upstream
	ENSG00000075391	RASAL2	1	178378112	178378228	117	65	4.86975	6.53371	2.91061	+	inside
	ENSG00000213058	NA	1	178378112	178378228	117	65	4.86975	6.53371	2.91061	+	upstream
	ENSG00000075391	RASAL2	1	178422430	178422546	117	81	5.56835	8.10697	4.27254	+	inside
	ENSG00000213058	NA	1	178422430	178422546	117	81	5.56835	8.10697	4.27254	+	downstream
	ENSG00000116191	RALGPS2	1	178613564	178613776	213	91	6.07456	9.19983	5.23071	+	upstream
	ENSG00000116191	RALGPS2	1	178653670	178653859	190	65	4.86975	6.53371	2.91061	+	upstream
	ENSG00000116191	RALGPS2	1	178653938	178654110	173	215	11.3627	21.5618	16.6595	+	upstream
	ENSG00000116191	RALGPS2	1	178654199	178654333	135	161	9.19841	16.1145	11.5486	+	upstream
	ENSG00000143322	ABL2	1	179098286	179098465	180	110	7.03408	11.0655	6.89068	-	inside
	ENSG00000234041	NA	1	179098286	179098465	180	110	7.03408	11.0655	6.89068	+	upstream
	ENSG00000221547	NA	1	179678830	179679020	191	60	4.55592	6.03642	2.56107	-	downstream
	ENSG00000135837	CEP350	1	180062576	180062711	136	91	6.07456	9.19983	5.23071	+	inside
	ENSG00000231016	NA	1	180062576	180062711	136	91	6.07456	9.19983	5.23071	-	downstream
	ENSG00000206905	NA	1	180485929	180486063	135	91	6.07456	9.19983	5.23071	-	downstream
	ENSG00000206905	NA	1	180496443	180496569	127	110	7.03408	11.0655	6.89068	-	upstream
	ENSG00000236719	OVAAL	1	180535521	180535722	202	50	4.00854	5.00252	1.85916	+	overlapEnd
	ENSG00000203730	TEDDM1	1	182365847	182366004	158	62	4.70988	6.27913	2.77882	-	downstream
	ENSG00000135862	LAMC1	1	182989197	182989331	135	91	6.07456	9.19983	5.23071	+	upstream
	ENSG00000135862	LAMC1	1	183040010	183040386	377	72	4.87176	7.28085	3.58369	+	inside
	ENSG00000143344	RGL1	1	183807362	183807523	162	109	6.74716	10.9357	6.81838	+	inside
	ENSG00000227554	NA	1	183807362	183807523	162	109	6.74716	10.9357	6.81838	-	upstream
	ENSG00000143344	RGL1	1	183840480	183840673	194	135	8.11624	13.5342	9.15304	+	inside
	ENSG00000227554	NA	1	183840480	183840673	194	135	8.11624	13.5342	9.15304	-	upstream
	ENSG00000143344	RGL1	1	183842910	183843060	151	98	6.49299	9.87788	5.81471	+	inside
	ENSG00000227554	NA	1	183842910	183843060	151	98	6.49299	9.87788	5.81471	-	upstream
	ENSG00000199840	NA	1	184121805	184121930	126	91	6.06438	9.18347	5.23071	-	downstream
	ENSG00000116667	C1orf21	1	184475878	184475994	117	54	4.0598	5.48107	2.11065	+	inside
	ENSG00000232036	LOC100129573	1	184475878	184475994	117	54	4.0598	5.48107	2.11065	+	upstream
	ENSG00000116406	EDEM3	1	184678863	184678979	117	60	4.55592	6.03642	2.56107	-	inside
	ENSG00000245973	NA	1	184678863	184678979	117	60	4.55592	6.03642	2.56107	+	downstream
	ENSG00000143341	HMCN1	1	185663238	185663381	144	63	4.76633	6.36869	2.84787	+	upstream
	ENSG00000143341	HMCN1	1	186062741	186062949	209	44	3.76353	4.48585	1.45686	+	inside
	ENSG00000224691	NA	1	186062741	186062949	209	44	3.76353	4.48585	1.45686	-	downstream
	ENSG00000143341	HMCN1	1	186071873	186072112	240	69	4.99651	6.9475	3.30381	+	inside
	ENSG00000224691	NA	1	186071873	186072112	240	69	4.99651	6.9475	3.30381	-	downstream
	ENSG00000116703	PDC	1	186445933	186446100	168	72	4.87176	7.28085	3.58369	-	upstream
	ENSG00000116703	PDC	1	186452147	186452380	234	74	5.31184	7.44943	3.73858	-	upstream
	ENSG00000228238	NA	1	186544293	186544587	295	87	5.95031	8.72208	4.78714	+	upstream
	ENSG00000116711	PLA2G4A	1	186823328	186823479	152	87	5.95191	8.72468	4.78714	+	inside
	ENSG00000116711	PLA2G4A	1	186917686	186917814	129	98	6.45176	9.81052	5.8096	+	inside
	ENSG00000116711	PLA2G4A	1	186944034	186944455	422	122	7.57313	12.2816	8.00419	+	inside
	ENSG00000236030	NA	1	186944034	186944455	422	122	7.57313	12.2816	8.00419	+	upstream
	ENSG00000150732	NA	1	187975401	187975751	351	201	10.8217	20.1672	15.3434	-	downstream
	ENSG00000150732	NA	1	188012394	188012569	176	135	8.11624	13.5342	9.15304	-	downstream
	ENSG00000150732	NA	1	188012790	188012985	196	122	7.57516	12.285	8.00419	-	downstream
	ENSG00000150732	NA	1	188013244	188013360	117	76	5.41083	7.6088	3.81485	-	downstream
	ENSG00000150732	NA	1	188059767	188059977	211	110	7.03408	11.0655	6.89068	-	upstream
	ENSG00000235083	NA	1	188621956	188622072	117	65	4.86975	6.53371	2.91061	+	upstream
	ENSG00000226196	NA	1	189026346	189026462	117	65	4.86975	6.53371	2.91061	-	downstream
	ENSG00000238270	NA	1	189866338	189866476	139	63	4.46578	6.36249	2.84336	-	upstream
	ENSG00000230987	LOC647132	1	189993985	189994101	117	50	4.04971	5.0663	1.86158	-	upstream
	ENSG00000231175	LINC01720	1	190759190	190759416	227	62	4.70988	6.27913	2.77882	+	inside
	ENSG00000238108	NA	1	190759190	190759416	227	62	4.70988	6.27913	2.77882	+	upstream
	ENSG00000228020	NA	1	190992134	190992273	140	81	5.56835	8.10697	4.27254	-	downstream
	ENSG00000228020	NA	1	191021690	191021806	117	54	4.3143	5.4808	2.11065	-	downstream
	ENSG00000233882	LINC01680	1	191156331	191156540	210	55	4.32866	5.50357	2.11065	+	upstream
	ENSG00000233882	LINC01680	1	191398813	191398931	119	101	6.44084	10.1012	6.03394	+	downstream
	ENSG00000228215	NA	1	191793091	191793210	120	63	4.72387	6.30129	2.79308	+	upstream
	ENSG00000150681	RGS18	1	192000817	192000970	154	50	4.04971	5.0663	1.86158	+	upstream
	ENSG00000150681	RGS18	1	192074001	192074234	234	138	8.09942	13.8914	9.49123	+	upstream
	ENSG00000150681	RGS18	1	192081101	192081251	151	60	4.53532	6.0041	2.56107	+	upstream
	ENSG00000150681	RGS18	1	192139518	192139646	129	122	7.57516	12.285	8.00419	+	inside
	ENSG00000236792	NA	1	192233117	192233279	163	45	3.78758	4.52346	1.45686	+	downstream
	ENSG00000232498	NA	1	192514281	192514453	173	98	6.49299	9.87788	5.81471	-	inside
	ENSG00000236069	NA	1	192514281	192514453	173	98	6.49299	9.87788	5.81471	+	downstream
	ENSG00000232498	NA	1	192528777	192529151	375	81	5.56835	8.10697	4.27254	-	inside
	ENSG00000234871	NA	1	192905932	192906081	150	112	6.95579	11.2732	7.08904	-	downstream
	ENSG00000234871	NA	1	192936564	192936751	188	50	4.04971	5.0663	1.86158	-	upstream
	ENSG00000023572	GLRX2	1	193074737	193074859	123	81	5.60711	8.16892	4.32924	-	inside
	ENSG00000232077	LINC01031	1	193443960	193444113	154	56	4.27912	5.6047	2.20393	+	downstream
	ENSG00000226640	NA	1	193563778	193563941	164	79	5.44994	7.91823	4.11205	+	upstream
	ENSG00000227421	NA	1	196150517	196150694	178	50	4.04971	5.0663	1.86158	-	upstream
	ENSG00000162687	KCNT2	1	196370037	196370203	167	98	6.49299	9.87788	5.81471	-	inside
	ENSG00000245027	NA	1	196370037	196370203	167	98	6.49299	9.87788	5.81471	+	upstream
	ENSG00000066279	ASPM	1	197109682	197109798	117	65	4.86975	6.53371	2.91061	-	inside
	ENSG00000235748	NA	1	197109682	197109798	117	65	4.86975	6.53371	2.91061	-	upstream
	ENSG00000151414	NEK7	1	198126012	198126162	151	81	5.56835	8.10697	4.27254	+	overlapStart
	ENSG00000151418	ATP6V1G3	1	198419178	198419310	133	73	5.24874	7.34835	3.64272	-	downstream
	ENSG00000151418	ATP6V1G3	1	198497653	198497803	151	93	6.17023	9.35389	5.37376	-	inside
	ENSG00000081237	PTPRC	1	198638363	198638544	182	91	6.07456	9.19983	5.23071	+	inside
	ENSG00000229933	NA	1	198638363	198638544	182	91	6.07456	9.19983	5.23071	-	upstream
	ENSG00000229989	NA	1	198879676	198879792	117	60	4.55592	6.03642	2.56107	-	inside
	ENSG00000229989	NA	1	198901924	198902050	127	91	6.07456	9.19983	5.23071	-	inside
	ENSG00000229989	NA	1	198904015	198904332	318	86	5.89618	8.6342	4.76508	-	inside
	ENSG00000229989	NA	1	198904815	198904961	147	134	8.08931	13.4896	9.15304	-	inside
	ENSG00000231718	LINC02789	1	199241921	199242038	118	110	7.03219	11.0624	6.89068	+	inside
	ENSG00000239006	NA	1	199241921	199242038	118	110	7.03219	11.0624	6.89068	-	upstream
	ENSG00000231718	LINC02789	1	199277833	199277949	117	59	4.49686	5.94385	2.51328	+	inside
	ENSG00000228190	RPL23AP16	1	199277833	199277949	117	59	4.49686	5.94385	2.51328	+	upstream
	ENSG00000236468	LOC100421840	1	199403374	199403940	567	174	9.73949	17.4424	12.79	+	downstream
	ENSG00000236468	LOC100421840	1	199404034	199404165	132	76	5.41083	7.6088	3.81485	+	downstream
	ENSG00000231984	LOC107985113	1	199657392	199657576	185	55	4.32866	5.50357	2.11065	+	upstream
	ENSG00000231984	LOC107985113	1	199743950	199744097	148	60	4.58764	6.08624	2.60123	+	downstream
	ENSG00000231984	LOC107985113	1	199753380	199753512	133	95	6.29849	9.56126	5.56918	+	downstream
	ENSG00000228530	NA	1	199828578	199828992	415	229	11.8643	22.91	17.975	+	upstream
	ENSG00000233827	NA	1	200209899	200210136	238	247	12.3405	24.7779	19.7129	+	downstream
	ENSG00000230623	NA	1	200385349	200385492	144	92	5.68372	9.21744	5.24292	+	inside
	ENSG00000118200	CAMSAP2	1	200699062	200699192	131	91	6.07456	9.19983	5.23071	+	upstream
	ENSG00000116852	KIF21B	1	200985166	200985292	127	68	4.94064	6.85931	3.22409	-	inside
	ENSG00000174307	PHLDA3	1	201455296	201455417	122	81	5.56835	8.10697	4.27254	-	upstream
	ENSG00000159176	CSRP1	1	201455296	201455417	122	81	5.56835	8.10697	4.27254	-	inside
	ENSG00000174307	PHLDA3	1	201455601	201455717	117	70	5.06214	7.05135	3.37439	-	upstream
	ENSG00000159176	CSRP1	1	201455601	201455717	117	70	5.06214	7.05135	3.37439	-	inside
	ENSG00000159176	CSRP1	1	201463257	201463713	457	156	8.92286	15.6571	11.1552	-	inside
	ENSG00000245801	NA	1	201463257	201463713	457	156	8.92286	15.6571	11.1552	+	upstream
	ENSG00000159176	CSRP1	1	201465178	201465298	121	64	4.69148	6.46786	2.91061	-	inside
	ENSG00000245801	NA	1	201465178	201465298	121	64	4.69148	6.46786	2.91061	+	upstream
	ENSG00000134369	NAV1	1	201605835	201606025	191	146	8.30622	14.643	10.2233	+	inside
	ENSG00000134369	NAV1	1	201684043	201684169	127	60	4.58764	6.08624	2.60123	+	inside
	ENSG00000231871	IPO9-AS1	1	201684043	201684169	127	60	4.58764	6.08624	2.60123	-	inside
	ENSG00000184965	NA	1	201684043	201684169	127	60	4.58764	6.08624	2.60123	+	upstream
	ENSG00000134369	NAV1	1	201760623	201760799	177	312	14.0744	31.289	25.9309	+	inside
	ENSG00000231871	IPO9-AS1	1	201760623	201760799	177	312	14.0744	31.289	25.9309	-	inside
	ENSG00000221028	MIR1231	1	201760623	201760799	177	312	14.0744	31.289	25.9309	+	upstream
	ENSG00000134369	NAV1	1	201760881	201761042	162	87	5.78328	8.7333	4.79326	+	inside
	ENSG00000231871	IPO9-AS1	1	201760881	201761042	162	87	5.78328	8.7333	4.79326	-	inside
	ENSG00000221028	MIR1231	1	201760881	201761042	162	87	5.78328	8.7333	4.79326	+	upstream
	ENSG00000223774	NA	1	201885862	201885980	119	98	6.49299	9.87788	5.81471	+	downstream
	ENSG00000163431	LMOD1	1	201885862	201885980	119	98	6.49299	9.87788	5.81471	-	inside
	ENSG00000240797	NA	1	202779747	202780029	283	129	7.50637	12.9236	8.61101	-	inside
	ENSG00000245976	NA	1	202779747	202780029	283	129	7.50637	12.9236	8.61101	+	overlapEnd
	ENSG00000228288	PCAT6	1	202779747	202780029	283	129	7.50637	12.9236	8.61101	+	upstream
	ENSG00000202300	RNU6-487P	1	203290133	203290417	285	190	10.1243	19.005	14.2525	-	upstream
	ENSG00000202300	RNU6-487P	1	203294750	203295109	360	122	7.57516	12.285	8.00419	-	upstream
	ENSG00000188770	OPTC	1	203480868	203481039	172	54	4.0598	5.48107	2.11065	+	downstream
	ENSG00000058668	ATP2B4	1	203643047	203643488	442	110	7.03408	11.0655	6.89068	+	inside
	ENSG00000236035	NA	1	203643047	203643488	442	110	7.03408	11.0655	6.89068	-	upstream
	ENSG00000143842	SOX13	1	204043551	204043735	185	46	3.65382	4.63993	1.54568	+	inside
	ENSG00000143842	SOX13	1	204047591	204047707	117	60	4.55592	6.03642	2.56107	+	inside
	ENSG00000170498	KISS1	1	204167953	204168190	238	102	6.0897	10.2311	6.1577	-	upstream
	ENSG00000174567	GOLT1A	1	204167953	204168190	238	102	6.0897	10.2311	6.1577	-	inside
	ENSG00000143850	PLEKHA6	1	204332677	204332867	191	54	4.27517	5.41894	2.11065	-	upstream
	ENSG00000158615	PPP1R15B	1	204410764	204411023	260	118	7.28336	11.806	7.59291	-	upstream
	ENSG00000133056	PIK3C2B	1	204410764	204411023	260	118	7.28336	11.806	7.59291	-	inside
	ENSG00000158615	PPP1R15B	1	204412347	204412463	117	59	4.47158	5.90431	2.4767	-	upstream
	ENSG00000133056	PIK3C2B	1	204412347	204412463	117	59	4.47158	5.90431	2.4767	-	inside
	ENSG00000198625	MDM4	1	204475914	204476039	126	70	5.06214	7.05135	3.37439	+	upstream
	ENSG00000246368	NA	1	205263527	205263777	251	112	6.49568	11.2725	7.0885	+	upstream
	ENSG00000174514	MFSD4A	1	205513149	205513349	201	46	3.65382	4.63993	1.54568	+	upstream
	ENSG00000174514	MFSD4A	1	205568236	205568619	384	229	11.9038	22.9765	17.9975	+	inside
	ENSG00000206762	RNU6-418P	1	205568236	205568619	384	229	11.9038	22.9765	17.9975	+	downstream
	ENSG00000174514	MFSD4A	1	205569188	205569350	163	59	4.06656	5.97508	2.5423	+	inside
	ENSG00000206762	RNU6-418P	1	205569188	205569350	163	59	4.06656	5.97508	2.5423	+	downstream
	ENSG00000158711	ELK4	1	205580022	205580138	117	81	5.56835	8.10697	4.27254	-	inside
	ENSG00000246116	NA	1	205580022	205580138	117	81	5.56835	8.10697	4.27254	+	inside
	ENSG00000226630	NA	1	205670147	205670263	117	92	5.68372	9.21744	5.24292	+	upstream
	ENSG00000174502	SLC26A9	1	205903232	205903367	136	48	3.9415	4.899	1.7777	-	inside
	ENSG00000227687	NA	1	205903232	205903367	136	48	3.9415	4.899	1.7777	+	upstream
	ENSG00000163486	NA	1	206603496	206603637	142	161	9.19841	16.1145	11.5486	+	inside
	ENSG00000224900	NA	1	206603496	206603637	142	161	9.19841	16.1145	11.5486	+	downstream
	ENSG00000163486	NA	1	206634269	206634393	125	98	6.08365	9.86531	5.81471	+	inside
	ENSG00000143466	NA	1	206634269	206634393	125	98	6.08365	9.86531	5.81471	+	upstream
	ENSG00000123836	PFKFB2	1	207239742	207239858	117	59	4.47158	5.90431	2.4767	+	inside
	ENSG00000232621	C4BPAP2	1	207378703	207378854	152	122	7.57516	12.285	8.00419	+	upstream
	ENSG00000237074	NA	1	207455347	207455698	352	138	8.09942	13.8914	9.49123	+	inside
	ENSG00000237074	NA	1	207456210	207456610	401	273	13.5271	27.3328	22.132	+	inside
	ENSG00000196352	CD55	1	207494530	207494650	121	79	5.44994	7.91823	4.11205	+	upstream
	ENSG00000245840	NA	1	208058832	208058952	121	76	5.41083	7.6088	3.81485	+	inside
	ENSG00000174059	CD34	1	208058832	208058952	121	76	5.41083	7.6088	3.81485	-	inside
	ENSG00000245840	NA	1	208063736	208064095	360	214	11.2906	21.4405	16.5818	+	downstream
	ENSG00000174059	CD34	1	208063736	208064095	360	214	11.2906	21.4405	16.5818	-	inside
	ENSG00000245840	NA	1	208066289	208066495	207	229	11.9038	22.9765	17.9975	+	downstream
	ENSG00000174059	CD34	1	208066289	208066495	207	229	11.9038	22.9765	17.9975	-	inside
	ENSG00000174059	CD34	1	208096006	208096252	247	73	5.24874	7.34835	3.64272	-	upstream
	ENSG00000174059	CD34	1	208115585	208115712	128	76	5.41083	7.6088	3.81485	-	upstream
	ENSG00000076356	PLXNA2	1	208375784	208375900	117	41	3.56816	4.18378	1.31796	-	inside
	ENSG00000076356	PLXNA2	1	208376608	208376915	308	174	9.73949	17.4424	12.79	-	inside
	ENSG00000076356	PLXNA2	1	208377094	208377252	159	56	4.33746	5.69529	2.28484	-	inside
	ENSG00000076356	PLXNA2	1	208380911	208381054	144	87	5.95191	8.72468	4.78714	-	inside
	ENSG00000076356	PLXNA2	1	208393116	208393284	169	76	4.74431	7.66446	3.86875	-	inside
	ENSG00000076356	PLXNA2	1	208409561	208409763	203	91	6.07456	9.19983	5.23071	-	inside
	ENSG00000076356	PLXNA2	1	208417764	208417897	134	149	8.22632	14.947	10.472	-	upstream
	ENSG00000236950	LINC01774	1	209125424	209125603	180	135	8.11624	13.5342	9.15304	+	upstream
	ENSG00000008118	CAMK1G	1	209770987	209771103	117	90	5.9621	9.01931	5.07333	+	inside
	ENSG00000009790	TRAF3IP3	1	209942878	209943078	201	70	5.06214	7.05135	3.37439	+	inside
	ENSG00000117595	IRF6	1	209975686	209975806	121	92	6.11685	9.26787	5.29005	-	inside
	ENSG00000117597	UTP25	1	210009870	210010073	204	52	4.13756	5.203	1.97162	+	inside
	ENSG00000117597	UTP25	1	210013203	210013393	191	60	4.54829	6.02444	2.56107	+	inside
	ENSG00000143469	SYT14	1	210068984	210069115	132	54	4.27517	5.41894	2.11065	+	upstream
	ENSG00000203706	NA	1	210407196	210407642	447	229	10.5555	22.9192	17.9827	-	overlapStart
	ENSG00000082497	SERTAD4	1	210407196	210407642	447	229	10.5555	22.9192	17.9827	+	inside
	ENSG00000143473	KCNH1	1	211080681	211080866	186	58	4.43419	5.84592	2.42933	-	inside
	ENSG00000224668	IPO8P1	1	211080681	211080866	186	58	4.43419	5.84592	2.42933	-	upstream
	ENSG00000082512	TRAF5	1	211544952	211545075	124	85	5.82552	8.51987	4.65727	+	inside
	ENSG00000153363	LINC00467	1	211544952	211545075	124	85	5.82552	8.51987	4.65727	+	upstream
	ENSG00000123684	LPGAT1	1	211957415	211957545	131	50	4.04971	5.0663	1.86158	-	inside
	ENSG00000241395	RN7SL344P	1	211957415	211957545	131	50	4.04971	5.0663	1.86158	-	downstream
	ENSG00000222263	NA	1	211957415	211957545	131	50	4.04971	5.0663	1.86158	-	downstream
	ENSG00000143476	DTL	1	212213254	212213370	117	60	4.55592	6.03642	2.56107	+	inside
	ENSG00000143476	DTL	1	212241244	212241395	152	161	9.19841	16.1145	11.5486	+	inside
	ENSG00000220749	RPL21P28	1	212241244	212241395	152	161	9.19841	16.1145	11.5486	-	upstream
	ENSG00000143476	DTL	1	212261734	212262095	362	135	8.11624	13.5342	9.15304	+	inside
	ENSG00000240734	NA	1	212261734	212262095	362	135	8.11624	13.5342	9.15304	-	downstream
	ENSG00000240734	NA	1	212281571	212281743	173	50	4.04971	5.0663	1.86158	-	upstream
	ENSG00000240734	NA	1	212284261	212284390	130	76	5.40938	7.60646	3.81485	-	upstream
	ENSG00000229983	NA	1	212335905	212336136	232	63	4.46578	6.36249	2.84336	+	upstream
	ENSG00000226251	LINC02608	1	212415692	212415881	190	61	4.60091	6.10711	2.61962	-	upstream
	ENSG00000235862	NA	1	212809057	212809288	232	117	7.03722	11.7713	7.559	-	upstream
	ENSG00000235862	NA	1	212809422	212809580	159	74	5.16063	7.45961	3.74683	-	upstream
	ENSG00000235862	NA	1	212809943	212810327	385	282	13.7283	28.2457	23.0333	-	upstream
	ENSG00000203705	TATDN3	1	212968294	212968410	117	46	3.65382	4.63993	1.54568	+	inside
	ENSG00000221026	NA	1	213760728	213760858	131	63	4.72387	6.30129	2.79308	-	downstream
	ENSG00000117707	PROX1	1	214161370	214161542	173	87	5.95191	8.72468	4.78714	+	inside
	ENSG00000143499	SMYD2	1	214395866	214395982	117	50	4.04971	5.0663	1.86158	+	upstream
	ENSG00000143499	SMYD2	1	214422075	214422345	271	84	5.77362	8.43616	4.57816	+	upstream
	ENSG00000228470	NA	1	214576123	214576346	224	110	7.03408	11.0655	6.89068	-	upstream
	ENSG00000152104	PTPN14	1	214576123	214576346	224	110	7.03408	11.0655	6.89068	-	inside
	ENSG00000228470	NA	1	214577827	214578069	243	70	5.06214	7.05135	3.37439	-	upstream
	ENSG00000152104	PTPN14	1	214577827	214578069	243	70	5.06214	7.05135	3.37439	-	inside
	ENSG00000228470	NA	1	214588153	214588272	120	60	4.55592	6.03642	2.56107	-	upstream
	ENSG00000152104	PTPN14	1	214588153	214588272	120	60	4.55592	6.03642	2.56107	-	inside
	ENSG00000152104	PTPN14	1	214720528	214720703	176	91	6.07456	9.19983	5.23071	-	inside
	ENSG00000152104	PTPN14	1	214720961	214721125	165	64	4.80956	6.43753	2.91061	-	inside
	ENSG00000082482	KCNK2	1	215287382	215287498	117	58	4.45904	5.88473	2.45801	+	inside
	ENSG00000136636	KCTD3	1	215740262	215740502	241	70	5.06214	7.05135	3.37439	+	upstream
	ENSG00000136636	KCTD3	1	215741492	215741740	249	91	6.07456	9.19983	5.23071	+	inside
	ENSG00000042781	USH2A	1	216483994	216484110	117	63	4.75209	6.34607	2.83455	-	inside
	ENSG00000226013	NA	1	216483994	216484110	117	63	4.75209	6.34607	2.83455	-	upstream
	ENSG00000092969	TGFB2	1	218521103	218521232	130	54	4.0598	5.48107	2.11065	+	inside
	ENSG00000092969	TGFB2	1	218538594	218538710	117	52	4.199	5.29911	2.04805	+	inside
	ENSG00000092969	TGFB2	1	218604440	218604628	189	85	5.82552	8.51987	4.65727	+	inside
	ENSG00000228208	LINC02869	1	218604440	218604628	189	85	5.82552	8.51987	4.65727	+	upstream
	ENSG00000228208	LINC02869	1	218633556	218633785	230	95	6.29849	9.56126	5.56918	+	upstream
	ENSG00000228208	LINC02869	1	218671447	218671578	132	76	5.30134	7.6823	3.88322	+	upstream
	ENSG00000228208	LINC02869	1	218672567	218672802	236	114	7.08699	11.4861	7.28147	+	upstream
	ENSG00000212610	NA	1	218711423	218711539	117	58	4.45904	5.88473	2.45801	-	downstream
	ENSG00000212610	NA	1	218731720	218731846	127	76	5.41083	7.6088	3.81485	-	upstream
	ENSG00000212610	NA	1	218831853	218831969	117	60	4.55592	6.03642	2.56107	-	upstream
	ENSG00000212610	NA	1	218858655	218858782	128	60	4.56133	6.04491	2.56867	-	upstream
	ENSG00000212610	NA	1	218879491	218879686	196	61	4.62768	6.14926	2.65958	-	upstream
	ENSG00000225561	NA	1	219077960	219078076	117	98	6.49299	9.87788	5.81471	-	downstream
	ENSG00000225561	NA	1	219104159	219104367	209	103	6.58078	10.327	6.23349	-	upstream
	ENSG00000222634	NA	1	219536181	219536314	134	93	6.17023	9.35389	5.37376	+	upstream
	ENSG00000117791	MTARC2	1	220907973	220908205	233	87	5.95191	8.72468	4.78714	+	upstream
	ENSG00000238078	LINC01352	1	221016853	221017032	180	81	5.60711	8.16892	4.32924	+	downstream
	ENSG00000136630	HLX	1	221050083	221050357	275	292	13.9643	29.2345	23.9609	+	upstream
	ENSG00000226211	NA	1	221206092	221206212	121	87	5.95191	8.72468	4.78714	-	downstream
	ENSG00000226211	NA	1	221271825	221272028	204	54	4.0598	5.48107	2.11065	-	downstream
	ENSG00000226211	NA	1	221335093	221335249	157	130	7.82663	13.0568	8.74178	-	upstream
	ENSG00000226211	NA	1	221335321	221335555	235	84	5.79081	8.46387	4.60472	-	upstream
	ENSG00000226211	NA	1	221338266	221338394	129	76	5.08943	7.6284	3.83403	-	upstream
	ENSG00000234754	LINC02817	1	221437767	221437883	117	76	5.41083	7.6088	3.81485	-	downstream
	ENSG00000234754	LINC02817	1	221567158	221567569	412	164	9.11185	16.4015	11.8199	-	upstream
	ENSG00000234754	LINC02817	1	221567641	221567781	141	55	4.32866	5.50357	2.11065	-	upstream
	ENSG00000234754	LINC02817	1	221584653	221585259	607	148	8.65733	14.8113	10.3389	-	upstream
	ENSG00000234754	LINC02817	1	221589094	221589314	221	260	12.7434	26.0149	20.879	-	upstream
	ENSG00000232436	NA	1	221612674	221612975	302	82	5.48421	8.25677	4.40889	+	upstream
	ENSG00000186063	AIDA	1	222886629	222887003	375	281	13.6467	28.1084	22.8976	-	upstream
	ENSG00000162819	BROX	1	222886629	222887003	375	281	13.6467	28.1084	22.8976	+	inside
	ENSG00000154309	DISP1	1	223021789	223021920	132	56	4.33746	5.69529	2.28484	+	inside
	ENSG00000154309	DISP1	1	223065195	223065351	157	98	6.49299	9.87788	5.81471	+	inside
	ENSG00000242817	NA	1	223065195	223065351	157	98	6.49299	9.87788	5.81471	-	downstream
	ENSG00000154309	DISP1	1	223168356	223168595	240	52	4.1497	5.22196	1.98843	+	inside
	ENSG00000234523	NDUFB1P2	1	223168356	223168595	240	52	4.1497	5.22196	1.98843	+	downstream
	ENSG00000154309	DISP1	1	223168831	223169005	175	52	4.16192	5.24105	2.00534	+	inside
	ENSG00000234523	NDUFB1P2	1	223168831	223169005	175	52	4.16192	5.24105	2.00534	+	downstream
	ENSG00000187554	TLR5	1	223276662	223276799	138	98	6.49299	9.87788	5.81471	-	downstream
	ENSG00000162909	CAPN2	1	223914341	223914532	192	115	7.13633	11.5663	7.35856	+	inside
	ENSG00000162909	CAPN2	1	223936011	223936160	150	59	4.06656	5.97508	2.5423	+	inside
	ENSG00000229930	NA	1	224238493	224238621	129	76	5.41083	7.6088	3.81485	-	upstream
	ENSG00000229930	NA	1	224240558	224240699	142	148	8.65733	14.8113	10.3389	-	upstream
	ENSG00000143756	FBXO28	1	224301818	224301964	147	55	4.3275	5.50173	2.11065	+	inside
	ENSG00000143748	NVL	1	224432911	224433151	241	301	14.174	30.1952	24.8995	-	inside
	ENSG00000221406	NA	1	224432911	224433151	241	301	14.174	30.1952	24.8995	-	downstream
	ENSG00000162923	WDR26	1	224686128	224686345	218	323	15.087	32.3537	26.9246	-	upstream
	ENSG00000143786	CNIH3	1	224686128	224686345	218	323	15.087	32.3537	26.9246	+	inside
	ENSG00000162923	WDR26	1	224691310	224691489	180	51	4.08969	5.12842	1.90815	-	upstream
	ENSG00000143786	CNIH3	1	224691310	224691489	180	51	4.08969	5.12842	1.90815	+	inside
	ENSG00000143742	SRP9	1	225959882	225960060	179	78	5.41956	7.86992	4.06831	+	upstream
	ENSG00000143742	SRP9	1	225970702	225970849	148	65	4.86975	6.53371	2.91061	+	inside
	ENSG00000143811	PYCR2	1	226107726	226107842	117	98	6.49299	9.87788	5.81471	-	inside
	ENSG00000143751	SDE2	1	226190179	226190422	244	82	5.48421	8.25677	4.40889	-	upstream
	ENSG00000143772	ITPKB	1	226852460	226852627	168	85	5.84302	8.54815	4.68434	-	inside
	ENSG00000228382	NA	1	226852460	226852627	168	85	5.84302	8.54815	4.68434	-	inside
	ENSG00000228548	NA	1	226852460	226852627	168	85	5.84302	8.54815	4.68434	+	upstream
	ENSG00000143772	ITPKB	1	226890875	226891061	187	87	5.95191	8.72468	4.78714	-	inside
	ENSG00000248028	NA	1	226890875	226891061	187	87	5.95191	8.72468	4.78714	+	downstream
	ENSG00000143772	ITPKB	1	226927119	226927246	128	86	5.91412	8.66329	4.78714	-	upstream
	ENSG00000238183	RPS27P5	1	227002833	227003062	230	174	9.73949	17.4424	12.79	+	downstream
	ENSG00000163050	COQ8A	1	227127475	227127608	134	65	4.86975	6.53371	2.91061	+	inside
	ENSG00000228525	NA	1	227127475	227127608	134	65	4.86975	6.53371	2.91061	-	downstream
	ENSG00000163050	COQ8A	1	227127951	227128193	243	148	8.65733	14.8113	10.3389	+	inside
	ENSG00000228525	NA	1	227127951	227128193	243	148	8.65733	14.8113	10.3389	-	downstream
	ENSG00000234277	NA	1	227545071	227545307	237	45	3.78758	4.52346	1.45686	+	upstream
	ENSG00000234277	NA	1	227616654	227616799	146	87	5.95191	8.72468	4.78714	+	inside
	ENSG00000242757	RPS18P3	1	227616654	227616799	146	87	5.95191	8.72468	4.78714	+	upstream
	ENSG00000242757	RPS18P3	1	227619261	227619817	557	273	13.5271	27.3328	22.132	+	downstream
	ENSG00000143761	ARF1	1	228275600	228275777	178	58	4.45904	5.88473	2.45801	+	inside
	ENSG00000168159	RNF187	1	228672917	228673033	117	54	4.0598	5.48107	2.11065	+	upstream
	ENSG00000116574	RHOU	1	228974541	228974657	117	58	4.42186	5.82669	2.41104	+	downstream
	ENSG00000229840	NA	1	229038908	229039273	366	71	5.09738	7.10723	3.42416	+	upstream
	ENSG00000182118	FAM89A	1	231164442	231164625	184	135	8.11624	13.5342	9.15304	-	inside
	ENSG00000246473	NA	1	231164442	231164625	184	135	8.11624	13.5342	9.15304	+	inside
	ENSG00000227934	NA	1	231164442	231164625	184	135	8.11624	13.5342	9.15304	+	downstream
	ENSG00000182118	FAM89A	1	231201342	231201503	162	112	6.49568	11.2725	7.0885	-	upstream
	ENSG00000135766	EGLN1	1	231523655	231523930	276	76	5.41083	7.6088	3.81485	-	inside
	ENSG00000244163	NA	1	231523655	231523930	276	76	5.41083	7.6088	3.81485	-	upstream
	ENSG00000135766	EGLN1	1	231555871	231555995	125	81	5.56835	8.10697	4.27254	-	inside
	ENSG00000247450	NA	1	231555871	231555995	125	81	5.56835	8.10697	4.27254	+	downstream
	ENSG00000233461	NA	1	231676668	231676819	152	70	5.06214	7.05135	3.37439	-	upstream
	ENSG00000116918	TSNAX	1	231676668	231676819	152	70	5.06214	7.05135	3.37439	+	inside
	ENSG00000162946	DISC1	1	231981011	231981127	117	51	4.08969	5.12842	1.90815	+	inside
	ENSG00000226758	DISC1-IT1	1	231981011	231981127	117	51	4.08969	5.12842	1.90815	+	upstream
	ENSG00000162946	DISC1	1	232126042	232126329	288	179	9.76954	17.9428	13.2712	+	inside
	ENSG00000232432	NA	1	232126042	232126329	288	179	9.76954	17.9428	13.2712	+	downstream
	ENSG00000235152	NA	1	232285626	232285776	151	120	7.45899	12.0937	7.86963	+	upstream
	ENSG00000116991	SIPA1L2	1	232714273	232714565	293	63	4.46578	6.36249	2.84336	-	upstream
	ENSG00000238382	RNU6-1211P	1	232806276	232806407	132	52	4.16192	5.24105	2.00534	+	upstream
	ENSG00000238382	RNU6-1211P	1	232812196	232812339	144	78	5.21456	7.8277	4.02658	+	upstream
	ENSG00000238382	RNU6-1211P	1	232820185	232820301	117	65	4.86844	6.53162	2.91061	+	upstream
	ENSG00000232175	NA	1	233066735	233066910	176	50	4.01993	5.02016	1.86158	+	downstream
	ENSG00000135749	PCNX2	1	233322408	233322583	176	96	5.93767	9.62934	5.63511	-	inside
	ENSG00000231940	RPS7P3	1	233322408	233322583	176	96	5.93767	9.62934	5.63511	-	downstream
	ENSG00000183780	SLC35F3	1	234144022	234144138	117	52	4.199	5.29911	2.04805	+	inside
	ENSG00000236101	RAC1P7	1	234144022	234144138	117	52	4.199	5.29911	2.04805	-	downstream
	ENSG00000231768	LINC01354	1	234680256	234680412	157	69	4.96842	6.90313	3.26084	-	upstream
	ENSG00000228830	NA	1	234736092	234736336	245	126	7.59321	12.6748	8.36814	+	upstream
	ENSG00000228830	NA	1	234738780	234739097	318	87	5.95031	8.72208	4.78714	+	upstream
	ENSG00000224939	LINC00184	1	234767242	234767358	117	62	4.69598	6.25712	2.76003	+	inside
	ENSG00000224939	LINC00184	1	234767442	234767662	221	72	5.18713	7.24998	3.56008	+	inside
	ENSG00000228044	LOC101927787	1	234812096	234812259	164	81	5.56835	8.10697	4.27254	+	inside
	ENSG00000241475	NA	1	234812096	234812259	164	81	5.56835	8.10697	4.27254	+	downstream
	ENSG00000230628	NA	1	234812096	234812259	164	81	5.56835	8.10697	4.27254	-	inside
	ENSG00000224037	NA	1	234853324	234853444	121	61	4.65476	6.19197	2.69956	+	inside
	ENSG00000227630	LINC01132	1	234853324	234853444	121	61	4.65476	6.19197	2.69956	+	upstream
	ENSG00000224037	NA	1	234853565	234853964	400	114	7.08699	11.4861	7.28147	+	inside
	ENSG00000227630	LINC01132	1	234853565	234853964	400	114	7.08699	11.4861	7.28147	+	upstream
	ENSG00000227630	LINC01132	1	234859317	234859479	163	119	7.34824	11.9121	7.69439	+	upstream
	ENSG00000227630	LINC01132	1	234859727	234860185	459	130	7.82663	13.0568	8.74178	+	upstream
	ENSG00000227630	LINC01132	1	234860314	234860619	306	138	8.09942	13.8914	9.49123	+	upstream
	ENSG00000227630	LINC01132	1	234879808	234879954	147	110	7.03408	11.0655	6.89068	+	downstream
	ENSG00000201638	RNY4P16	1	234980310	234980466	157	201	10.8217	20.1672	15.3434	+	downstream
	ENSG00000201638	RNY4P16	1	234998911	234999038	128	102	6.0897	10.2311	6.1577	+	downstream
	ENSG00000238005	LOC101927851	1	235111016	235111175	160	115	7.13633	11.5663	7.35856	-	upstream
	ENSG00000238005	LOC101927851	1	235113703	235113855	153	92	6.13454	9.29636	5.3181	-	upstream
	ENSG00000238005	LOC101927851	1	235122599	235123040	442	215	11.3627	21.5618	16.6595	-	upstream
	ENSG00000238005	LOC101927851	1	235133091	235133437	347	82	5.27774	8.23332	4.3871	-	upstream
	ENSG00000233018	NA	1	235183878	235184064	187	110	7.03408	11.0655	6.89068	-	downstream
	ENSG00000233018	NA	1	235246600	235247032	433	84	5.77362	8.43616	4.57816	-	downstream
	ENSG00000143669	LYST	1	235921015	235921131	117	61	4.60091	6.10711	2.61962	-	inside
	ENSG00000235674	NA	1	235921015	235921131	117	61	4.60091	6.10711	2.61962	+	downstream
	ENSG00000229291	NA	1	236147530	236147770	241	97	6.41275	9.74691	5.74827	-	upstream
	ENSG00000116962	NID1	1	236147530	236147770	241	97	6.41275	9.74691	5.74827	-	inside
	ENSG00000229291	NA	1	236162747	236163094	348	72	4.87176	7.28085	3.58369	-	upstream
	ENSG00000116962	NID1	1	236162747	236163094	348	72	4.87176	7.28085	3.58369	-	inside
	ENSG00000229291	NA	1	236165005	236165121	117	65	4.86975	6.53371	2.91061	-	upstream
	ENSG00000116962	NID1	1	236165005	236165121	117	65	4.86975	6.53371	2.91061	-	inside
	ENSG00000198626	RYR2	1	237543444	237543562	119	63	4.73794	6.3236	2.81386	+	inside
	ENSG00000240855	NA	1	237543444	237543562	119	63	4.73794	6.3236	2.81386	-	downstream
	ENSG00000215807	KRT18P65	1	238701967	238702083	117	41	3.5435	4.14604	1.29878	+	downstream
	ENSG00000133019	CHRM3	1	239724385	239724501	117	71	5.14186	7.17791	3.49245	+	inside
	ENSG00000233355	CHRM3-AS2	1	239724385	239724501	117	71	5.14186	7.17791	3.49245	-	downstream
	ENSG00000054277	OPN3	1	241760934	241761053	120	83	5.70584	8.32715	4.47665	-	inside
	ENSG00000246311	NA	1	241760934	241761053	120	83	5.70584	8.32715	4.47665	+	upstream
	ENSG00000054277	OPN3	1	241776420	241776638	219	68	4.95449	6.88115	3.23959	-	inside
	ENSG00000246311	NA	1	241776420	241776638	219	68	4.95449	6.88115	3.23959	+	upstream
	ENSG00000174371	EXO1	1	242011163	242011383	221	60	4.55592	6.03642	2.56107	+	upstream
	ENSG00000054282	SDCCAG8	1	243419336	243419557	222	65	4.86975	6.53371	2.91061	+	inside
	ENSG00000054282	SDCCAG8	1	243457412	243457604	193	148	8.65733	14.8113	10.3389	+	inside
	ENSG00000224727	NA	1	243457412	243457604	193	148	8.65733	14.8113	10.3389	-	upstream
	ENSG00000117020	AKT3	1	243955146	243955305	160	81	5.56835	8.10697	4.27254	-	inside
	ENSG00000228939	NA	1	243955146	243955305	160	81	5.56835	8.10697	4.27254	-	downstream
	ENSG00000117020	AKT3	1	244001566	244001718	153	72	4.87176	7.28085	3.58369	-	inside
	ENSG00000237759	NA	1	244300607	244301063	457	60	4.55592	6.03642	2.56107	+	downstream
	ENSG00000237759	NA	1	244301871	244301997	127	63	4.46578	6.36249	2.84336	+	downstream
	ENSG00000237759	NA	1	244327176	244327350	175	152	8.66554	15.2326	10.74	+	downstream
	ENSG00000237759	NA	1	244327461	244327577	117	91	6.04709	9.15568	5.20701	+	downstream
	ENSG00000173728	C1orf100	1	244436246	244436395	150	120	7.2291	12.0825	7.85965	+	upstream
	ENSG00000173728	C1orf100	1	244464298	244464657	360	98	6.49299	9.87788	5.81471	+	upstream
	ENSG00000173728	C1orf100	1	244486409	244486805	397	148	8.65733	14.8113	10.3389	+	upstream
	ENSG00000173728	C1orf100	1	244512445	244512563	119	98	6.49299	9.87788	5.81471	+	upstream
	ENSG00000240963	NA	1	244571930	244572046	117	50	4.05451	5.07376	1.86766	-	inside
	ENSG00000035687	ADSS2	1	244571930	244572046	117	50	4.05451	5.07376	1.86766	-	inside
	ENSG00000035687	ADSS2	1	244598864	244599019	156	76	5.41083	7.6088	3.81485	-	inside
	ENSG00000035687	ADSS2	1	244600039	244600203	165	76	5.41083	7.6088	3.81485	-	inside
	ENSG00000035687	ADSS2	1	244611814	244611930	117	45	3.78758	4.52346	1.45686	-	inside
	ENSG00000215797	NA	1	244998009	244998206	198	76	5.41083	7.6088	3.81485	+	inside
	ENSG00000203667	COX20	1	244998009	244998206	198	76	5.41083	7.6088	3.81485	+	upstream
	ENSG00000162849	KIF26B	1	245510036	245510165	130	50	4.04971	5.0663	1.86158	+	inside
	ENSG00000221165	NA	1	245510036	245510165	130	50	4.04971	5.0663	1.86158	+	upstream
	ENSG00000185420	SMYD3	1	246276952	246277107	156	66	4.8194	6.66849	3.03882	-	inside
	ENSG00000226876	NA	1	246276952	246277107	156	66	4.8194	6.66849	3.03882	+	inside
	ENSG00000162852	CNST	1	246750762	246750944	183	126	7.59321	12.6748	8.36814	+	inside
	ENSG00000225300	NA	1	246750762	246750944	183	126	7.59321	12.6748	8.36814	+	upstream
	ENSG00000162852	CNST	1	246772077	246772625	549	98	6.49299	9.87788	5.81471	+	inside
	ENSG00000225300	NA	1	246772077	246772625	549	98	6.49299	9.87788	5.81471	+	downstream
	ENSG00000197472	ZNF695	1	247241776	247241901	126	87	5.95191	8.72468	4.78714	-	inside
	ENSG00000135747	ZNF670-ZNF695	1	247241776	247241901	126	87	5.95191	8.72468	4.78714	-	inside
	ENSG00000175137	SH3BP5L	1	249120481	249120629	149	54	4.0598	5.48107	2.11065	-	inside
	ENSG00000227237	NA	1	249168206	249168344	139	81	5.56835	8.10697	4.27254	+	downstream
	ENSG00000203635	NA	2	1629126	1629342	217	174	9.73949	17.4424	12.79	-	overlapStart
	ENSG00000130508	PXDN	2	1718999	1719506	508	148	8.655	14.8074	10.3389	-	inside
	ENSG00000130508	PXDN	2	1734118	1734241	124	122	7.57516	12.285	8.00419	-	inside
	ENSG00000228585	NA	2	5303692	5303842	151	76	5.41083	7.6088	3.81485	-	downstream
	ENSG00000228585	NA	2	5329179	5329378	200	51	4.10156	5.14688	1.92504	-	downstream
	ENSG00000224128	NA	2	5818246	5818407	162	54	4.0598	5.48107	2.11065	-	inside
	ENSG00000230090	NA	2	5818246	5818407	162	54	4.0598	5.48107	2.11065	-	inside
	ENSG00000234428	NA	2	7133262	7133661	400	311	14.7403	31.1483	25.7909	-	upstream
	ENSG00000234603	NA	2	7133262	7133661	400	311	14.7403	31.1483	25.7909	+	inside
	ENSG00000151692	RNF144A	2	7133262	7133661	400	311	14.7403	31.1483	25.7909	+	inside
	ENSG00000151693	ASAP2	2	9368556	9368675	120	81	5.56835	8.10697	4.27254	+	inside
	ENSG00000151693	ASAP2	2	9374990	9375457	468	244	12.4416	24.4048	19.3614	+	inside
	ENSG00000151693	ASAP2	2	9376964	9377101	138	65	4.86975	6.53371	2.91061	+	inside
	ENSG00000151693	ASAP2	2	9402893	9403197	305	87	5.95191	8.72468	4.78714	+	inside
	ENSG00000213772	NA	2	9402893	9403197	305	87	5.95191	8.72468	4.78714	-	downstream
	ENSG00000151693	ASAP2	2	9468018	9468134	117	60	4.55592	6.03642	2.56107	+	inside
	ENSG00000213772	NA	2	9468018	9468134	117	60	4.55592	6.03642	2.56107	-	upstream
	ENSG00000244260	NA	2	9830514	9830630	117	70	5.06214	7.05135	3.37439	+	inside
	ENSG00000243491	NA	2	9932832	9933056	225	92	6.13454	9.29636	5.3181	-	upstream
	ENSG00000163009	NA	2	10302420	10302619	200	75	5.34396	7.50104	3.7855	+	inside
	ENSG00000206647	NA	2	10302420	10302619	200	75	5.34396	7.50104	3.7855	-	upstream
	ENSG00000206898	NA	2	10438102	10438373	272	76	4.74431	7.66446	3.86875	-	upstream
	ENSG00000236162	NA	2	10858108	10858241	134	92	5.68372	9.21744	5.24292	+	inside
	ENSG00000162975	KCNF1	2	11076475	11076599	125	125	7.49476	12.5143	8.22511	+	downstream
	ENSG00000246195	NA	2	11327296	11327412	117	65	4.85359	6.50784	2.91061	+	downstream
	ENSG00000134318	ROCK2	2	11327296	11327412	117	65	4.85359	6.50784	2.91061	-	inside
	ENSG00000231403	NA	2	11521300	11521526	227	83	5.73953	8.38129	4.52876	-	downstream
	ENSG00000224184	MIR3681HG	2	11967735	11967922	188	81	5.56835	8.10697	4.27254	+	upstream
	ENSG00000224184	MIR3681HG	2	12295948	12296069	122	60	4.58764	6.08624	2.60123	+	inside
	ENSG00000238503	NA	2	12295948	12296069	122	60	4.58764	6.08624	2.60123	-	upstream
	ENSG00000224184	MIR3681HG	2	12332783	12333057	275	79	5.49616	7.99181	4.18416	+	inside
	ENSG00000238503	NA	2	12332783	12333057	275	79	5.49616	7.99181	4.18416	-	upstream
	ENSG00000071575	TRIB2	2	12928123	12928712	590	148	8.65733	14.8113	10.3389	+	downstream
	ENSG00000071575	TRIB2	2	12959622	12959738	117	85	5.86063	8.57663	4.71085	+	downstream
	ENSG00000225649	LOC100506474	2	13091736	13091852	117	54	4.27517	5.41894	2.11065	-	downstream
	ENSG00000225649	LOC100506474	2	13105710	13105908	199	101	6.49546	10.1892	6.12081	-	downstream
	ENSG00000225649	LOC100506474	2	13122689	13122864	176	98	6.49299	9.87788	5.81471	-	inside
	ENSG00000235127	NA	2	15167973	15168101	129	63	4.46578	6.36249	2.84336	-	upstream
	ENSG00000151779	NBAS	2	15353357	15353562	206	65	4.86975	6.53371	2.91061	-	inside
	ENSG00000229087	NA	2	15353357	15353562	206	65	4.86975	6.53371	2.91061	-	downstream
	ENSG00000151779	NBAS	2	15499702	15499830	129	86	5.93216	8.69258	4.78714	-	inside
	ENSG00000229087	NA	2	15499702	15499830	129	86	5.93216	8.69258	4.78714	-	downstream
	ENSG00000079785	DDX1	2	15719781	15719925	145	170	9.47588	17.0035	12.4073	+	upstream
	ENSG00000079785	DDX1	2	15775223	15775345	123	79	5.44994	7.91823	4.11205	+	downstream
	ENSG00000224194	NA	2	15780470	15780639	170	138	8.09942	13.8914	9.49123	-	downstream
	ENSG00000231031	LINC01804	2	15844446	15844600	155	54	4.0598	5.48107	2.11065	+	inside
	ENSG00000231031	LINC01804	2	15844756	15844935	180	112	6.93629	11.2416	7.06256	+	inside
	ENSG00000231031	LINC01804	2	15849207	15849630	424	105	6.70392	10.5265	6.42578	+	inside
	ENSG00000231031	LINC01804	2	15870528	15870706	179	148	8.65733	14.8113	10.3389	+	inside
	ENSG00000237326	NA	2	15894884	15895343	460	91	6.07456	9.19983	5.23071	-	downstream
	ENSG00000237326	NA	2	15900910	15901199	290	126	7.59321	12.6748	8.36814	-	downstream
	ENSG00000197872	CYRIA	2	16806591	16806735	145	123	7.39031	12.3443	8.05864	-	inside
	ENSG00000197872	CYRIA	2	16806821	16806937	117	67	4.85915	6.73097	3.10001	-	inside
	ENSG00000197872	CYRIA	2	16847766	16848113	348	174	9.73949	17.4424	12.79	-	upstream
	ENSG00000163029	SMC6	2	17939451	17939567	117	65	4.86975	6.53371	2.91061	-	inside
	ENSG00000178295	GEN1	2	17939451	17939567	117	65	4.86975	6.53371	2.91061	+	inside
	ENSG00000163029	SMC6	2	17973144	17973260	117	53	4.2115	5.31873	2.06556	-	inside
	ENSG00000170745	KCNS3	2	18480865	18480996	132	110	7.03408	11.0655	6.89068	+	inside
	ENSG00000246267	NA	2	18480865	18480996	132	110	7.03408	11.0655	6.89068	+	upstream
	ENSG00000170745	KCNS3	2	18520391	18520537	147	138	8.09942	13.8914	9.49123	+	inside
	ENSG00000246267	NA	2	18520391	18520537	147	138	8.09942	13.8914	9.49123	+	upstream
	ENSG00000224626	NA	2	19225437	19225553	117	50	4.04971	5.0663	1.86158	+	downstream
	ENSG00000236204	LINC01376	2	19225437	19225553	117	50	4.04971	5.0663	1.86158	-	inside
	ENSG00000143867	OSR1	2	19562361	19562594	234	50	4.06617	5.09186	1.88415	-	upstream
	ENSG00000068697	LAPTM4A	2	20252421	20252555	135	60	4.55592	6.03642	2.56107	-	upstream
	ENSG00000223734	NA	2	20252421	20252555	135	60	4.55592	6.03642	2.56107	-	inside
	ENSG00000143878	RHOB	2	20624672	20624875	204	271	13.0648	27.132	21.9829	+	upstream
	ENSG00000143878	RHOB	2	20643850	20644050	201	87	5.95191	8.72468	4.78714	+	upstream
	ENSG00000228950	NA	2	20652628	20652744	117	68	4.95449	6.88115	3.23959	+	overlapEnd
	ENSG00000118960	HS1BP3	2	20768862	20769483	622	380	17.3147	38.0662	32.3734	-	inside
	ENSG00000231948	HS1BP3-IT1	2	20768862	20769483	622	380	17.3147	38.0662	32.3734	-	downstream
	ENSG00000118960	HS1BP3	2	20773385	20773926	542	286	13.9788	28.6687	23.4509	-	inside
	ENSG00000231948	HS1BP3-IT1	2	20773385	20773926	542	286	13.9788	28.6687	23.4509	-	downstream
	ENSG00000118960	HS1BP3	2	20779128	20779346	219	226	11.7213	22.6695	17.7366	-	inside
	ENSG00000231948	HS1BP3-IT1	2	20779128	20779346	219	226	11.7213	22.6695	17.7366	-	downstream
	ENSG00000118960	HS1BP3	2	20784420	20784561	142	140	8.17939	14.0225	9.61903	-	inside
	ENSG00000231948	HS1BP3-IT1	2	20784420	20784561	142	140	8.17939	14.0225	9.61903	-	downstream
	ENSG00000118960	HS1BP3	2	20796884	20797022	139	60	4.55592	6.03642	2.56107	-	inside
	ENSG00000231948	HS1BP3-IT1	2	20796884	20797022	139	60	4.55592	6.03642	2.56107	-	upstream
	ENSG00000118960	HS1BP3	2	20811021	20811438	418	153	8.74116	15.3571	10.8621	-	inside
	ENSG00000233416	RPS25P3	2	20811021	20811438	418	153	8.74116	15.3571	10.8621	-	upstream
	ENSG00000084674	APOB	2	21293308	21293583	276	98	6.49299	9.87788	5.81471	-	upstream
	ENSG00000245547	NA	2	23604431	23604614	184	63	4.78065	6.39148	2.86882	+	inside
	ENSG00000173960	UBXN2A	2	24195175	24195291	117	65	4.86975	6.53371	2.91061	+	inside
	ENSG00000243847	RN7SL610P	2	24195175	24195291	117	65	4.86975	6.53371	2.91061	-	downstream
	ENSG00000219626	FAM228B	2	24306854	24307045	192	55	4.32866	5.50357	2.11065	+	inside
	ENSG00000115129	TP53I3	2	24306854	24307045	192	55	4.32866	5.50357	2.11065	-	inside
	ENSG00000084676	NCOA1	2	24943117	24943233	117	87	5.95191	8.72468	4.78714	+	inside
	ENSG00000206732	RNU6-936P	2	24943117	24943233	117	87	5.95191	8.72468	4.78714	+	downstream
	ENSG00000084676	NCOA1	2	24954712	24954828	117	46	3.65382	4.63993	1.54568	+	inside
	ENSG00000206732	RNU6-936P	2	24954712	24954828	117	46	3.65382	4.63993	1.54568	+	downstream
	ENSG00000119772	DNMT3A	2	25518109	25518264	156	98	6.49299	9.87788	5.81471	-	inside
	ENSG00000221445	MIR1301	2	25518109	25518264	156	98	6.49299	9.87788	5.81471	-	downstream
	ENSG00000138100	TRIM54	2	27511602	27511752	151	87	5.95191	8.72468	4.78714	+	inside
	ENSG00000115207	GTF3C2	2	27579731	27579856	126	76	5.41083	7.6088	3.81485	-	inside
	ENSG00000234072	NA	2	27579731	27579856	126	76	5.41083	7.6088	3.81485	+	inside
	ENSG00000119760	SUPT7L	2	27886609	27886778	170	103	6.58078	10.327	6.23349	-	inside
	ENSG00000163798	SLC4A1AP	2	27886609	27886778	170	103	6.58078	10.327	6.23349	+	inside
	ENSG00000205334	LINC01460	2	27960816	27960944	129	63	4.72387	6.30129	2.79308	-	upstream
	ENSG00000243147	MRPL33	2	28143425	28143581	157	87	5.95191	8.72468	4.78714	+	inside
	ENSG00000171174	RBKS	2	28143425	28143581	157	87	5.95191	8.72468	4.78714	-	upstream
	ENSG00000158019	BABAM2	2	28143425	28143581	157	87	5.95191	8.72468	4.78714	+	inside
	ENSG00000243147	MRPL33	2	28178396	28178512	117	87	5.95191	8.72468	4.78714	+	inside
	ENSG00000158019	BABAM2	2	28178396	28178512	117	87	5.95191	8.72468	4.78714	+	inside
	ENSG00000197918	NA	2	28178396	28178512	117	87	5.95191	8.72468	4.78714	-	downstream
	ENSG00000243147	MRPL33	2	28178622	28178758	137	60	4.55592	6.03642	2.56107	+	inside
	ENSG00000158019	BABAM2	2	28178622	28178758	137	60	4.55592	6.03642	2.56107	+	inside
	ENSG00000197918	NA	2	28178622	28178758	137	60	4.55592	6.03642	2.56107	-	downstream
	ENSG00000158019	BABAM2	2	28258824	28259005	182	87	5.95191	8.72468	4.78714	+	inside
	ENSG00000197918	NA	2	28258824	28259005	182	87	5.95191	8.72468	4.78714	-	upstream
	ENSG00000158019	BABAM2	2	28270302	28270522	221	161	9.19841	16.1145	11.5486	+	inside
	ENSG00000197918	NA	2	28270302	28270522	221	161	9.19841	16.1145	11.5486	-	upstream
	ENSG00000158019	BABAM2	2	28303811	28303992	182	247	12.3047	24.7181	19.6534	+	inside
	ENSG00000197918	NA	2	28303811	28303992	182	247	12.3047	24.7181	19.6534	-	upstream
	ENSG00000229951	FLJ31356	2	28614130	28614297	168	81	5.60711	8.16892	4.32924	-	inside
	ENSG00000075426	FOSL2	2	28614130	28614297	168	81	5.60711	8.16892	4.32924	+	upstream
	ENSG00000163803	PLB1	2	28833542	28833685	144	136	7.92719	13.6097	9.22643	+	inside
	ENSG00000230730	NA	2	28833542	28833685	144	136	7.92719	13.6097	9.22643	-	downstream
	ENSG00000163803	PLB1	2	28844544	28844834	291	119	7.15111	11.9559	7.73733	+	inside
	ENSG00000230730	NA	2	28844544	28844834	291	119	7.15111	11.9559	7.73733	-	downstream
	ENSG00000230730	NA	2	28884408	28884548	141	71	5.09738	7.10723	3.42416	-	inside
	ENSG00000115295	CLIP4	2	29483216	29483337	122	69	5.02492	6.99242	3.34746	+	downstream
	ENSG00000171094	ALK	2	29483216	29483337	122	69	5.02492	6.99242	3.34746	-	inside
	ENSG00000213620	NA	2	31500655	31500771	117	51	4.0779	5.11008	1.89153	+	upstream
	ENSG00000213620	NA	2	31510564	31510797	234	87	5.95191	8.72468	4.78714	+	upstream
	ENSG00000201113	RNU6-647P	2	32450293	32450426	134	79	5.44994	7.91823	4.11205	-	upstream
	ENSG00000091106	NLRC4	2	32450293	32450426	134	79	5.44994	7.91823	4.11205	-	inside
	ENSG00000018699	TTC27	2	33017198	33017327	130	60	4.55592	6.03642	2.56107	+	inside
	ENSG00000230876	LINC00486	2	33017198	33017327	130	60	4.55592	6.03642	2.56107	+	upstream
	ENSG00000049323	LTBP1	2	33500809	33500967	159	91	6.07456	9.19983	5.23071	+	inside
	ENSG00000212204	RNA5SP91	2	33500809	33500967	159	91	6.07456	9.19983	5.23071	-	downstream
	ENSG00000049323	LTBP1	2	33516503	33516665	163	127	7.64606	12.7612	8.45157	+	inside
	ENSG00000212204	RNA5SP91	2	33516503	33516665	163	127	7.64606	12.7612	8.45157	-	upstream
	ENSG00000049323	LTBP1	2	33567363	33567496	134	135	8.11624	13.5342	9.15304	+	inside
	ENSG00000241108	NA	2	33567363	33567496	134	135	8.11624	13.5342	9.15304	+	downstream
	ENSG00000049323	LTBP1	2	33567619	33567833	215	161	9.19841	16.1145	11.5486	+	inside
	ENSG00000241108	NA	2	33567619	33567833	215	161	9.19841	16.1145	11.5486	+	downstream
	ENSG00000152689	RASGRP3	2	33661357	33661585	229	119	7.39214	11.984	7.76472	+	inside
	ENSG00000152689	RASGRP3	2	33701450	33701609	160	55	4.32866	5.50357	2.11065	+	inside
	ENSG00000152689	RASGRP3	2	33780399	33780591	193	257	12.9429	25.79	20.7069	+	inside
	ENSG00000237133	NA	2	33780399	33780591	193	257	12.9429	25.79	20.7069	-	inside
	ENSG00000203386	NA	2	33929497	33929653	157	65	4.86975	6.53371	2.91061	+	upstream
	ENSG00000226785	NA	2	34565146	34565303	158	68	4.40543	6.80404	3.17072	+	upstream
	ENSG00000229013	NA	2	35728492	35728757	266	98	6.49299	9.87788	5.81471	+	downstream
	ENSG00000229013	NA	2	35728990	35729152	163	148	8.65733	14.8113	10.3389	+	downstream
	ENSG00000234587	MRPL50P1	2	35908029	35908145	117	59	4.50961	5.96381	2.5322	-	downstream
	ENSG00000231224	NA	2	36196715	36196895	181	64	4.80956	6.43753	2.91061	-	downstream
	ENSG00000231224	NA	2	36198732	36199124	393	173	9.41354	17.3545	12.7507	-	downstream
	ENSG00000231224	NA	2	36285631	36285747	117	55	4.32866	5.50357	2.11065	-	downstream
	ENSG00000150938	CRIM1	2	36582803	36582961	159	98	6.49299	9.87788	5.81471	+	upstream
	ENSG00000150938	CRIM1	2	36584271	36584531	261	83	5.73953	8.38129	4.52876	+	inside
	ENSG00000150938	CRIM1	2	36637333	36637449	117	76	5.41083	7.6088	3.81485	+	inside
	ENSG00000150938	CRIM1	2	36647313	36647454	142	46	3.65382	4.63993	1.54568	+	inside
	ENSG00000150938	CRIM1	2	36688554	36688675	122	122	7.57516	12.285	8.00419	+	inside
	ENSG00000245429	NA	2	36688554	36688675	122	122	7.57516	12.285	8.00419	+	upstream
	ENSG00000150938	CRIM1	2	36713895	36714023	129	119	7.34824	11.9121	7.69439	+	inside
	ENSG00000245429	NA	2	36713895	36714023	129	119	7.34824	11.9121	7.69439	+	upstream
	ENSG00000217075	NA	2	36788818	36789348	531	364	16.7736	36.4891	30.8587	-	upstream
	ENSG00000171055	FEZ2	2	36788818	36789348	531	364	16.7736	36.4891	30.8587	-	inside
	ENSG00000217075	NA	2	36791185	36791572	388	81	5.56835	8.10697	4.27254	-	upstream
	ENSG00000171055	FEZ2	2	36791185	36791572	388	81	5.56835	8.10697	4.27254	-	inside
	ENSG00000217075	NA	2	36795775	36796135	361	135	8.11624	13.5342	9.15304	-	upstream
	ENSG00000171055	FEZ2	2	36795775	36796135	361	135	8.11624	13.5342	9.15304	-	inside
	ENSG00000217075	NA	2	36796671	36796831	161	55	4.32866	5.50357	2.11065	-	upstream
	ENSG00000171055	FEZ2	2	36796671	36796831	161	55	4.32866	5.50357	2.11065	-	inside
	ENSG00000205221	VIT	2	36907311	36907479	169	193	10.3137	19.3193	14.5597	+	upstream
	ENSG00000205221	VIT	2	36924514	36924816	303	76	5.41083	7.6088	3.81485	+	inside
	ENSG00000244248	NA	2	37617537	37617992	456	309	14.6097	30.9281	25.5751	-	downstream
	ENSG00000238794	NA	2	37682224	37682354	131	135	8.11624	13.5342	9.15304	-	downstream
	ENSG00000238794	NA	2	37682667	37682785	119	76	5.41083	7.6088	3.81485	-	downstream
	ENSG00000238794	NA	2	37686718	37686885	168	60	4.55592	6.03642	2.56107	-	upstream
	ENSG00000236213	NA	2	37813520	37813660	141	110	7.03408	11.0655	6.89068	+	upstream
	ENSG00000236213	NA	2	37813855	37814131	277	98	6.49299	9.87788	5.81471	+	upstream
	ENSG00000236213	NA	2	37832015	37832165	151	148	8.65733	14.8113	10.3389	+	inside
	ENSG00000163171	CDC42EP3	2	37884253	37884388	136	98	6.47145	9.84266	5.81471	-	inside
	ENSG00000246227	NA	2	37884253	37884388	136	98	6.47145	9.84266	5.81471	+	upstream
	ENSG00000247378	NA	2	38799252	38799444	193	72	4.87176	7.28085	3.58369	+	downstream
	ENSG00000143889	HNRNPLL	2	38799252	38799444	193	72	4.87176	7.28085	3.58369	-	inside
	ENSG00000011566	MAP4K3	2	39635157	39635388	232	98	6.49299	9.87788	5.81471	-	inside
	ENSG00000231312	MAP4K3-DT	2	39635157	39635388	232	98	6.49299	9.87788	5.81471	+	upstream
	ENSG00000011566	MAP4K3	2	39689427	39689543	117	70	5.06214	7.05135	3.37439	-	upstream
	ENSG00000231312	MAP4K3-DT	2	39689427	39689543	117	70	5.06214	7.05135	3.37439	+	inside
	ENSG00000231312	MAP4K3-DT	2	39710418	39711068	651	91	6.07456	9.19983	5.23071	+	inside
	ENSG00000239302	NA	2	39710418	39711068	651	91	6.07456	9.19983	5.23071	-	downstream
	ENSG00000231312	MAP4K3-DT	2	39722079	39722310	232	76	5.41083	7.6088	3.81485	+	inside
	ENSG00000239302	NA	2	39722079	39722310	232	76	5.41083	7.6088	3.81485	-	upstream
	ENSG00000231312	MAP4K3-DT	2	39743758	39743878	121	112	6.93629	11.2416	7.06256	+	inside
	ENSG00000239302	NA	2	39743758	39743878	121	112	6.93629	11.2416	7.06256	-	upstream
	ENSG00000231312	MAP4K3-DT	2	39795807	39796064	258	106	6.76312	10.6227	6.51951	+	inside
	ENSG00000239302	NA	2	39795807	39796064	258	106	6.76312	10.6227	6.51951	-	upstream
	ENSG00000183023	SLC8A1	2	40738906	40739040	135	84	5.77362	8.43616	4.57816	-	inside
	ENSG00000241522	NA	2	41180109	41180225	117	54	4.30118	5.46003	2.11065	+	upstream
	ENSG00000143924	EML4	2	42533313	42533429	117	55	4.32866	5.50357	2.11065	+	inside
	ENSG00000115944	COX7A2L	2	42533313	42533429	117	55	4.32866	5.50357	2.11065	-	downstream
	ENSG00000057935	MTA3	2	42830378	42830494	117	70	5.06214	7.05135	3.37439	+	inside
	ENSG00000194270	NA	2	42830378	42830494	117	70	5.06214	7.05135	3.37439	+	upstream
	ENSG00000232202	NA	2	43106931	43107503	573	959	35.1704	95.9285	86.4379	-	upstream
	ENSG00000232202	NA	2	43140641	43140757	117	54	4.27517	5.41894	2.11065	-	upstream
	ENSG00000232202	NA	2	43141142	43141346	205	64	4.82415	6.4608	2.91061	-	upstream
	ENSG00000232202	NA	2	43141528	43141646	119	46	3.65382	4.63993	1.54568	-	upstream
	ENSG00000232202	NA	2	43141932	43142219	288	87	5.95031	8.72208	4.78714	-	upstream
	ENSG00000224739	NA	2	43151628	43151754	127	91	6.07456	9.19983	5.23071	-	downstream
	ENSG00000224739	NA	2	43157206	43157477	272	51	3.72768	5.17997	1.95482	-	downstream
	ENSG00000224739	NA	2	43188703	43188882	180	63	4.75209	6.34607	2.83455	-	downstream
	ENSG00000233978	NA	2	43273443	43273721	279	124	7.43174	12.4117	8.12314	-	upstream
	ENSG00000230587	NA	2	43358290	43358580	291	63	4.75209	6.34607	2.83455	-	upstream
	ENSG00000152518	ZFP36L2	2	43395925	43396142	218	148	8.655	14.8074	10.3389	-	downstream
	ENSG00000152518	ZFP36L2	2	43401587	43401975	389	274	13.2532	27.4475	22.2454	-	downstream
	ENSG00000152518	ZFP36L2	2	43406111	43406411	301	122	7.57516	12.285	8.00419	-	downstream
	ENSG00000234936	NA	2	43496350	43496500	151	86	5.89618	8.6342	4.76508	+	downstream
	ENSG00000115970	THADA	2	43496350	43496500	151	86	5.89618	8.6342	4.76508	-	inside
	ENSG00000115970	THADA	2	43682755	43682987	233	55	4.32866	5.50357	2.11065	-	inside
	ENSG00000239721	NA	2	43682755	43682987	233	55	4.32866	5.50357	2.11065	+	downstream
	ENSG00000138095	LRPPRC	2	44173997	44174136	140	63	4.46578	6.36249	2.84336	-	inside
	ENSG00000245794	NA	2	44173997	44174136	140	63	4.46578	6.36249	2.84336	+	upstream
	ENSG00000219391	NA	2	44314461	44314665	205	224	11.3003	22.4961	17.567	-	upstream
	ENSG00000138032	PPM1B	2	44396155	44396415	261	122	7.57516	12.285	8.00419	+	inside
	ENSG00000138032	PPM1B	2	44460567	44460705	139	87	5.95191	8.72468	4.78714	+	inside
	ENSG00000239052	NA	2	44460567	44460705	139	87	5.95191	8.72468	4.78714	-	downstream
	ENSG00000240609	NA	2	44460567	44460705	139	87	5.95191	8.72468	4.78714	-	downstream
	ENSG00000138032	PPM1B	2	44471453	44471637	185	148	8.655	14.8074	10.3389	+	overlapEnd
	ENSG00000239052	NA	2	44471453	44471637	185	148	8.655	14.8074	10.3389	-	upstream
	ENSG00000240609	NA	2	44471453	44471637	185	148	8.655	14.8074	10.3389	-	upstream
	ENSG00000205054	LINC01121	2	45468433	45468549	117	114	7.08699	11.4861	7.28147	-	inside
	ENSG00000231054	NA	2	45468433	45468549	117	114	7.08699	11.4861	7.28147	+	downstream
	ENSG00000205054	LINC01121	2	45485716	45485936	221	50	4.04971	5.0663	1.86158	-	inside
	ENSG00000205054	LINC01121	2	45490160	45490276	117	54	4.27517	5.41894	2.11065	-	inside
	ENSG00000205054	LINC01121	2	45490356	45490749	394	853	31.7755	85.3876	77.7483	-	inside
	ENSG00000205054	LINC01121	2	45528881	45529022	142	94	6.20634	9.41217	5.4303	-	inside
	ENSG00000068784	SRBD1	2	45738170	45738287	118	81	5.56835	8.10697	4.27254	-	inside
	ENSG00000239396	RN7SL414P	2	45738170	45738287	118	81	5.56835	8.10697	4.27254	-	downstream
	ENSG00000171132	PRKCE	2	46040559	46040775	217	110	7.03408	11.0655	6.89068	+	inside
	ENSG00000228481	PRKCE-AS1	2	46040559	46040775	217	110	7.03408	11.0655	6.89068	-	upstream
	ENSG00000171132	PRKCE	2	46301245	46301362	118	72	4.87176	7.28085	3.58369	+	inside
	ENSG00000232696	NA	2	46301245	46301362	118	72	4.87176	7.28085	3.58369	-	downstream
	ENSG00000171132	PRKCE	2	46313391	46313602	212	50	4.04971	5.0663	1.86158	+	inside
	ENSG00000232696	NA	2	46313391	46313602	212	50	4.04971	5.0663	1.86158	-	upstream
	ENSG00000231336	NA	2	46424160	46424537	378	119	7.34824	11.9121	7.69439	-	upstream
	ENSG00000231336	NA	2	46427626	46427764	139	95	6.29849	9.56126	5.56918	-	upstream
	ENSG00000233335	RPL36AP14	2	46452961	46453077	117	102	6.0897	10.2311	6.1577	-	downstream
	ENSG00000233335	RPL36AP14	2	46475462	46475747	286	92	5.68372	9.21744	5.24292	-	downstream
	ENSG00000116016	EPAS1	2	46579043	46579306	264	258	12.6553	25.8676	20.7344	+	inside
	ENSG00000228100	LINC01820	2	46579043	46579306	264	258	12.6553	25.8676	20.7344	-	downstream
	ENSG00000151665	PIGF	2	46844367	46844546	180	80	5.51174	8.01664	4.20855	-	upstream
	ENSG00000119878	CRIPT	2	46844367	46844546	180	80	5.51174	8.01664	4.20855	+	inside
	ENSG00000171150	SOCS5	2	46972975	46973097	123	55	4.32866	5.50357	2.11065	+	inside
	ENSG00000068724	TTC7A	2	47261392	47261602	211	54	4.30118	5.46003	2.11065	+	inside
	ENSG00000233845	NA	2	47261392	47261602	211	54	4.30118	5.46003	2.11065	-	downstream
	ENSG00000143933	CALM2	2	47403774	47403970	197	95	6.09893	9.55169	5.56365	-	upstream
	ENSG00000234690	EPCAM-DT	2	47497280	47497396	117	60	4.55592	6.03642	2.56107	-	inside
	ENSG00000226087	NA	2	47497280	47497396	117	60	4.55592	6.03642	2.56107	+	downstream
	ENSG00000234690	EPCAM-DT	2	47571882	47572162	281	65	4.86975	6.53371	2.91061	-	inside
	ENSG00000230773	NA	2	48338493	48338636	144	55	4.3275	5.50173	2.11065	-	inside
	ENSG00000201010	NA	2	48338493	48338636	144	55	4.3275	5.50173	2.11065	+	upstream
	ENSG00000162869	PPP1R21	2	48735840	48736129	290	161	9.19594	16.1104	11.5486	+	inside
	ENSG00000202227	RNU6-282P	2	48735840	48736129	290	161	9.19594	16.1104	11.5486	-	upstream
	ENSG00000179915	NRXN1	2	50333161	50333314	154	65	4.85359	6.50784	2.91061	-	inside
	ENSG00000222823	NA	2	50333161	50333314	154	65	4.85359	6.50784	2.91061	-	upstream
	ENSG00000241442	NA	2	50333161	50333314	154	65	4.85359	6.50784	2.91061	-	upstream
	ENSG00000179915	NRXN1	2	50504905	50505021	117	81	5.60711	8.16892	4.32924	-	inside
	ENSG00000222823	NA	2	50504905	50505021	117	81	5.60711	8.16892	4.32924	-	upstream
	ENSG00000241442	NA	2	50504905	50505021	117	81	5.60711	8.16892	4.32924	-	upstream
	ENSG00000179915	NRXN1	2	50928942	50929068	127	135	7.86108	13.5017	9.15304	-	inside
	ENSG00000216191	MIR8485	2	50928942	50929068	127	135	7.86108	13.5017	9.15304	-	upstream
	ENSG00000068878	PSME4	2	54196883	54197146	264	72	4.87176	7.28085	3.58369	-	inside
	ENSG00000115306	SPTBN1	2	54643394	54643761	368	122	7.57516	12.285	8.00419	+	upstream
	ENSG00000115306	SPTBN1	2	54697144	54697345	202	98	6.49299	9.87788	5.81471	+	inside
	ENSG00000115306	SPTBN1	2	54724968	54725121	154	135	8.11624	13.5342	9.15304	+	inside
	ENSG00000237887	NA	2	54724968	54725121	154	135	8.11624	13.5342	9.15304	+	upstream
	ENSG00000115306	SPTBN1	2	54786942	54787058	117	65	4.86975	6.53371	2.91061	+	inside
	ENSG00000234943	NA	2	54786942	54787058	117	65	4.86975	6.53371	2.91061	-	upstream
	ENSG00000115306	SPTBN1	2	54801362	54801478	117	63	4.72387	6.30129	2.79308	+	inside
	ENSG00000234943	NA	2	54801362	54801478	117	63	4.72387	6.30129	2.79308	-	upstream
	ENSG00000115306	SPTBN1	2	54816782	54816991	210	364	16.7691	36.4815	30.8587	+	inside
	ENSG00000234943	NA	2	54816782	54816991	210	364	16.7691	36.4815	30.8587	-	upstream
	ENSG00000115306	SPTBN1	2	54832023	54832317	295	140	8.17939	14.0225	9.61903	+	inside
	ENSG00000238018	NA	2	54832023	54832317	295	140	8.17939	14.0225	9.61903	-	downstream
	ENSG00000214595	EML6	2	54995280	54995396	117	103	6.58078	10.327	6.23349	+	inside
	ENSG00000231334	NA	2	54995280	54995396	117	103	6.58078	10.327	6.23349	-	upstream
	ENSG00000115310	RTN4	2	55274909	55275025	117	76	5.41083	7.6088	3.81485	-	inside
	ENSG00000246496	NA	2	55274909	55275025	117	76	5.41083	7.6088	3.81485	+	downstream
	ENSG00000115310	RTN4	2	55278453	55278572	120	76	5.40938	7.60646	3.81485	-	inside
	ENSG00000246496	NA	2	55278453	55278572	120	76	5.40938	7.60646	3.81485	+	downstream
	ENSG00000115310	RTN4	2	55320829	55320945	117	65	4.86975	6.53371	2.91061	-	inside
	ENSG00000115310	RTN4	2	55336559	55337169	611	98	6.49299	9.87788	5.81471	-	inside
	ENSG00000115310	RTN4	2	55375540	55375716	177	179	9.79804	17.99	13.3179	-	upstream
	ENSG00000115310	RTN4	2	55388616	55388784	169	47	3.85552	4.76679	1.65513	-	upstream
	ENSG00000162994	CLHC1	2	55433447	55433563	117	65	4.86975	6.53371	2.91061	-	inside
	ENSG00000203327	NA	2	55433447	55433563	117	65	4.86975	6.53371	2.91061	-	downstream
	ENSG00000115355	CCDC88A	2	55536933	55537206	274	76	5.41083	7.6088	3.81485	-	inside
	ENSG00000240401	NA	2	55536933	55537206	274	76	5.41083	7.6088	3.81485	-	inside
	ENSG00000115380	EFEMP1	2	56150029	56150157	129	61	4.60091	6.10711	2.61962	-	inside
	ENSG00000202344	NA	2	56184007	56184123	117	65	4.86975	6.53371	2.91061	-	upstream
	ENSG00000202344	NA	2	56193067	56193341	275	123	6.90166	12.3398	8.05434	-	upstream
	ENSG00000226702	NA	2	56193067	56193341	275	123	6.90166	12.3398	8.05434	-	inside
	ENSG00000202344	NA	2	56193427	56193804	378	103	6.39825	10.3728	6.27782	-	upstream
	ENSG00000226702	NA	2	56193427	56193804	378	103	6.39825	10.3728	6.27782	-	inside
	ENSG00000226702	NA	2	56219679	56219958	280	201	10.8217	20.1672	15.3434	-	inside
	ENSG00000207798	MIR216A	2	56219679	56219958	280	201	10.8217	20.1672	15.3434	-	upstream
	ENSG00000226702	NA	2	56235238	56235354	117	65	4.86975	6.53371	2.91061	-	inside
	ENSG00000211520	MIR216B	2	56235238	56235354	117	65	4.86975	6.53371	2.91061	-	upstream
	ENSG00000226702	NA	2	56238506	56238783	278	81	5.56835	8.10697	4.27254	-	inside
	ENSG00000211520	MIR216B	2	56238506	56238783	278	81	5.56835	8.10697	4.27254	-	upstream
	ENSG00000226702	NA	2	56240597	56240936	340	258	12.986	25.8628	20.7344	-	inside
	ENSG00000211520	MIR216B	2	56240597	56240936	340	258	12.986	25.8628	20.7344	-	upstream
	ENSG00000226702	NA	2	56242820	56242976	157	103	6.58078	10.327	6.23349	-	inside
	ENSG00000211520	MIR216B	2	56242820	56242976	157	103	6.58078	10.327	6.23349	-	upstream
	ENSG00000226702	NA	2	56245078	56245213	136	126	7.59321	12.6748	8.36814	-	inside
	ENSG00000211520	MIR216B	2	56245078	56245213	136	126	7.59321	12.6748	8.36814	-	upstream
	ENSG00000229805	NA	2	56343866	56343991	126	76	5.40938	7.60646	3.81485	-	upstream
	ENSG00000199395	RNA5SP93	2	56716616	56716732	117	84	5.75652	8.40863	4.55501	-	upstream
	ENSG00000238690	NA	2	57409273	57409418	146	71	5.09738	7.10723	3.42416	-	upstream
	ENSG00000233723	LINC01122	2	58865472	58865652	181	105	6.70392	10.5265	6.42578	+	inside
	ENSG00000231043	LOC644456	2	58865472	58865652	181	105	6.70392	10.5265	6.42578	-	upstream
	ENSG00000115421	PAPOLG	2	60983475	60983618	144	76	5.41083	7.6088	3.81485	+	inside
	ENSG00000162924	REL	2	61114299	61114443	145	65	4.86975	6.53371	2.91061	+	inside
	ENSG00000238809	NA	2	62534113	62534233	121	87	5.95191	8.72468	4.78714	+	downstream
	ENSG00000239619	NA	2	62534113	62534233	121	87	5.95191	8.72468	4.78714	+	downstream
	ENSG00000228541	NA	2	62638902	62639108	207	61	4.65476	6.19197	2.69956	+	upstream
	ENSG00000228541	NA	2	62702606	62702779	174	84	5.77362	8.43616	4.57816	+	downstream
	ENSG00000230595	NA	2	62816968	62817085	118	54	4.0598	5.48107	2.11065	-	upstream
	ENSG00000230923	LINC00309	2	64487778	64488150	373	110	7.03408	11.0655	6.89068	-	upstream
	ENSG00000230923	LINC00309	2	64490561	64490896	336	201	10.8217	20.1672	15.3434	-	upstream
	ENSG00000238012	NA	2	64500839	64500961	123	87	5.95191	8.72468	4.78714	-	downstream
	ENSG00000223935	NA	2	64631383	64631575	193	131	7.89656	13.1717	8.85251	-	inside
	ENSG00000237217	NA	2	64631383	64631575	193	131	7.89656	13.1717	8.85251	+	upstream
	ENSG00000223863	LINC01805	2	64716644	64716896	253	60	4.55592	6.03642	2.56107	+	inside
	ENSG00000179833	SERTAD2	2	64957782	64957954	173	58	4.45904	5.88473	2.45801	-	inside
	ENSG00000245331	NA	2	64957782	64957954	173	58	4.45904	5.88473	2.45801	+	upstream
	ENSG00000198369	SPRED2	2	65610685	65611018	334	123	7.41097	12.3779	8.09135	-	inside
	ENSG00000232693	NA	2	65610685	65611018	334	123	7.41097	12.3779	8.09135	+	downstream
	ENSG00000226819	NA	2	66661310	66661541	232	107	6.82337	10.7207	6.61148	-	upstream
	ENSG00000143995	MEIS1	2	66661310	66661541	232	107	6.82337	10.7207	6.61148	+	inside
	ENSG00000143995	MEIS1	2	66708234	66708434	201	56	4.33746	5.69529	2.28484	+	inside
	ENSG00000230749	MEIS1-AS2	2	66708234	66708434	201	56	4.33746	5.69529	2.28484	-	upstream
	ENSG00000244522	NA	2	66708234	66708434	201	56	4.33746	5.69529	2.28484	-	upstream
	ENSG00000143995	MEIS1	2	66736755	66736871	117	82	5.65605	8.24726	4.40034	+	inside
	ENSG00000232046	LINC01798	2	66736755	66736871	117	82	5.65605	8.24726	4.40034	+	upstream
	ENSG00000143995	MEIS1	2	66789481	66789601	121	74	5.29592	7.4239	3.71436	+	inside
	ENSG00000232046	LINC01798	2	66789481	66789601	121	74	5.29592	7.4239	3.71436	+	upstream
	ENSG00000235885	LOC101927661	2	67386839	67386964	126	84	5.79081	8.46387	4.60472	+	inside
	ENSG00000236780	LINC01829	2	67386839	67386964	126	84	5.79081	8.46387	4.60472	-	inside
	ENSG00000230906	NA	2	67386839	67386964	126	84	5.79081	8.46387	4.60472	+	upstream
	ENSG00000224173	LINC02831	2	67729652	67729812	161	98	6.49299	9.87788	5.81471	+	upstream
	ENSG00000237013	LINC01812	2	68149810	68149926	117	98	6.49299	9.87788	5.81471	-	upstream
	ENSG00000221823	PPP3R1	2	68480670	68481015	346	103	6.58078	10.327	6.23349	-	inside
	ENSG00000119865	CNRIP1	2	68546827	68547059	233	153	8.76667	15.3991	10.9038	-	inside
	ENSG00000237576	NA	2	69056431	69056633	203	349	16.2281	34.9184	29.3625	+	upstream
	ENSG00000169604	ANTXR1	2	69390275	69390396	122	76	5.30134	7.6823	3.88322	+	inside
	ENSG00000199460	RNU6-1216P	2	69390275	69390396	122	76	5.30134	7.6823	3.88322	+	upstream
	ENSG00000169604	ANTXR1	2	69405246	69405465	220	83	5.70584	8.32715	4.47665	+	inside
	ENSG00000199460	RNU6-1216P	2	69405246	69405465	220	83	5.70584	8.32715	4.47665	+	upstream
	ENSG00000248005	NA	2	69480766	69481370	605	272	13.1616	27.294	22.132	+	upstream
	ENSG00000248005	NA	2	69526995	69527189	195	386	16.4202	38.6136	32.9161	+	upstream
	ENSG00000115977	AAK1	2	69910419	69910816	398	229	11.9038	22.9765	17.9975	-	upstream
	ENSG00000234198	NA	2	69910419	69910816	398	229	11.9038	22.9765	17.9975	-	inside
	ENSG00000124380	SNRNP27	2	70121002	70121122	121	82	5.27774	8.23332	4.3871	+	inside
	ENSG00000231327	LINC01816	2	70359696	70359869	174	60	4.55592	6.03642	2.56107	-	upstream
	ENSG00000135636	DYSF	2	71719331	71719495	165	105	6.74327	10.5904	6.48822	+	inside
	ENSG00000135636	DYSF	2	71727632	71727797	166	131	7.87312	13.1331	8.81459	+	inside
	ENSG00000135636	DYSF	2	71832174	71832375	202	96	6.13148	9.6039	5.61086	+	inside
	ENSG00000233971	NA	2	71974083	71974296	214	161	9.19841	16.1145	11.5486	-	downstream
	ENSG00000233971	NA	2	72110149	72110350	202	68	4.95449	6.88115	3.23959	-	downstream
	ENSG00000144036	EXOC6B	2	72775411	72775767	357	81	5.56835	8.10697	4.27254	-	inside
	ENSG00000222536	RNU2-39P	2	72775411	72775767	357	81	5.56835	8.10697	4.27254	+	upstream
	ENSG00000144036	EXOC6B	2	72789390	72789530	141	81	5.56835	8.10697	4.27254	-	inside
	ENSG00000222536	RNU2-39P	2	72789390	72789530	141	81	5.56835	8.10697	4.27254	+	upstream
	ENSG00000144036	EXOC6B	2	72789681	72789872	192	135	8.11624	13.5342	9.15304	-	inside
	ENSG00000222536	RNU2-39P	2	72789681	72789872	192	135	8.11624	13.5342	9.15304	+	upstream
	ENSG00000144036	EXOC6B	2	72904206	72904361	156	65	4.86844	6.53162	2.91061	-	inside
	ENSG00000222536	RNU2-39P	2	72904206	72904361	156	65	4.86844	6.53162	2.91061	+	upstream
	ENSG00000144036	EXOC6B	2	72947007	72947172	166	65	4.86975	6.53371	2.91061	-	inside
	ENSG00000222536	RNU2-39P	2	72947007	72947172	166	65	4.86975	6.53371	2.91061	+	upstream
	ENSG00000212697	NA	2	73986523	73986642	120	92	6.11685	9.26787	5.29005	+	upstream
	ENSG00000115363	EVA1A	2	75728114	75728330	217	55	4.32866	5.50357	2.11065	-	inside
	ENSG00000238410	NA	2	75728114	75728330	217	55	4.32866	5.50357	2.11065	+	downstream
	ENSG00000115363	EVA1A	2	75730396	75730599	204	174	9.73949	17.4424	12.79	-	inside
	ENSG00000238410	NA	2	75730396	75730599	204	174	9.73949	17.4424	12.79	+	downstream
	ENSG00000115363	EVA1A	2	75733278	75733641	364	318	15.1503	31.8424	26.4206	-	inside
	ENSG00000238410	NA	2	75733278	75733641	364	318	15.1503	31.8424	26.4206	+	downstream
	ENSG00000233107	SUCLA2P2	2	76155275	76155422	148	59	4.47158	5.90431	2.4767	-	downstream
	ENSG00000200028	RNA5SP98	2	76946358	76946474	117	76	5.41083	7.6088	3.81485	+	upstream
	ENSG00000176204	LRRTM4	2	77482892	77483072	181	50	4.06617	5.09186	1.88415	-	inside
	ENSG00000234653	LRRTM4-AS1	2	77482892	77483072	181	50	4.06617	5.09186	1.88415	+	downstream
	ENSG00000143954	REG3G	2	79191919	79192045	127	79	5.46526	7.94261	4.13594	+	upstream
	ENSG00000230571	NA	2	81301683	81301839	157	62	4.68216	6.23525	2.73976	+	upstream
	ENSG00000226860	NA	2	82917938	82918146	209	273	13.5271	27.3328	22.132	+	downstream
	ENSG00000223977	LOC112268410	2	83309409	83309607	199	55	4.32866	5.50357	2.11065	-	downstream
	ENSG00000223977	LOC112268410	2	83330749	83331004	256	60	4.55592	6.03642	2.56107	-	downstream
	ENSG00000223977	LOC112268410	2	83331134	83331303	170	60	4.55592	6.03642	2.56107	-	downstream
	ENSG00000182814	NA	2	84497691	84497833	143	64	4.69148	6.46786	2.91061	+	upstream
	ENSG00000152284	TCF7L1	2	85402789	85402921	133	68	4.95449	6.88115	3.23959	+	inside
	ENSG00000231134	TCF7L1-IT1	2	85402789	85402921	133	68	4.95449	6.88115	3.23959	+	upstream
	ENSG00000152284	TCF7L1	2	85405225	85405512	288	187	10.2806	18.7937	14.0537	+	inside
	ENSG00000231134	TCF7L1-IT1	2	85405225	85405512	288	187	10.2806	18.7937	14.0537	+	upstream
	ENSG00000152284	TCF7L1	2	85407578	85407861	284	145	7.71362	14.547	10.1295	+	inside
	ENSG00000231134	TCF7L1-IT1	2	85407578	85407861	284	145	7.71362	14.547	10.1295	+	upstream
	ENSG00000168874	ATOH8	2	85969335	85969645	311	61	4.65476	6.19197	2.69956	+	upstream
	ENSG00000168874	ATOH8	2	85999603	85999950	348	109	6.98941	10.9922	6.87241	+	inside
	ENSG00000232504	NA	2	86116330	86116479	150	87	5.95191	8.72468	4.78714	+	overlapStart
	ENSG00000068654	POLR1A	2	86263628	86263755	128	88	5.6491	8.83064	4.88971	-	inside
	ENSG00000068654	POLR1A	2	86264440	86264656	217	72	5.17195	7.2258	3.53836	-	inside
	ENSG00000068654	POLR1A	2	86264805	86265008	204	61	4.60091	6.10711	2.61962	-	inside
	ENSG00000068615	REEP1	2	86525943	86526067	125	66	4.66531	6.67794	3.04789	-	inside
	ENSG00000115548	KDM3A	2	86667990	86668207	218	133	7.99178	13.3285	9.00505	+	inside
	ENSG00000172071	EIF2AK3	2	88899323	88899557	235	82	5.27774	8.23332	4.3871	-	inside
	ENSG00000224607	NA	2	89867996	89868134	139	119	3.07096	11.9557	7.73709	+	upstream
	ENSG00000224607	NA	2	89868736	89868852	117	85	1.96012	8.50814	4.64668	+	upstream
	ENSG00000224607	NA	2	89871083	89871224	142	95	3.52199	9.52514	5.53918	+	upstream
	ENSG00000224607	NA	2	89872078	89872350	273	76	2.25723	7.63348	3.83909	+	upstream
	ENSG00000224607	NA	2	89875220	89875411	192	116	2.28544	11.6848	7.47536	+	upstream
	ENSG00000224607	NA	2	89879092	89879208	117	124	2.43485	12.485	8.19593	+	upstream
	ENSG00000223816	NA	2	92269656	92269776	121	126	2.78896	12.6091	8.31796	-	upstream
	ENSG00000223816	NA	2	92275897	92276014	118	94	2.28374	9.44642	5.46353	-	upstream
	ENSG00000223816	NA	2	92305630	92305781	152	75	2.26154	7.54557	3.81485	-	upstream
	ENSG00000223816	NA	2	92317288	92317405	118	92	2.3519	9.23249	5.25791	-	upstream
	ENSG00000223816	NA	2	92319990	92320123	134	54	2.33904	5.42059	2.11065	-	upstream
	ENSG00000245615	NA	2	96911517	96911633	117	98	6.49299	9.87788	5.81471	+	upstream
	ENSG00000135956	TMEM127	2	96926155	96926328	174	82	5.27774	8.23332	4.3871	-	inside
	ENSG00000135956	TMEM127	2	96926403	96926553	151	72	4.87176	7.28085	3.58369	-	inside
	ENSG00000245514	NA	2	97481728	97481935	208	130	7.8036	13.019	8.70473	-	inside
	ENSG00000168763	CNNM3	2	97481728	97481935	208	130	7.8036	13.019	8.70473	+	upstream
	ENSG00000168658	VWA3B	2	98910875	98911302	428	110	7.03408	11.0655	6.89068	+	inside
	ENSG00000216112	NA	2	98910875	98911302	428	110	7.03408	11.0655	6.89068	+	upstream
	ENSG00000222000	NA	2	99010968	99011162	195	123	6.90166	12.3398	8.05434	-	upstream
	ENSG00000144191	CNGA3	2	99010968	99011162	195	123	6.90166	12.3398	8.05434	+	inside
	ENSG00000196872	CRACDL	2	99481706	99481822	117	45	3.78758	4.52346	1.45686	-	inside
	ENSG00000238830	RNU7-46P	2	99481706	99481822	117	45	3.78758	4.52346	1.45686	-	upstream
	ENSG00000144218	AFF3	2	100495895	100496075	181	87	5.95191	8.72468	4.78714	-	inside
	ENSG00000230393	NA	2	100495895	100496075	181	87	5.95191	8.72468	4.78714	+	upstream
	ENSG00000144218	AFF3	2	100496569	100496886	318	76	5.41083	7.6088	3.81485	-	inside
	ENSG00000230393	NA	2	100496569	100496886	318	76	5.41083	7.6088	3.81485	+	upstream
	ENSG00000232084	LINC01104	2	100809993	100810109	117	41	3.5435	4.14604	1.29878	+	upstream
	ENSG00000228488	NA	2	101383829	101383972	144	91	6.07456	9.19983	5.23071	-	upstream
	ENSG00000170485	NPAS2	2	101435430	101435546	117	76	5.41083	7.6088	3.81485	+	upstream
	ENSG00000170485	NPAS2	2	101519345	101519686	342	303	14.2727	30.3609	25.0152	+	inside
	ENSG00000230140	NA	2	101519345	101519686	342	303	14.2727	30.3609	25.0152	-	downstream
	ENSG00000170485	NPAS2	2	101541582	101541798	217	107	5.52546	10.7323	6.6229	+	inside
	ENSG00000230140	NA	2	101541582	101541798	217	107	5.52546	10.7323	6.6229	-	downstream
	ENSG00000170485	NPAS2	2	101600879	101601054	176	70	5.08272	7.08397	3.40565	+	inside
	ENSG00000230140	NA	2	101600879	101601054	176	70	5.08272	7.08397	3.40565	-	upstream
	ENSG00000204634	TBC1D8	2	101741111	101741727	617	164	9.11185	16.4015	11.8199	-	inside
	ENSG00000238574	NA	2	101741111	101741727	617	164	9.11185	16.4015	11.8199	-	downstream
	ENSG00000163162	RNF149	2	101896999	101897115	117	81	5.56835	8.10697	4.27254	-	inside
	ENSG00000244788	NA	2	101896999	101897115	117	81	5.56835	8.10697	4.27254	+	downstream
	ENSG00000163162	RNF149	2	101945062	101945421	360	201	10.8217	20.1672	15.3434	-	upstream
	ENSG00000196460	RFX8	2	102080437	102080735	299	65	4.86975	6.53371	2.91061	-	inside
	ENSG00000196460	RFX8	2	102083072	102083188	117	65	4.86975	6.53371	2.91061	-	inside
	ENSG00000223826	NA	2	102102898	102103140	243	148	8.65733	14.8113	10.3389	+	inside
	ENSG00000232556	PRCPP1	2	102134466	102134582	117	95	6.29849	9.56126	5.56918	-	downstream
	ENSG00000232556	PRCPP1	2	102136931	102137135	205	46	3.65382	4.63993	1.54568	-	downstream
	ENSG00000071054	MAP4K4	2	102320777	102320894	118	50	4.04971	5.0663	1.86158	+	inside
	ENSG00000071054	MAP4K4	2	102375695	102375848	154	65	4.86975	6.53371	2.91061	+	inside
	ENSG00000071054	MAP4K4	2	102383085	102383240	156	135	8.11624	13.5342	9.15304	+	inside
	ENSG00000071054	MAP4K4	2	102460474	102460678	205	61	4.65476	6.19197	2.69956	+	inside
	ENSG00000233404	NA	2	102460474	102460678	205	61	4.65476	6.19197	2.69956	+	upstream
	ENSG00000071054	MAP4K4	2	102498212	102498328	117	64	4.83882	6.48423	2.91061	+	inside
	ENSG00000233404	NA	2	102498212	102498328	117	64	4.83882	6.48423	2.91061	+	upstream
	ENSG00000115594	IL1R1	2	102662918	102663139	222	134	8.04025	13.4085	9.0821	+	upstream
	ENSG00000205716	NA	2	102857045	102857180	136	70	5.05365	7.03791	3.37439	-	downstream
	ENSG00000115602	IL1RL1	2	102953320	102953436	117	75	5.36016	7.52711	3.81011	+	inside
	ENSG00000115604	IL18R1	2	102953320	102953436	117	75	5.36016	7.52711	3.81011	+	inside
	ENSG00000115602	IL1RL1	2	102953524	102953654	131	103	6.58078	10.327	6.23349	+	inside
	ENSG00000115604	IL18R1	2	102953524	102953654	131	103	6.58078	10.327	6.23349	+	inside
	ENSG00000115602	IL1RL1	2	102955121	102955277	157	81	5.56835	8.10697	4.27254	+	inside
	ENSG00000115604	IL18R1	2	102955121	102955277	157	81	5.56835	8.10697	4.27254	+	inside
	ENSG00000231626	LOC105373524	2	105192308	105192424	117	50	4.04971	5.0663	1.86158	-	downstream
	ENSG00000135972	MRPS9	2	105700189	105700331	143	66	4.8194	6.66849	3.03882	+	inside
	ENSG00000231851	MRPS9-AS1	2	105700189	105700331	143	66	4.8194	6.66849	3.03882	-	downstream
	ENSG00000135966	TGFBRAP1	2	105945244	105945475	232	103	6.58078	10.327	6.23349	-	inside
	ENSG00000235319	NA	2	105945244	105945475	232	103	6.58078	10.327	6.23349	+	inside
	ENSG00000115641	FHL2	2	106005387	106005617	231	110	7.03408	11.0655	6.89068	-	inside
	ENSG00000238273	NA	2	106005387	106005617	231	110	7.03408	11.0655	6.89068	+	downstream
	ENSG00000115641	FHL2	2	106006860	106007095	236	65	4.86975	6.53371	2.91061	-	inside
	ENSG00000238273	NA	2	106006860	106007095	236	65	4.86975	6.53371	2.91061	+	downstream
	ENSG00000115641	FHL2	2	106010275	106010441	167	81	5.56835	8.10697	4.27254	-	inside
	ENSG00000238273	NA	2	106010275	106010441	167	81	5.56835	8.10697	4.27254	+	downstream
	ENSG00000115641	FHL2	2	106019318	106019465	148	65	4.86975	6.53371	2.91061	-	inside
	ENSG00000238273	NA	2	106019318	106019465	148	65	4.86975	6.53371	2.91061	+	downstream
	ENSG00000225588	NA	2	107793002	107793178	177	50	4.04971	5.0663	1.86158	+	upstream
	ENSG00000229890	ACTP1	2	108719460	108719576	117	44	3.3888	4.42146	1.45686	+	downstream
	ENSG00000169756	LIMS1	2	109196112	109196501	390	98	6.49299	9.87788	5.81471	+	inside
	ENSG00000241196	NA	2	109705487	109705662	176	71	5.11212	7.13064	3.44696	-	downstream
	ENSG00000172985	SH3RF3	2	109815911	109816034	124	87	4.08199	8.73292	4.79326	+	inside
	ENSG00000228551	NA	2	109815911	109816034	124	87	4.08199	8.73292	4.79326	+	upstream
	ENSG00000172985	SH3RF3	2	109941484	109941610	127	106	6.56808	10.6467	6.5425	+	inside
	ENSG00000228551	NA	2	109941484	109941610	127	106	6.56808	10.6467	6.5425	+	downstream
	ENSG00000172985	SH3RF3	2	109956206	109956327	122	129	7.50637	12.9236	8.61101	+	inside
	ENSG00000228551	NA	2	109956206	109956327	122	129	7.50637	12.9236	8.61101	+	downstream
	ENSG00000144061	NPHP1	2	110910539	110910774	236	65	4.86975	6.53371	2.91061	-	inside
	ENSG00000212091	NA	2	110910539	110910774	236	65	4.86975	6.53371	2.91061	-	upstream
	ENSG00000153093	ACOXL	2	111829483	111829933	451	68	4.94064	6.85931	3.22409	+	inside
	ENSG00000204581	ACOXL-AS1	2	111829483	111829933	451	68	4.94064	6.85931	3.22409	-	downstream
	ENSG00000153094	BCL2L11	2	111919707	111919875	169	70	5.08272	7.08397	3.40565	+	inside
	ENSG00000230499	NA	2	111919707	111919875	169	70	5.08272	7.08397	3.40565	+	upstream
	ENSG00000153094	BCL2L11	2	111920451	111920768	318	382	17.0176	38.2339	32.5395	+	inside
	ENSG00000230499	NA	2	111920451	111920768	318	382	17.0176	38.2339	32.5395	+	upstream
	ENSG00000230499	NA	2	111953952	111954197	246	146	8.01898	14.6066	10.1875	+	inside
	ENSG00000227842	NA	2	112456567	112456683	117	98	6.49299	9.87788	5.81471	+	upstream
	ENSG00000153208	MERTK	2	112732757	112733005	249	201	10.8217	20.1672	15.3434	+	inside
	ENSG00000232277	SLC30A6P1	2	112732757	112733005	249	201	10.8217	20.1672	15.3434	-	upstream
	ENSG00000153208	MERTK	2	112733234	112733474	241	63	4.46578	6.36249	2.84336	+	inside
	ENSG00000232277	SLC30A6P1	2	112733234	112733474	241	63	4.46578	6.36249	2.84336	-	upstream
	ENSG00000153214	TMEM87B	2	112789648	112789788	141	64	4.80956	6.43753	2.91061	+	upstream
	ENSG00000153214	TMEM87B	2	112790400	112790578	179	51	3.72768	5.17997	1.95482	+	upstream
	ENSG00000153214	TMEM87B	2	112823542	112823658	117	81	5.56835	8.10697	4.27254	+	inside
	ENSG00000231747	NA	2	113384323	113384457	135	115	7.13633	11.5663	7.35856	-	upstream
	ENSG00000223139	NA	2	113441530	113441659	130	109	6.94715	10.9229	6.80738	-	upstream
	ENSG00000125538	IL1B	2	113569544	113569719	176	157	9.00307	15.7899	11.2825	-	downstream
	ENSG00000180152	XIAPP3	2	113639400	113639639	240	63	4.46578	6.36249	2.84336	+	downstream
	ENSG00000115084	SLC35F5	2	114549586	114549708	123	60	4.55592	6.03642	2.56107	-	upstream
	ENSG00000234199	LINC01191	2	114735461	114735809	349	126	7.55887	12.6188	8.32736	+	upstream
	ENSG00000238520	NA	2	115063286	115063402	117	55	4.32866	5.50357	2.11065	-	upstream
	ENSG00000227572	NA	2	118870605	118870768	164	183	10.0322	18.379	13.696	+	downstream
	ENSG00000115107	STEAP3	2	120010632	120010822	191	70	5.06214	7.05135	3.37439	+	inside
	ENSG00000229867	STEAP3-AS1	2	120010632	120010822	191	70	5.06214	7.05135	3.37439	-	upstream
	ENSG00000080293	SCTR	2	120212991	120213183	193	125	7.49476	12.5143	8.22511	-	inside
	ENSG00000231013	SCTR-AS1	2	120212991	120213183	193	125	7.49476	12.5143	8.22511	+	upstream
	ENSG00000163075	CFAP221	2	120403125	120403400	276	161	9.19841	16.1145	11.5486	+	inside
	ENSG00000144120	TMEM177	2	120403125	120403400	276	161	9.19841	16.1145	11.5486	+	upstream
	ENSG00000088179	PTPN4	2	120560690	120560874	185	55	4.32866	5.50357	2.11065	+	inside
	ENSG00000088179	PTPN4	2	120560955	120561181	227	65	4.86975	6.53371	2.91061	+	inside
	ENSG00000088179	PTPN4	2	120566869	120567131	263	55	4.32866	5.50357	2.11065	+	inside
	ENSG00000088179	PTPN4	2	120578051	120578179	129	110	7.03408	11.0655	6.89068	+	inside
	ENSG00000240878	NA	2	120578051	120578179	129	110	7.03408	11.0655	6.89068	+	upstream
	ENSG00000115109	EPB41L5	2	120865765	120865907	143	122	7.57516	12.285	8.00419	+	inside
	ENSG00000202046	NA	2	120865765	120865907	143	122	7.57516	12.285	8.00419	+	upstream
	ENSG00000115109	EPB41L5	2	120889460	120889576	117	65	4.86975	6.53371	2.91061	+	inside
	ENSG00000202046	NA	2	120889460	120889576	117	65	4.86975	6.53371	2.91061	+	upstream
	ENSG00000115109	EPB41L5	2	120889858	120890011	154	98	6.49299	9.87788	5.81471	+	inside
	ENSG00000202046	NA	2	120889858	120890011	154	98	6.49299	9.87788	5.81471	+	upstream
	ENSG00000144118	RALB	2	120997387	120997802	416	579	23.8076	57.932	51.5059	+	overlapStart
	ENSG00000232140	NA	2	121347498	121347630	133	81	5.59099	8.14314	4.30731	-	upstream
	ENSG00000074054	CLASP1	2	122366697	122366852	156	122	7.57516	12.285	8.00419	-	inside
	ENSG00000228632	NA	2	122366697	122366852	156	122	7.57516	12.285	8.00419	+	inside
	ENSG00000222467	NA	2	122366697	122366852	156	122	7.57516	12.285	8.00419	-	upstream
	ENSG00000074054	CLASP1	2	122370958	122371081	124	71	5.09738	7.10723	3.42416	-	inside
	ENSG00000222467	NA	2	122370958	122371081	124	71	5.09738	7.10723	3.42416	-	upstream
	ENSG00000224655	LINC01823	2	122936907	122937162	256	130	7.8036	13.019	8.70473	+	downstream
	ENSG00000224655	LINC01823	2	122937314	122937469	156	95	6.26131	9.50103	5.51516	+	downstream
	ENSG00000228400	LOC107985820	2	124717182	124717315	134	71	5.12695	7.15419	3.46971	-	downstream
	ENSG00000244909	NA	2	127819081	127819242	162	72	4.87176	7.28085	3.58369	+	downstream
	ENSG00000136717	BIN1	2	127819081	127819242	162	72	4.87176	7.28085	3.58369	-	inside
	ENSG00000136717	BIN1	2	127863489	127863610	122	63	4.78065	6.39148	2.86882	-	inside
	ENSG00000072163	LIMS2	2	128417181	128417410	230	87	5.95191	8.72468	4.78714	-	inside
	ENSG00000144230	GPR17	2	128417181	128417410	230	87	5.95191	8.72468	4.78714	+	downstream
	ENSG00000144233	AMMECR1L	2	128642237	128642388	152	46	3.65382	4.63993	1.54568	-	inside
	ENSG00000244417	NA	2	129121730	129121970	241	154	8.79232	15.4414	10.9456	-	upstream
	ENSG00000136710	CCDC115	2	131100053	131100189	137	122	7.57516	12.285	8.00419	-	upstream
	ENSG00000136718	IMP4	2	131100053	131100189	137	122	7.57516	12.285	8.00419	+	inside
	ENSG00000115762	PLEKHB2	2	131862477	131862685	209	50	4.04971	5.0663	1.86158	+	inside
	ENSG00000214077	NA	2	132188683	132188799	117	76	5.41083	7.6088	3.81485	-	upstream
	ENSG00000183840	GPR39	2	133249362	133249478	117	73	5.24874	7.34835	3.64272	+	inside
	ENSG00000232349	NA	2	133249362	133249478	117	73	5.24874	7.34835	3.64272	-	upstream
	ENSG00000176771	NCKAP5	2	133986691	133986807	117	69	5.02492	6.99242	3.34746	-	inside
	ENSG00000226953	NCKAP5-AS2	2	133986691	133986807	117	69	5.02492	6.99242	3.34746	+	upstream
	ENSG00000176771	NCKAP5	2	134337041	134337445	405	161	9.19841	16.1145	11.5486	-	upstream
	ENSG00000176771	NCKAP5	2	134338267	134338548	282	65	4.86975	6.53371	2.91061	-	upstream
	ENSG00000176771	NCKAP5	2	134338749	134338990	242	135	8.11624	13.5342	9.15304	-	upstream
	ENSG00000200708	NA	2	134575818	134576219	402	98	6.49299	9.87788	5.81471	+	downstream
	ENSG00000152127	MGAT5	2	135065009	135065153	145	135	8.11624	13.5342	9.15304	+	inside
	ENSG00000234060	NA	2	135065009	135065153	145	135	8.11624	13.5342	9.15304	-	downstream
	ENSG00000152127	MGAT5	2	135117125	135117241	117	75	5.34396	7.50104	3.7855	+	inside
	ENSG00000234060	NA	2	135117125	135117241	117	75	5.34396	7.50104	3.7855	-	upstream
	ENSG00000152127	MGAT5	2	135156066	135156268	203	229	11.9038	22.9765	17.9975	+	inside
	ENSG00000234060	NA	2	135156066	135156268	203	229	11.9038	22.9765	17.9975	-	upstream
	ENSG00000152127	MGAT5	2	135158831	135159071	241	110	7.03408	11.0655	6.89068	+	inside
	ENSG00000234060	NA	2	135158831	135159071	241	110	7.03408	11.0655	6.89068	-	upstream
	ENSG00000152127	MGAT5	2	135166177	135166412	236	91	6.07456	9.19983	5.23071	+	inside
	ENSG00000234060	NA	2	135166177	135166412	236	91	6.07456	9.19983	5.23071	-	upstream
	ENSG00000152127	MGAT5	2	135183261	135183495	235	46	3.65382	4.63993	1.54568	+	inside
	ENSG00000234060	NA	2	135183261	135183495	235	46	3.65382	4.63993	1.54568	-	upstream
	ENSG00000152127	MGAT5	2	135183990	135184131	142	61	4.60091	6.10711	2.61962	+	inside
	ENSG00000234060	NA	2	135183990	135184131	142	61	4.60091	6.10711	2.61962	-	upstream
	ENSG00000152127	MGAT5	2	135204094	135204210	117	73	5.24874	7.34835	3.64272	+	inside
	ENSG00000234060	NA	2	135204094	135204210	117	73	5.24874	7.34835	3.64272	-	upstream
	ENSG00000152128	TMEM163	2	135435972	135436098	127	83	5.68915	8.30035	4.45083	-	inside
	ENSG00000152128	TMEM163	2	135441236	135441488	253	244	12.4449	24.4104	19.3614	-	inside
	ENSG00000224043	NA	2	135675597	135675716	120	76	5.41083	7.6088	3.81485	-	inside
	ENSG00000082258	CCNT2	2	135675597	135675716	120	76	5.41083	7.6088	3.81485	+	upstream
	ENSG00000208308	SNORA40B	2	136002521	136002639	119	76	5.41083	7.6088	3.81485	+	downstream
	ENSG00000121988	ZRANB3	2	136002521	136002639	119	76	5.41083	7.6088	3.81485	-	inside
	ENSG00000214070	MANEALP1	2	136667728	136667857	130	52	4.199	5.29911	2.04805	-	upstream
	ENSG00000115866	DARS1	2	136667728	136667857	130	52	4.199	5.29911	2.04805	-	inside
	ENSG00000115866	DARS1	2	136706689	136706873	185	95	6.29849	9.56126	5.56918	-	inside
	ENSG00000246635	NA	2	136706689	136706873	185	95	6.29849	9.56126	5.56918	+	downstream
	ENSG00000115866	DARS1	2	136757570	136757686	117	43	3.68506	4.36382	1.45118	-	upstream
	ENSG00000231890	DARS1-AS1	2	136757570	136757686	117	43	3.68506	4.36382	1.45118	+	inside
	ENSG00000115866	DARS1	2	136771625	136771855	231	103	6.58078	10.327	6.23349	-	upstream
	ENSG00000231890	DARS1-AS1	2	136771625	136771855	231	103	6.58078	10.327	6.23349	+	inside
	ENSG00000247319	NA	2	136868150	136868266	117	64	4.70397	6.48742	2.91061	+	upstream
	ENSG00000227347	HNRNPKP2	2	136996374	136996804	431	333	15.6914	33.3768	27.8842	-	upstream
	ENSG00000230037	NA	2	137057852	137057980	129	134	8.0647	13.4489	9.11718	-	downstream
	ENSG00000150540	HNMT	2	138721633	138722126	494	110	7.03408	11.0655	6.89068	+	inside
	ENSG00000144227	NXPH2	2	139536436	139536564	129	70	5.06214	7.05135	3.37439	-	inside
	ENSG00000222826	RN7SKP286	2	139631112	139631231	120	70	5.06214	7.05135	3.37439	-	upstream
	ENSG00000226939	NA	2	140017120	140017236	117	87	5.95191	8.72468	4.78714	+	upstream
	ENSG00000168702	LRP1B	2	141589404	141589528	125	52	4.199	5.29911	2.04805	-	inside
	ENSG00000238065	NA	2	141589404	141589528	125	52	4.199	5.29911	2.04805	+	upstream
	ENSG00000168702	LRP1B	2	141778784	141778979	196	244	12.1491	24.4582	19.397	-	inside
	ENSG00000201892	NA	2	141778784	141778979	196	244	12.1491	24.4582	19.397	+	downstream
	ENSG00000168702	LRP1B	2	141803163	141803321	159	60	4.55592	6.03642	2.56107	-	inside
	ENSG00000201892	NA	2	141803163	141803321	159	60	4.55592	6.03642	2.56107	+	downstream
	ENSG00000168702	LRP1B	2	141812995	141813111	117	76	5.41083	7.6088	3.81485	-	inside
	ENSG00000201892	NA	2	141812995	141813111	117	76	5.41083	7.6088	3.81485	+	downstream
	ENSG00000168702	LRP1B	2	142369386	142369741	356	65	4.86844	6.53162	2.91061	-	inside
	ENSG00000236767	NA	2	142369386	142369741	356	65	4.86844	6.53162	2.91061	-	upstream
	ENSG00000168702	LRP1B	2	142677100	142677216	117	70	5.06814	7.06087	3.38332	-	inside
	ENSG00000244125	NA	2	142943643	142943967	325	303	14.6092	30.3233	24.9795	-	upstream
	ENSG00000229781	RRN3P4	2	143539194	143539378	185	49	3.99721	4.98499	1.84336	+	upstream
	ENSG00000229781	RRN3P4	2	143601410	143601561	152	76	5.41083	7.6088	3.81485	+	upstream
	ENSG00000121964	GTDC1	2	145108195	145108553	359	110	7.03408	11.0655	6.89068	-	upstream
	ENSG00000232606	NA	2	145340263	145340629	367	98	6.49299	9.87788	5.81471	+	downstream
	ENSG00000232606	NA	2	145353420	145353536	117	50	4.04292	5.05578	1.86158	+	downstream
	ENSG00000232606	NA	2	145353767	145353883	117	60	4.56133	6.04491	2.56867	+	downstream
	ENSG00000235435	NA	2	145965571	145965750	180	44	3.3888	4.42146	1.45686	-	downstream
	ENSG00000226218	NA	2	146449279	146449395	117	52	4.199	5.29911	2.04805	-	upstream
	ENSG00000231040	NA	2	147578386	147578513	128	98	6.49299	9.87788	5.81471	+	upstream
	ENSG00000231040	NA	2	147579578	147579753	176	87	5.95191	8.72468	4.78714	+	upstream
	ENSG00000223911	NA	2	148709885	148710001	117	79	5.44994	7.91823	4.11205	-	upstream
	ENSG00000115947	ORC4	2	148709885	148710001	117	79	5.44994	7.91823	4.11205	-	inside
	ENSG00000135999	EPC2	2	149418715	149418831	117	109	6.74716	10.9357	6.81838	+	inside
	ENSG00000187123	LYPD6	2	150222725	150223067	343	56	4.33746	5.69529	2.28484	+	inside
	ENSG00000222447	NA	2	150222725	150223067	343	56	4.33746	5.69529	2.28484	-	upstream
	ENSG00000168288	MMADHC	2	150443857	150444035	179	72	4.87176	7.28085	3.58369	-	inside
	ENSG00000231969	MMADHC-DT	2	150443857	150444035	179	72	4.87176	7.28085	3.58369	+	inside
	ENSG00000168288	MMADHC	2	150454319	150454435	117	70	5.06214	7.05135	3.37439	-	upstream
	ENSG00000231969	MMADHC-DT	2	150454319	150454435	117	70	5.06214	7.05135	3.37439	+	inside
	ENSG00000162947	LINC01931	2	150734703	150734819	117	87	5.95191	8.72468	4.78714	-	upstream
	ENSG00000162947	LINC01931	2	150846346	150846462	117	70	5.03924	7.01509	3.36933	-	upstream
	ENSG00000162947	LINC01931	2	150846777	150846893	117	60	4.56133	6.04491	2.56867	-	upstream
	ENSG00000230645	NA	2	150938551	150938794	244	138	8.09942	13.8914	9.49123	+	upstream
	ENSG00000244749	NA	2	151267564	151267680	117	65	4.86975	6.53371	2.91061	+	downstream
	ENSG00000115963	RND3	2	151329814	151329981	168	65	4.86975	6.53371	2.91061	-	inside
	ENSG00000115963	RND3	2	151341061	151341177	117	68	4.95449	6.88115	3.23959	-	inside
	ENSG00000232359	NA	2	151469609	151469725	117	89	5.92877	8.96592	5.02365	-	inside
	ENSG00000224048	LINC02612	2	151469609	151469725	117	89	5.92877	8.96592	5.02365	+	inside
	ENSG00000232359	NA	2	151635482	151635637	156	65	4.86975	6.53371	2.91061	-	upstream
	ENSG00000184898	RBM43	2	152118424	152118560	137	81	5.56835	8.10697	4.27254	-	upstream
	ENSG00000123609	NMI	2	152154452	152154571	120	91	6.07456	9.19983	5.23071	-	upstream
	ENSG00000080345	RIF1	2	152266432	152266622	191	123	6.90166	12.3398	8.05434	+	inside
	ENSG00000183091	NEB	2	152475952	152476268	317	103	6.58078	10.327	6.23349	-	inside
	ENSG00000183091	NEB	2	152494357	152494515	159	122	7.57516	12.285	8.00419	-	inside
	ENSG00000162980	ARL5A	2	152681675	152681791	117	98	6.49299	9.87788	5.81471	-	inside
	ENSG00000157827	FMNL2	2	153190905	153191021	117	41	3.56816	4.18378	1.31796	+	upstream
	ENSG00000157827	FMNL2	2	153261833	153261977	145	164	9.11185	16.4015	11.8199	+	inside
	ENSG00000213197	NA	2	153261833	153261977	145	164	9.11185	16.4015	11.8199	+	downstream
	ENSG00000157827	FMNL2	2	153278142	153278331	190	65	4.86975	6.53371	2.91061	+	inside
	ENSG00000213197	NA	2	153278142	153278331	190	65	4.86975	6.53371	2.91061	+	downstream
	ENSG00000157827	FMNL2	2	153399357	153399514	158	81	5.56835	8.10697	4.27254	+	inside
	ENSG00000213197	NA	2	153399357	153399514	158	81	5.56835	8.10697	4.27254	+	downstream
	ENSG00000157827	FMNL2	2	153407021	153407152	132	102	6.0897	10.2311	6.1577	+	inside
	ENSG00000213197	NA	2	153407021	153407152	132	102	6.0897	10.2311	6.1577	+	downstream
	ENSG00000162989	KCNJ3	2	155588126	155588283	158	46	3.65382	4.63993	1.54568	+	inside
	ENSG00000238543	NA	2	157257409	157257541	133	68	4.95449	6.88115	3.23959	-	downstream
	ENSG00000244714	NA	2	157257409	157257541	133	68	4.95449	6.88115	3.23959	-	downstream
	ENSG00000213194	NA	2	157912733	157912892	160	178	9.7412	17.8959	13.2247	-	downstream
	ENSG00000213194	NA	2	158039534	158039670	137	118	7.32648	11.8765	7.66179	-	downstream
	ENSG00000227480	CCDC148-AS1	2	159071104	159071229	126	87	5.95191	8.72468	4.78714	+	inside
	ENSG00000153237	CCDC148	2	159071104	159071229	126	87	5.95191	8.72468	4.78714	-	inside
	ENSG00000144283	PKP4	2	159456863	159456979	117	61	4.62768	6.14926	2.65958	+	inside
	ENSG00000227331	RPL7AP22	2	159456863	159456979	117	61	4.62768	6.14926	2.65958	+	downstream
	ENSG00000144283	PKP4	2	159492155	159492328	174	49	3.96359	4.93307	1.796	+	inside
	ENSG00000228586	NA	2	159492155	159492328	174	49	3.96359	4.93307	1.796	+	upstream
	ENSG00000144283	PKP4	2	159523940	159524068	129	96	6.37421	9.68418	5.68791	+	inside
	ENSG00000204380	PKP4-AS1	2	159523940	159524068	129	96	6.37421	9.68418	5.68791	-	inside
	ENSG00000228586	NA	2	159523940	159524068	129	96	6.37421	9.68418	5.68791	+	upstream
[truncated: 11,611 more rows]
