# Supplementary material for: FOXO1 stimulates tip cell-enriched gene expression in endothelial cells
Source: iScience. 2024 Feb 16;27(3):109161. doi: 10.1016/j.isci.2024.109161 (PMC10914484; doi:10.1016/j.isci.2024.109161)
Supplement: Table S6. Dataset of FOXO1 binding genes in inversely correlated genes with siFOXO1 and Ad-FOXO1, related to Figure 4 [file mmc7.xlsx]

## Sheet: Sheet1
	Supplemental Table S6: Data set of FOXO1 binding genes in inversely correlated genes with siFOXO1 and AdFOXO1
	siFOXO1-Down_AdFOXO1-Up_FOXO1 binding							siFOXO1-Up_AdFOXO1-Down_FOXO1 binding
		Gene	siFOXO1_TPM		AdFOXO1_TPM				Gene	siFOXO1_TPM		AdFOXO1_TPM
			log2_Fold_Change(M)	log2_mean_expression(A)	log2_Fold_Change(M)	log2_mean_expression(A)				log2_Fold_Change(M)	log2_mean_expression(A)	log2_Fold_Change(M)	log2_mean_expression(A)
	1	ABCA6	-2.97863	1.25485	0.891543	2.7792		1	ABAT	1.36712	0.499134	-0.552541	-1.4607
	2	ADK	-0.707854	4.44309	0.521631	6.47863		2	ABCC1	0.758557	6.01561	-0.599913	5.24106
	3	AIDA	-1.29971	5.97322	0.528512	5.83987		3	ABCC2	1.81193	0.753961	-0.736966	0.309589
	4	AKAP12	-1.64169	6.99197	1.33273	7.03269		4	ABCC3	4.12102	0.0605077	-1.72713	0.906208
	5	ANGPT2	-2.432	5.85697	2.77095	6.16473		5	ABHD2	1.15168	4.3243	-0.645188	3.81573
	6	API5	-0.770964	5.62999	0.506003	6.5724		6	ACAD11	1.30785	4.5637	-0.671539	2.38888
	7	ARHGAP21	-0.668843	5.58349	0.572288	5.55256		7	ACADSB	0.555579	2.58813	-0.594435	2.63636
	8	ARID3A	-1.80595	3.03719	1.34087	2.85313		8	ACSL5	1.37381	1.77776	-1.83178	1.58491
	9	ATP6V1H	-0.635408	6.12789	0.84712	5.99463		9	ADAM23	0.785155	3.4664	-0.652251	3.24069
	10	BCL2	-1.55738	0.594264	1.69032	-0.339267		10	ADAMTS6	1.66423	4.42188	-0.875355	2.00327
	11	BPGM	-0.730881	4.99246	0.718116	5.76403		11	ADAMTS9-AS2	3.50933	0.0650042	-0.938599	-2.58959
	12	C3orf38	-0.623984	3.84181	0.895611	4.54542		12	ADAMTSL1	2.90889	5.04061	-0.923742	2.79815
	13	CACYBP	-0.645559	5.10046	0.904716	6.92728		13	ADGRF5	1.09847	8.61414	-1.2222	4.00479
	14	CAP1	-2.47115	7.7897	0.550392	8.87191		14	ADGRG1	0.620829	6.61036	-1.70654	5.93137
	15	CASP12	-1.22777	2.92713	1.95269	-0.713313		15	ADGRG6	1.9354	5.24643	-0.822638	5.91403
	16	CASP7	-1.25886	5.91298	1.04289	6.29439		16	ALOX5AP	2.19265	-1.74018	-1.13124	-0.685917
	17	CBLB	-0.717431	4.56348	1.64998	4.19516		17	ALPK3	0.701025	5.52084	-0.86287	2.965
	18	CCDC68	-1.88897	-0.944484	2.06571	3.02199		18	AMIGO2	1.01074	4.31787	-1.3442	3.0699
	19	CCDC86	-0.819454	4.6184	0.534674	6.55883		19	ANGPTL2	1.39205	6.03231	-0.742076	4.00331
	20	CCNJL	-0.542845	4.10431	0.64453	3.68403		20	ANKRD1	1.39644	9.13114	-0.96071	6.45969
	21	CD55	-0.914125	7.56203	1.65289	7.12822		21	ANKS1A	0.741831	4.25844	-0.710774	3.453
	22	CDC14A	-1.30729	3.07319	2.68749	3.47797		22	ANO2	1.66838	2.90458	-1.88897	-0.944484
	23	CDC34	-0.572069	6.72765	0.687203	6.96756		23	APOB	2.08964	-0.313635	-1.38702	-2.2499
	24	CDK17	-1.09066	5.6967	0.500021	6.46588		24	APOL3	0.970429	3.9564	-0.762739	5.1223
	25	CDKL1	-0.581342	1.7021	1.05357	3.38874		25	APOLD1	1.29028	4.72153	-2.231	2.13698
	26	CHAC1	-2.48599	2.69717	0.777094	3.20002		26	AQP1	4.01354	4.04591	-2.55486	2.45375
	27	CHCHD3	-0.51844	5.58978	0.540112	6.53665		27	ARHGAP26	0.907621	3.43566	-1.57347	1.12016
	28	CITED2	-1.24152	6.27926	3.16045	7.03801		28	ARHGEF17	0.626073	6.07326	-0.818793	4.17917
	29	COL12A1	-2.11978	5.34899	0.571906	2.75844		29	ARL4C	0.920243	5.2618	-1.82299	3.10999
	30	CTSB	-1.33585	9.1837	0.721664	9.19824		30	ASPM	1.63524	2.31331	-0.902037	4.16251
	31	CTU1	-0.622244	1.24469	0.508563	2.36865		31	ATP6AP1L	0.644519	1.12135	-0.900464	-2.28673
	32	CXCL8	-2.1867	0.697422	1.96446	5.92802		32	ATP6V1G2	0.970456	0.050825	-1.69188	-2.09748
	33	DAPK2	-1.28317	1.95773	1.70922	0.188034		33	AZIN2	0.5603	0.518937	-0.520007	-0.655932
	34	DCN	-0.505235	-1.43704	7.22657	2.52402		34	BCAR1	1.00027	7.56364	-0.826217	6.92897
	35	DERA	-0.601463	5.02156	0.580498	5.7572		35	BCL9L	1.59224	5.40375	-1.09292	3.76679
	36	DNAJC6	-1.35701	1.05702	2.22827	1.18452		36	BHLHE40-AS1	2.15687	-0.355968	-1.29546	-2.5367
	37	DPCD	-0.583182	5.31129	0.61632	4.31536		37	BIN1	0.884317	5.89502	-1.00813	5.75313
	38	EEF1E1	-0.580479	4.91726	0.807237	6.85235		38	BMF	1.58887	5.18055	-2.94871	1.91796
	39	EIF2AK3	-0.984209	4.22763	1.51308	3.6185		39	BMX	0.968118	5.76539	-0.616842	6.94519
	40	ESM1	-2.07916	9.9776	3.3383	8.26772		40	BRIP1	0.788496	-0.205214	-1.46234	0.579169
	41	FABP5	-3.21293	9.18699	0.560645	9.1292		41	BTD	1.15406	5.32817	-0.543367	4.06246
	42	FER1L6	-2.57319	0.000288481	1.36565	-1.26059		42	C16orf86	1.27397	1.69357	-1.60666	-0.381096
	43	FOS	-1.68721	0.0823931	1.56618	2.52725		43	CACNA1A	0.624491	-1.74665	-1.52356	-2.88208
	44	GAB1	-1.69927	3.3606	1.89212	2.14141		44	CACNG6	1.95941	3.8476	-1.99366	1.18586
	45	GABARAPL2	-1.00867	6.94877	0.534813	6.97338		45	CAPN11	4.19411	3.29869	-1.33442	-0.453085
	46	GNA13	-0.77808	4.73529	0.90182	5.14244		46	CASC8	0.851477	-0.694555	-1.05184	-0.760385
	47	GRAMD1C	-0.611274	2.59547	0.997515	3.0373		47	CASP1	1.38422	3.3267	-1.33329	2.4904
	48	HAGLR	-0.97374	4.86469	0.505891	4.0603		48	CCDC17	1.24537	0.45456	-0.906891	-1.60545
	49	HEG1	-1.15759	4.96284	0.546106	4.49725		49	CCDC34	0.539866	3.43825	-1.03404	3.3489
	50	HERC1	-0.792251	4.25808	0.579674	4.40337		50	CCDC85C	1.09528	3.83156	-1.77524	2.36788
	51	HMGN4	-0.904287	5.70348	0.877116	5.59398		51	CCDC88C	0.610617	4.12498	-1.25999	2.61185
	52	HUS1	-0.940276	4.00495	1.05717	4.83529		52	CCL2	4.09769	6.84897	-2.13026	7.70103
	53	IL1RL1	-1.32048	1.65301	0.928591	8.23895		53	CD34	2.76506	8.57295	-1.41713	3.30311
	54	IRF6	-1.70395	2.89111	2.23103	3.56706		54	CD82	0.562588	5.82262	-1.05196	5.92754
	55	ITPKC	-0.846777	3.81845	0.611043	4.89768		55	CDC45	1.35931	2.35773	-0.531105	4.34621
	56	JAM3	-0.649306	7.82067	0.590604	6.8694		56	CDH24	1.40196	3.73131	-0.889817	2.88852
	57	JAZF1	-0.892591	3.61462	0.596601	3.71784		57	CDK1	1.59667	4.46282	-0.719858	5.86677
	58	KCNJ15	-0.821197	1.11547	0.63743	-1.15522		58	CDK6	0.899159	2.69447	-0.965512	1.82758
	59	KCNMB4	-0.584963	1.42998	1.56294	-0.402956		59	CDKN1C	1.70919	1.95893	-0.918316	0.583486
	60	KCNS3	-4.62936	-1.32918	2.20163	-1.63615		60	CDSN	0.750641	-0.291256	-0.736966	-0.883056
	61	KHDRBS3	-0.793423	3.52929	0.605095	2.87058		61	CEACAM21	0.855495	3.1524	-1.65535	0.0907103
	62	KLF6	-1.39687	6.92764	1.16023	6.50469		62	CELSR1	0.972932	1.91407	-1.36075	-0.504051
	63	KLHL35	-3.10962	-0.841116	0.788496	-1.79018		63	CEP126	1.30968	1.16073	-2.0313	1.20468
	64	LAMTOR5	-0.888242	7.10547	0.592576	7.75899		64	CEP162	0.587588	2.16564	-0.535759	2.0249
	65	MAFF	-1.33932	5.87012	0.789487	6.17951		65	CFAP57	4.17503	0.998249	-1.16993	-0.152003
	66	MCTP1	-0.842744	5.42587	1.1215	4.74741		66	CGNL1	1.56373	4.55692	-1.77467	3.8471
	67	MFSD1	-1.98325	5.60516	0.591045	5.86051		67	CIT	1.35138	1.83274	-0.538593	2.72347
	68	MFSD6	-0.920515	3.89589	1.43729	1.60617		68	CLDN11	2.03586	5.03496	-0.955423	7.73038
	69	MMP10	-1.49421	4.58202	4.90785	4.91598		69	CLDN15	1.56998	3.85366	-0.836074	1.851
	70	MYO1E	-1.04286	6.59075	1.6208	5.75291		70	CLHC1	1.25312	1.17253	-0.622633	-0.35526
	71	MYO6	-0.634306	5.87878	0.950032	4.70768		71	CLMN	0.868088	0.476688	-1.31786	0.16482
	72	NF2	-0.711605	4.05291	0.573715	4.76712		72	CMAHP	1.23283	1.44017	-0.960254	0.359833
	73	NOX4	-2.60881	3.88937	0.529047	3.86146		73	COL18A1	0.71333	9.2958	-0.569696	7.0182
	74	NSUN2	-0.631551	5.57467	0.582236	6.19849		74	COL1A2	2.83279	6.08202	-1.50654	1.08669
	75	NTN4	-0.564985	7.40029	1.81367	5.67978		75	CPNE5	1.53946	3.7983	-2.61609	1.40565
	76	OGFRL1	-1.47873	4.7697	1.84391	5.14306		76	CTF1	1.12029	0.439853	-2.32193	-1.02346
	77	OPTN	-1.10034	6.42447	0.620113	6.55969		77	CTSF	1.25188	5.86511	-0.943843	2.4934
	78	OSBPL10	-1.13354	4.88147	0.871536	4.94863		78	CUBN	1.98832	1.3045	-1.28758	0.0873949
	79	PALMD	-0.624261	7.67223	1.17647	6.75455		79	CYTL1	1.14252	6.29045	-0.689501	4.66379
	80	PAPSS2	-1.38079	5.60257	1.15952	7.34529		80	CYYR1	0.537962	5.33894	-1.38265	3.83537
	81	PCDH10	-0.838343	5.25156	1.3176	5.24496		81	DAPK1	0.750956	6.33409	-0.797296	4.76042
	82	PCDH19	-2.5933	1.49828	0.704544	-1.5367		82	DCHS1	0.808011	6.91259	-1.33635	3.79911
	83	PDE1C	-3.16993	-1.59946	3.72833	2.2864		83	DDIT4	2.31431	7.09167	-3.27447	5.76569
	84	PDE4B	-2.08607	5.53424	1.14669	6.2685		84	DDR2	0.520735	5.00829	-0.52201	5.02069
	85	PDLIM5	-1.10185	5.8068	0.532733	5.98061		85	DDX11	1.00516	3.78946	-0.508464	2.56748
	86	PGM2L1	-0.880666	3.28432	1.75647	3.95719		86	DDX60L	0.860105	3.65656	-1.02115	3.8063
	87	PIK3CA	-0.537782	4.79245	1.17582	4.63667		87	DENND3	1.25957	5.62798	-0.641478	3.77096
	88	PLEKHB2	-0.830322	6.53286	0.956475	6.66509		88	DHRS3	0.655681	4.88978	-1.50629	3.67915
	89	PRR16	-3.15754	-1.36465	1.35594	0.802297		89	DMD	1.33985	2.02607	-0.839535	1.83119
	90	PTRH2	-0.996057	5.69338	0.813948	6.9452		90	DNASE1L3	5.16993	0.584963	-1.93643	-0.817658
	91	RALGPS2	-1.30585	2.57512	1.14225	3.10469		91	DNMT3A	0.568105	5.09758	-0.819859	3.89019
	92	RAPGEF2	-1.23451	5.09946	0.517961	4.45196		92	DUSP4	0.591364	5.30601	-0.877482	4.8522
	93	RGCC	-0.736816	8.22259	0.973551	5.31205		93	DYNC2H1	0.606143	1.85397	-0.590887	-0.00856252
	94	RGL1	-0.663317	5.13953	0.77963	4.80868		94	DYSF	1.2501	8.01737	-1.05372	6.71431
	95	RGS20	-1.75382	3.96607	2.31125	3.27332		95	DZANK1	1.37851	0.89089	-0.561116	-0.432561
	96	RNF125	-1.66713	0.697504	1.16439	-1.20368		96	E2F8	1.79629	2.1791	-1.40303	2.61608
	97	RNF19A	-1.86896	6.17937	1.17539	5.00656		97	EFCAB13	0.745736	1.08656	-0.777608	0.359657
	98	RPF1	-0.89665	4.82892	0.657719	5.63045		98	EFNA1	0.793865	7.29864	-0.860156	5.46086
	99	SEMA6D	-0.582544	4.0914	3.61261	1.9698		99	EGFL7	0.943326	10.5418	-0.769061	9.39279
	100	SLC10A6	-1.79909	-1.10046	3.87774	-1.38306		100	EGFLAM	0.93587	-0.652359	-0.550197	-1.5614
	101	SLC1A1	-2.06871	3.33301	0.831558	5.05443		101	EGFR	0.888492	0.719253	-0.734018	0.337863
	102	SLC40A1	-2.39819	3.68452	3.53262	5.61731		102	ELK3	0.513306	6.99866	-1.80058	5.83008
	103	SNCAIP	-0.612491	3.81974	0.781855	2.47499		103	EMCN	1.2628	8.12805	-1.82056	4.70001
	104	SOD2	-1.47306	5.27134	2.69447	7.63042		104	ENC1	0.658727	3.93817	-1.52648	3.63114
	105	SPCS3	-1.82548	5.35236	0.512191	6.69356		105	ENTPD1	1.11304	4.42442	-0.797776	3.27467
	106	SPRED2	-1.17822	3.07196	0.87517	2.34062		106	EPAS1	0.654385	9.07102	-0.948104	8.0281
	107	SPRY1	-1.4425	3.37889	1.192	2.08657		107	EPHB1	2.27653	3.01797	-3.27302	-2.42238
	108	SUPT3H	-0.8024	1.72313	0.594678	1.86294		108	ERCC6	0.886132	2.92849	-1.10384	1.55911
	109	TBC1D19	-0.653642	2.07098	0.973768	2.22241		109	ERMP1	0.708272	4.3765	-0.915144	3.21032
	110	TCP11L1	-0.637024	3.66334	0.717381	2.77553		110	ESAM	0.908191	9.12192	-0.629126	8.03443
	111	TICAM1	-0.659024	4.31319	1.11579	4.36525		111	ETV6	0.773989	4.00875	-1.03617	3.34387
	112	TIMM22	-1.12463	5.26829	0.61174	5.99517		112	EWSAT1	2.0301	0.746234	-2.29546	-2.0367
	113	TMEM154	-0.700862	4.74549	0.521598	4.84396		113	EXO1	1.79518	-0.0738407	-0.892105	2.21159
	114	TMOD1	-2.10962	-1.34112	2.73603	0.990945		114	EZH1	1.23112	4.97241	-0.953236	2.89075
	115	TNFRSF10C	-1.08488	6.53747	1.02001	6.3946		115	F2RL2	0.597466	4.00139	-1.07757	3.35845
	116	TPST1	-1.46782	4.26248	0.564412	4.40653		116	F2RL3	0.602423	2.43214	-1.61952	1.53223
	117	UIMC1	-0.813507	5.05464	0.673103	5.41593		117	FAM131C	1.44057	-1.11621	-1.12858	-0.196921
	118	USP31	-1.09239	4.25548	1.14064	2.76882		118	FAM13A-AS1	1.21681	0.174003	-1.45251	-1.66967
	119	VDAC2	-0.903119	7.67189	0.641183	8.14917		119	FAM185A	0.506032	1.77908	-0.546542	1.5423
	120	VEGFC	-1.48875	2.9616	0.727845	5.03011		120	FAM200B	0.719824	3.2897	-0.577446	2.45544
	121	VGLL3	-2.00554	1.38128	1.86434	0.573718		121	FAM43A	1.2149	8.12858	-2.10736	6.72157
	122	VPS18	-0.573901	5.43059	0.659308	5.39445		122	FAM86B3P	2.21299	1.3815	-0.931828	-0.155574
	123	VPS4B	-1.00597	5.23308	0.591284	5.29022		123	FAS	1.14201	5.11016	-0.830208	3.18064
	124	WDR1	-1.20141	8.17079	0.736701	8.57199		124	FAT1	1.86921	0.519569	-2.16439	-0.703682
	125	ZBTB16	-1.46234	-0.420831	1.20138	1.9052		125	FLJ37453	0.871603	1.63115	-1.11636	0.88011
	126	ZFP36	-1.05534	4.43071	1.06046	3.40994		126	FLRT2	2.3858	5.6497	-1.1319	5.5285
	127	ZNF267	-0.911026	4.32637	1.16142	4.28669		127	FLT1	1.14962	7.8197	-0.728955	5.74091
	128	ZNF28	-0.55849	2.87618	1.00601	2.76303		128	FLT4	0.863509	6.28125	-1.09089	3.33622
								129	FMNL3	1.15503	6.04512	-1.01801	4.03758
								130	FRY	1.01295	3.11528	-0.728978	3.65432
								131	FXYD2	0.647119	0.992586	-2.05482	0.533303
								132	GABBR2	0.530742	2.55225	-0.729494	5.22472
								133	GALNT18	0.688056	-2.1299	-3.75489	-2.76641
								134	GEN1	1.56649	2.17281	-1.17901	2.16965
								135	GIPC2	1.53945	2.45678	-1.23522	2.72864
								136	GPR146	2.533	4.00851	-2.8625	0.246824
								137	GPR39	4.45121	-1.41825	-1.58496	-2.15094
								138	GPSM2	0.880585	2.5379	-1.03395	3.12342
								139	HECW2	1.33964	7.53103	-1.42266	3.98633
								140	HES1	1.45951	5.88922	-2.22531	4.19331
								141	HHIP	1.15673	7.62723	-0.782851	7.26671
								142	HIF3A	3.89482	-1.69645	-1.53867	0.695334
								143	HMGB2	0.666289	6.55888	-0.764196	7.60175
								144	HMMR	1.43622	3.10768	-1.5313	4.3458
								145	HOXB-AS3	1.11238	3.07724	-0.845829	1.57347
								146	HOXB3	1.13741	5.3353	-0.54706	3.42246
								147	HS3ST1	2.92118	2.60464	-2.23925	0.77955
								148	HTR2B	1.44015	1.55195	-2.17295	0.170537
								149	HTRA1	1.41223	8.98661	-0.91018	6.11416
								150	HYAL2	0.989086	9.10955	-1.19778	8.25173
								151	HYI	2.33586	7.34864	-0.652623	5.98166
								152	IFT140	0.655665	3.19573	-0.853159	2.19635
								153	IFT80	1.21512	4.18529	-0.680399	3.14136
								154	IL4R	0.556295	7.42077	-0.695145	5.09603
								155	IMMP2L	1.39653	3.53823	-0.831565	2.27575
								156	INTS6-AS1	0.812215	0.750936	-1.26894	-0.0786513
								157	IQUB	0.920566	-1.37622	-0.678072	-2.39793
								158	ITGA10	0.780819	6.73949	-1.38365	2.28637
								159	ITGB4	3.88264	-0.702535	-3.93411	-0.869445
								160	ITPR1	1.33933	2.59186	-0.534336	1.80322
								161	ITPR2	1.53488	3.34275	-1.71908	3.90917
								162	KANK3	1.11649	6.18322	-1.69868	2.76772
								163	KCNAB1	1.29917	0.851218	-0.702614	-0.620124
								164	KCNN4	3.51096	-1.56645	-2.14975	-1.56898
								165	KDM8	0.744606	2.13359	-0.764187	1.71552
								166	KDR	0.762924	8.94645	-0.683007	6.66793
								167	KIF22	0.837306	4.02628	-1.50147	4.99638
								168	KLF10	0.634	4.22773	-1.30327	3.80057
								169	KLF7	0.933491	3.81866	-0.627437	3.14964
								170	KLF9	0.998391	4.2498	-0.994353	3.17525
								171	KLHL3	0.612865	2.61386	-2.48393	0.706635
								172	KLHL6	1.0203	4.25539	-1.32638	2.8427
								173	KRBA2	0.657658	2.6962	-1.27903	1.29028
								174	KRT7	1.87869	0.249687	-0.842899	3.84234
								175	LAMB1	0.846351	9.3863	-0.582925	8.07066
								176	LAMB4	1.8413	-2.13824	-0.819428	-2.14668
								177	LDB2	0.547911	7.50911	-2.00651	5.53993
								178	LDLRAD4	1.60768	-1.4477	-1.45943	-2.91414
								179	LIFR-AS1	1.52356	-1.29711	-1.42742	-1.07216
								180	LIG1	0.603539	5.27354	-0.883701	4.57607
								181	LIMCH1	1.15004	5.21888	-1.51967	0.936158
								182	LIMS2	1.6087	3.53336	-1.41875	3.75202
								183	LINC00476	0.884224	2.44931	-0.524915	1.73754
								184	LINC00607	0.522285	4.14281	-2.8768	2.92897
								185	LINC00886	0.514573	-0.994252	-1.10309	-1.33742
								186	LINC00926	2.95606	1.79996	-1.18641	-1.19267
								187	LINC01611	0.646363	-1.79711	-1	-1.01457
								188	LIPG	1.44862	6.76345	-2.12811	5.85743
								189	LMOD1	0.83399	-1.7033	-0.710493	-2.82918
								190	LNX1	1.1197	2.32962	-0.580193	0.304452
								191	LOC441204	0.743283	2.0452	-3.02975	-2.54402
								192	LPP	1.28714	3.83734	-0.641942	3.54594
								193	LRP5	1.12784	6.30188	-1.49909	4.55277
								194	LRRC75A	0.616085	1.40565	-2.32193	-0.482892
								195	LTA	0.736966	-1.69041	-2.4021	-2.63545
								196	LTB4R	2.40298	3.19426	-1.67749	1.48029
								197	LTBP2	0.6644	7.66096	-1.35545	5.91039
								198	LYRM1	0.533149	6.08445	-0.643773	5.70248
								199	LYST	1.07546	3.04362	-0.703868	1.30799
								200	MACROD1	1.20309	2.38395	-0.556393	1.80927
								201	MAOA	0.952797	1.69673	-0.938135	2.48699
								202	MAP2	2.09886	3.56292	-1.1113	2.10655
								203	MATN2	1.58288	2.99933	-1.20645	-2.34019
								204	MCM7	1.59877	6.36894	-0.981767	5.83465
								205	ME3	1.22239	4.82143	-0.54203	4.27372
								206	MEF2C	0.902986	6.15332	-0.52905	3.95271
								207	MLIP	2.90182	-0.945019	-0.72262	2.86211
								208	MMP2	0.674575	10.1015	-0.674961	8.21049
								209	MTSS1	1.36356	6.55165	-1.08714	3.93863
								210	MYLK	0.628796	4.71152	-0.532146	3.29464
								211	MYO1B	0.645715	6.97864	-0.919325	4.99944
								212	MYO5C	1.11326	3.72655	-1.88287	1.06576
								213	MYRIP	0.970994	3.13626	-2.00765	1.91456
								214	NAALADL2	1.39232	1.0523	-0.652077	-0.9255
								215	NAV2	1.00909	4.69041	-1.15655	3.16804
								216	NCAPG	1.28639	2.92118	-0.622537	4.85785
								217	NEAT1	1.7165	7.50023	-0.871755	4.97317
								218	NEDD9	0.518623	6.89753	-0.853876	4.50333
								219	NEK6	0.707594	6.29467	-0.931079	5.22096
								220	NFE2L3	0.681394	5.74294	-0.810756	4.76855
								221	NFIB	1.30036	4.67787	-0.655319	4.72066
								222	NID1	0.973535	8.66084	-0.990162	5.60695
								223	NINJ1	0.881255	6.79395	-0.556221	6.02146
								224	NINJ2	1.13191	1.47669	-1.71297	0.812542
								225	NLGN1	1.08823	1.69467	-0.91983	2.83287
								226	NLRP1	0.750183	5.89394	-0.83344	4.58102
								227	NPAS2	0.695442	5.11007	-0.918167	3.89071
								228	NR2F2-AS1	1.32467	0.732726	-2.01728	1.73982
								229	NRARP	0.642758	4.25212	-1.2551	3.55355
								230	NREP	1.05605	8.15563	-1.76171	6.24822
								231	NUMA1	0.776083	6.747	-0.914793	5.40926
								232	OLFML3	0.619063	3.02103	-0.803797	1.61602
								233	PALD1	0.889569	6.65346	-0.99444	2.87573
								234	PAPLN	0.552173	1.10796	-0.777608	-0.125769
								235	PBX1	0.575052	2.94973	-1.77274	2.11903
								236	PBXIP1	0.554915	7.99774	-0.616162	5.30898
								237	PCDH12	0.581222	6.63242	-1.24498	3.36665
								238	PCDHGC3	0.71605	5.35622	-0.650704	3.26081
								239	PCED1B	0.550693	2.78124	-0.82432	1.06292
								240	PIGK	1.41459	4.71359	-0.542734	3.91291
								241	PIK3C2A	0.687716	6.35464	-0.595387	5.5513
								242	PIK3C2B	1.16141	4.47891	-2.39203	3.47697
								243	PIK3IP1	1.03994	5.04227	-1.35183	2.60949
								244	PIK3R1	1.62649	4.20556	-1.26341	3.30752
								245	PKD1L1	1.31434	3.07401	-1.9102	-0.830774
								246	PLAC1	2.59773	0.883827	-1.78241	-1.1088
								247	PLAT	1.76764	8.81544	-1.14282	5.34435
								248	PLEKHA6	1.31476	0.932385	-1.66721	1.15553
								249	PLK2	2.13888	8.06899	-1.05197	7.43888
								250	PLTP	2.29096	7.66055	-0.835218	5.7734
								251	PLXNA4	1.81943	-1.64668	-2.85889	0.566946
								252	PMEPA1	0.584963	3.06648	-2.06228	2.2821
								253	PMS1	0.654452	4.05406	-0.500877	3.40262
								254	PRCP	0.711516	10.0338	-1.07158	7.62463
								255	PRICKLE2	1.15587	1.15325	-0.911644	0.470177
								256	PRKCE	1.84044	4.60616	-0.814559	3.2987
								257	PROCR	1.00839	8.63898	-0.77181	9.31641
								258	PSD3	2.55883	0.657928	-0.854149	1.94309
								259	PSORS1C1	0.731939	1.5676	-0.64518	1.9314
								260	PTPN4	0.547488	2.41779	-0.794416	1.33831
								261	PTPRB	1.82177	6.73744	-1.55897	4.40241
								262	PTPRG-AS1	4.08746	-2.2782	-0.866733	-2.12303
								263	PTTG1	0.594648	5.49188	-0.687451	7.60948
								264	RAB40B	0.580815	3.67584	-0.805827	1.83587
								265	RAD51-AS1	1.67009	2.64651	-0.717157	0.759116
								266	RAD54L	1.26939	1.22924	-0.907614	1.86523
								267	RAPGEF4	1.83431	4.74903	-0.996847	1.69377
								268	RAPGEF5	1.70627	4.965	-0.726766	4.42947
								269	RARA	0.595618	4.926	-0.871552	4.32817
								270	RELL1	0.616728	4.77825	-0.948601	3.79623
								271	RGS12	0.938599	5.61008	-1.57799	3.25627
								272	RGS7BP	1.69632	-0.0408069	-2.82312	0.790073
								273	RHOBTB3	1.54396	5.80892	-0.793723	4.39235
								274	RNASE1	0.842292	8.72835	-1.25871	8.2242
								275	RNF141	0.530225	5.0125	-0.702146	4.53694
								276	RNF152	0.594232	3.15311	-0.597563	1.90285
								277	ROBO4	0.606326	9.06445	-0.907904	6.78684
								278	RPH3AL	1.37582	3.11014	-0.770416	2.66616
								279	RPS6KA2	0.853133	6.75533	-1.71818	5.01127
								280	RRAGB	1.71322	4.89399	-1.76916	2.24635
								281	SAMD12	1.29483	0.429826	-1.39232	-2.9477
								282	SAMD13	1.82521	1.87608	-1.43041	0.785596
								283	SCNN1A	1.23704	-2.21798	-1.64386	-2.82193
								284	SDCBP2	2.25678	2.75132	-1.27883	2.37494
								285	SEC24B-AS1	1.55639	0.806766	-1.19526	0.0622964
								286	SEMA6B	0.661339	8.37545	-1.24712	6.02376
								287	SERPINB1	1.00013	6.25014	-0.618593	4.97832
								288	SERPINE1	0.601854	11.2364	-0.700661	10.6581
								289	SETD6	0.919045	2.43772	-0.667856	1.64427
								290	SH2D3C	0.806108	7.31893	-2.3743	5.41366
								291	SH3RF2	1.67807	-1.89793	-1.97982	-1.48402
								292	SH3TC2	1.05658	0.528292	-1.83007	-1.55889
								293	SIDT2	0.741026	4.51945	-0.756271	3.32674
								294	SIRPB2	0.623659	3.30641	-2.92785	1.17762
								295	SLC39A11	0.529314	2.73715	-1.10692	0.931969
								296	SLC44A3	1.51765	0.985335	-1.09954	-1.70177
								297	SLC5A4	1.7015	2.49691	-2.848	-2.89793
								298	SLC6A6	1.87156	5.03507	-0.823024	4.6768
								299	SLCO2A1	4.77444	0.991291	-3.4245	-0.68368
								300	SMAD7	2.7505	1.66213	-1.63686	0.68237
								301	SMURF2	0.50188	6.34644	-0.630495	5.82082
								302	SNX10	1.14713	1.27844	-1.5119	-1.13302
								303	SORBS2	0.78633	4.43668	-1.4826	2.6092
								304	SOX13	0.851891	4.66702	-1.27551	3.55995
								305	SPNS2	1.1303	5.29034	-1.79763	3.87518
								306	SPOCK1	1.72007	8.49441	-0.747244	7.23607
								307	SPSB3	0.51365	6.51572	-0.605052	4.60485
								308	SREBF1	0.649904	6.29856	-0.696302	5.30977
								309	SSC5D	1.31969	1.02722	-1.3744	-1.20177
								310	SSH1	0.737547	6.37888	-0.537331	4.15424
								311	STARD4-AS1	2.23133	2.80272	-2	-0.0588937
								312	STARD8	1.11333	5.09582	-1.69791	3.12098
								313	STAT4	1.97085	-1.01457	-1.2854	-2.00116
								314	STOM	0.996318	8.55772	-0.558965	7.44851
								315	STRBP	0.639002	3.51642	-0.566304	2.42393
								316	STX3	0.747583	5.54412	-0.50547	4.05906
								317	STXBP5-AS1	1.6124	1.73977	-1.39046	-0.739173
								318	SULT1B1	2.64627	2.96005	-1.42269	4.20704
								319	SYNJ2	1.11814	5.38485	-1.45173	5.16482
								320	SYNPO	1.27797	6.73153	-1.67671	5.60442
								321	TBC1D2	1.59897	3.89372	-0.826208	3.63653
								322	TCEA2	0.53236	5.05539	-1.37028	3.32206
								323	TCTEX1D1	1.9845	2.80372	-1.47294	1.95059
								324	TCTEX1D4	1.00313	1.7032	-1.77761	-2.9477
								325	THSD4	0.633559	4.05338	-1.05288	2.67048
								326	TINAGL1	1.10608	8.63928	-0.76924	8.15108
								327	TM6SF1	1.52215	5.47312	-1.08026	3.29074
								328	TMEM237	0.80609	2.69288	-0.617087	3.22502
								329	TMEM260	0.608308	3.92004	-0.536682	2.25019
								330	TMEM44	0.598959	6.51942	-1.03726	4.45314
								331	TMEM87B	0.624785	4.71838	-0.604421	4.00376
								332	TNFRSF11A	1.87309	2.44751	-2.55264	2.06709
								333	TNFRSF25	1.12437	6.18453	-2.13856	1.37962
								334	TNS1	1.46762	3.94482	-2.07609	3.02718
								335	TPCN1	1.39783	4.24735	-1.3517	3.44351
								336	TRAF3IP2-AS1	0.521913	2.95472	-0.5025	1.83621
								337	TRAK1	0.576055	6.67	-0.689767	4.77115
								338	TRIB2	1.35798	4.79252	-2.11448	2.79276
								339	TSPAN5	0.764796	5.58246	-0.598142	5.56586
								340	TSPAN9	0.635961	6.56173	-0.92801	4.5817
								341	TTC25	0.896164	-1.02585	-0.719892	-2.19645
								342	TTF2	1.39865	3.01547	-0.664521	3.38363
								343	UBA7	0.747617	4.91048	-1.05947	3.84878
								344	UBASH3B	0.659786	2.72496	-0.763394	2.21762
								345	USHBP1	2.05802	4.60674	-1.18683	2.23033
								346	VWF	0.965494	9.56663	-1.96382	6.07446
								347	WDFY4	0.961526	0.406762	-1.32455	1.79978
								348	WDR27	1.0856	2.99698	-0.973848	1.22677
								349	XXYLT1-AS2	2.36821	3.85766	-0.771914	3.14511
								350	YPEL1	0.525052	2.92017	-2.25376	-0.816538
								351	ZCCHC2	0.944389	4.76277	-0.797956	3.02191
								352	ZCWPW2	1.3388	-0.886992	-0.672425	-1.30764
								353	ZEB1-AS1	1.3998	1.95086	-1.07997	1.48858
								354	ZMYND8	1.13431	5.83918	-1.02025	4.36811
								355	ZNF175	0.777446	3.28596	-0.689202	3.13954
								356	ZNF181	0.747276	3.23162	-0.676779	1.81865
								357	ZNF33B	0.725243	3.47532	-1.05399	1.76578
								358	ZNF366	1.38033	4.14828	-1.86113	0.590488
								359	ZNF438	1.35474	4.56294	-0.800031	3.6188
