# Supplementary material for: FOXO1 stimulates tip cell-enriched gene expression in endothelial cells
Source: iScience. 2024 Feb 16;27(3):109161. doi: 10.1016/j.isci.2024.109161 (PMC10914484; doi:10.1016/j.isci.2024.109161)
Supplement: Table S7. Gene list of GO analysis, related to Figures 4 and 5 [file mmc8.xlsx]

## Sheet: Sheet1
	Supplemental Table S7: Gene list of GO analysis
	siFOXO1-Down_AdFOXO1-Up_FOXO1 binding
	Category	Term	Term_name	Gene_list	-Log10(P-Value)
	GOTERM_BP_DIRECT	GO:0008285	Negative regulation of cell proliferation	RGCC, CXCL8, ZBTB16, NOX4, RAPGEF2, SPRY1, IRF6, NF2, EEF1E1, SOD2	2.58383
	GOTERM_BP_DIRECT	GO:0007507	Heart development	CASP7, CITED2, HEG1, CACYBP, PDLIM5, SOD2, CDKL1	2.573
	GOTERM_BP_DIRECT	GO:0038084	Vascular endothelial growth factor signaling pathway	PIK3CA, GAB1, VEGFC	2.34602
	GOTERM_BP_DIRECT	GO:0001525	Angiogenesis	ESM1, CXCL8, ANGPT2, PIK3CA, GAB1, EIF2AK3, JAM3	2.26633
	GOTERM_BP_DIRECT	GO:2000811	Negative regulation of anoikis	PIK3CA, PTRH2, BCL2	2.19759
	siFOXO1-Up_AdFOXO1-Down_FOXO1 binding
	Category	Term	Term_name	Gene_list	-Log10(P-Value)
	GOTERM_BP_DIRECT	GO:0001525	Angiogenesis	COL18A1, ROBO4, EGFL7, FLT1, EPAS1, FLT4, MMP2, SERPINE1, HIF3A, APOLD1, ELK3, FMNL3, EFNA1, ADGRG1, PTPRB, EMCN, NINJ1, KDR, CCL2, HOXB3, ANGPTL2, EPHB1	9.29185
	GOTERM_BP_DIRECT	GO:0007155	Cell adhesion	COL18A1, NLGN1, ITGB4, AMIGO2, NEDD9, PBXIP1, PCDH12, ADAMTSL1, ADGRG1, ADAM23, CCL2, SPOCK1, HES1, CD34, EGFL7, ENTPD1, CDSN, VWF, PRKCE, PCDHGC3, LAMB1, BMX, MTSS1, CLDN11, CLDN15, ITGA10, NINJ2, NINJ1, FAT1, BCAR1, DDR2	8.38384
	GOTERM_BP_DIRECT	GO:0016477	Cell migration	FLT1, ITGB4, MMP2, LAMB4, RHOBTB3, NEDD9, LAMB1, PBXIP1, PIK3C2A, PIK3C2B, FMNL3, EFNA1, ADGRG1, KDR, FAT1, CDK1, HES1, BCAR1	5.93087
	GOTERM_BP_DIRECT	GO:0098609	Cell-cell adhesion	CDSN, EMCN, ITGA10, FAT1, CDH24, PKD1L1, ESAM, CELSR1, CD34, LPP, EGFR, LIMS2	3.68585
	GOTERM_BP_DIRECT	GO:0022008	Neurogenesis	SPOCK1, DCHS1, NAV2, ERCC6, TRAK1, EPHB1, ETV6	3.63137
