# Supplementary material for: FOXO1 stimulates tip cell-enriched gene expression in endothelial cells
Source: iScience. 2024 Feb 16;27(3):109161. doi: 10.1016/j.isci.2024.109161 (PMC10914484; doi:10.1016/j.isci.2024.109161)
Supplement: Table S8. Gene list of FOXO1 binding in HUVEC and/or B-cell, related to Figure 6 [file mmc9.xlsx]

## Sheet: Sheet1
	Supplemental Table S8: Gene list of FOXO1 binding in HUVEC and/or B-cell
	HUVEC only binding genes			HUVEC and B-cell common binding genes			B-cell only binding genes
	1	AADACP1		1	AAK1		1	A4GALT
	2	AASDHPPT		2	ABCA10		2	AATBC
	3	AASS		3	ABCA6		3	ABCA1
	4	ABAT		4	ABCA8		4	ABCA7
	5	ABCA12		5	ABCC1		5	ABCD1P2
	6	ABCA4		6	ABCC4		6	ABCF1
	7	ABCA5		7	ABCG1		7	ABHD15
	8	ABCA9		8	ABLIM1		8	ABHD5
	9	ABCA9-AS1		9	ABTB1		9	ABI1
	10	ABCB11		10	ACAN		10	ACAP2
	11	ABCB4		11	ACOXL		11	ACBD3
	12	ABCB9		12	ACOXL-AS1		12	ACBD3-AS1
	13	ABCC2		13	ACP5		13	ACO2
	14	ABCC3		14	ADA		14	ACSF3
	15	ABCE1		15	ADAM19		15	ACSL3
	16	ABCG2		16	ADK		16	ACTE1P
	17	ABHD10		17	ADORA2A-AS1		17	ACTG1P21
	18	ABHD2		18	AFAP1		18	ACTR2
	19	ABI3BP		19	AFF1		19	ACTRT2
	20	ABL1		20	AFF3		20	ACY3
	21	ABL2		21	AFG1L		21	ADA2
	22	ABLIM2		22	AGBL3		22	ADAM17
	23	ABLIM3		23	AGO2		23	ADAM21P1
	24	ABR		24	AGPAT4		24	ADAM28
	25	ABRA		25	AGPAT5		25	ADAMDEC1
	26	ACAA2		26	AHCYL1		26	ADAMTS7
	27	ACAD11		27	AIDA		27	ADAMTSL4-AS1
	28	ACADSB		28	AKAP13		28	ADAP1
	29	ACCSL		29	AKT1S1		29	ADARB1
	30	ACER3		30	AKT2		30	ADARB2
	31	ACIN1		31	ALCAM		31	ADCY7
	32	ACKR4		32	ALG12		32	ADD1
	33	ACOT11		33	ALOX5AP		33	ADGRD1
	34	ACOT12		34	ANK3		34	ADGRG5
	35	ACOX1		35	ANKH		35	ADORA2A
	36	ACOX3		36	ANKRD11		36	ADPGK
	37	ACP2		37	ANKRD13A		37	ADPRHL1
	38	ACRV1		38	ANKRD40		38	ADRB2
	39	ACSL5		39	ANKRD44		39	AFF2
	40	ACSS1		40	ANKRD44-AS1		40	AGBL4
	41	ACSS3		41	ANKRD46		41	AGMAT
	42	ACTA2		42	ANKS1B		42	AGRP
	43	ACTBL2		43	ANO10		43	AIM2
	44	ACTL6A		44	ANO3		44	AIRE
	45	ACTN1		45	ANO6		45	AK6
	46	ACTN4		46	ANXA11		46	AKAP7
	47	ACTN4P1		47	AP1M1		47	AKNA
	48	ACTP1		48	AP1S3		48	ALDH5A1
	49	ACTR10		49	AP2A2		49	ALDH9A1
	50	ACTR6		50	AP3M2		50	ALG10B
	51	ACTRT1		51	AP4M1		51	ALOX15
	52	ACVRL1		52	APBB2		52	ALOX5
	53	ADAM18		53	ARHGAP10		53	AMFR
	54	ADAM2		54	ARHGAP17		54	AMN
	55	ADAM22		55	ARHGAP22		55	AMZ2
	56	ADAM23		56	ARHGAP24		56	AMZ2P1
	57	ADAM32		57	ARHGAP5		57	ANAPC16
	58	ADAM3A		58	ARHGDIB		58	ANKRD18DP
	59	ADAM5		59	ARID1A		59	ANKRD26P4
	60	ADAM7		60	ARID1B		60	ANKRD30BL
	61	ADAM9		61	ARID3A		61	ANKRD33B
	62	ADAMTS12		62	ARID5B		62	ANKRD36BP2
	63	ADAMTS19		63	ARIH1		63	ANKUB1
	64	ADAMTS6		64	ARL4C		64	ANXA6
	65	ADAMTS9		65	ARMC9		65	AOC1
	66	ADAMTS9-AS1		66	ARMH3		66	AP1B1
	67	ADAMTS9-AS2		67	ARRDC2		67	AP1M2
	68	ADAMTSL1		68	ARRDC3		68	AP3S1
	69	ADAR		69	ARSG		69	APBB1IP
	70	ADCY8		70	ASAP1		70	APC
	71	ADCY9		71	ASPH		71	APOBEC3G
	72	ADCYAP1		72	ASTN2		72	APOF
	73	ADCYAP1R1		73	ATAD2		73	APOL5
	74	ADD3		74	ATM		74	AQP4
	75	ADD3-AS1		75	ATP2B4		75	ARAP2
	76	ADGB		76	ATP6V1G2		76	ARHGAP15
	77	ADGRF1		77	ATP6V1G3		77	ARHGAP25
	78	ADGRF5		78	ATP8A1		78	ARHGAP45
	79	ADGRG1		79	ATXN1		79	ARHGAP6
	80	ADGRG6		80	ATXN7		80	ARHGEF18
	81	ADGRG7		81	AUTS2		81	ARHGEF6
	82	ADGRL2		82	AVL9		82	ARHGEF7
	83	ADGRL3		83	B3GAT2		83	ARID2
	84	ADGRV1		84	B4GALT1		84	ARL14EP
	85	ADH5P2		85	BACE2		85	ARL2BP
	86	ADH6		86	BACH2		86	ARMT1
	87	ADIPOQ-AS1		87	BANK1		87	ART1
	88	ADM		88	BCAS1		88	ASB13
	89	ADM5		89	BCAS3		89	ASB2
	90	ADRB1		90	BCL2L11		90	ASH1L
	91	ADRM1		91	BCR		91	ASH1L-AS1
	92	ADSS1		92	BCRP8		92	ASS1P1
	93	ADSS2		93	BICRAL		93	ATF6
	94	AFAP1L1		94	BIK		94	ATF7IP2
	95	AFAP1L2		95	BLOC1S5		95	ATP10D
	96	AFDN		96	BMF		96	ATP1B3
	97	AGAP1		97	BMS1P9		97	ATP2A3
	98	AGAP1-IT1		98	BRIP1		98	ATP2B2
	99	AGFG2		99	BROX		99	ATP5MG
	100	AGL		100	BTBD16		100	ATP6V1E1
	101	AGMO		101	BTD		101	ATP6V1G1P4
	102	AGO4		102	BTLA		102	ATXN10
	103	AGPAT3		103	BTRC		103	B3GLCT
	104	AGPS		104	C10orf105		104	B3GNTL1
	105	AHCYP2		105	C1orf112		105	B4GALT3
	106	AHNAK		106	C2orf88		106	BAIAP2L1
	107	AHR		107	C7orf50		107	BAIAP3
	108	AHSA1		108	C8orf37		108	BANP
	109	AIPL1		109	CA8		109	BBC3
	110	AK5		110	CABIN1		110	BCAS4
	111	AK9		111	CABLES1		111	BCL11A
	112	AKAP12		112	CACNA1A		112	BCL3
	113	AKAP6		113	CACNA1C		113	BCL7A
	114	AKAP8P1		114	CAMK2D		114	BCL7C
	115	AKAP9		115	CAP1		115	BCOR
	116	AKR1E2		116	CARMIL1		116	BCYRN1
	117	AKT3		117	CASC8		117	BEND5
	118	AKTIP		118	CASP10		118	BET1L
	119	ALDH1A1		119	CBFA2T3		119	BFSP2
	120	ALDH1A2		120	CBLB		120	BHLHA15
	121	ALDH1A3		121	CBLL1		121	BICD1
	122	ALDH6A1		122	CBLN2		122	BICD2
	123	ALDH7A1P2		123	CBX7		123	BIN2
	124	ALDH8A1		124	CCDC115		124	BIRC3
	125	ALG5		125	CCDC12		125	BLK
	126	ALK		126	CCDC50		126	BLM
	127	ALKBH8		127	CCDC77		127	BLNK
	128	ALPK3		128	CCDC88A		128	BLOC1S6
	129	ALS2		129	CCDC88C		129	BMI1
	130	ALX1		130	CCDC97		130	BMP3
	131	ALX4		131	CCM2		131	BMS1P10
	132	AMIGO2		132	CCND3		132	BMS1P11
	133	AMMECR1L		133	CCNG2		133	BMS1P13
	134	AMN1		134	CCNI		134	BOD1L1
	135	AMOTL1		135	CCNY		135	BOD1L2
	136	AMOTL2		136	CD180		136	BPNT1
	137	AMPD3		137	CD28		137	BRI3BP
	138	ANAPC10		138	CD47		138	BRIX1
	139	ANAPC13		139	CD53		139	BRWD1
	140	ANAPC5		140	CD55		140	BRWD1-AS1
	141	ANGPT1		141	CD82		141	BUB1B
	142	ANGPT2		142	CD86		142	C10orf55
	143	ANGPTL2		143	CDC42SE2		143	C10orf67
	144	ANGPTL5		144	CDH23		144	C11orf24
	145	ANK1		145	CDK13		145	C11orf53
	146	ANK2		146	CDK14		146	C12orf42
	147	ANKEF1		147	CDK17		147	C12orf77
	148	ANKFN1		148	CDK5R1		148	C16orf74
	149	ANKFY1		149	CDK6		149	C16orf78
	150	ANKIB1		150	CDKAL1		150	C17orf64
	151	ANKRD1		151	CDKL1		151	C1GALT1
	152	ANKRD13D		152	CDYL2		152	C1orf141
	153	ANKRD33		153	CEACAM21		153	C2orf76
	154	ANKRD50		154	CELA1		154	C3orf20
	155	ANKRD55		155	CEMIP2		155	C3orf52
	156	ANKRD6		156	CEP112		156	C5
	157	ANKRD9		157	CEP120		157	C5orf15
	158	ANKS1A		158	CEP135		158	C6orf99
	159	ANO2		159	CEP162		159	C7orf65
	160	ANO4		160	CEP295		160	C9orf129
	161	ANP32B		161	CEP44		161	C9orf152
	162	ANTXR1		162	CERK		162	CABP4
	163	ANXA1		163	CERT1		163	CACNA1D
	164	ANXA2		164	CFLAR		164	CACUL1
	165	ANXA5		165	CGNL1		165	CACYBPP3
	166	AOPEP		166	CHN2		166	CADPS
	167	AOX2P		167	CHRNA1		167	CALCB
	168	AP1G1		168	CHST11		168	CAMK1
	169	AP2M1		169	CHST15		169	CAMKMT
	170	AP2S1		170	CIPC		170	CAMLG
	171	AP5Z1		171	CITED2		171	CAMP
	172	APAF1		172	CLASP2		172	CAPN10
	173	APH1A		173	CLCN4		173	CAPN7
	174	APH1B		174	CLCN6		174	CAPZB
	175	API5		175	CLDN11		175	CARS2
	176	APIP		176	CLEC2D		176	CASD1
	177	APLP2		177	CLECL1		177	CASK
	178	APOB		178	CLIC4		178	CASP8AP2
	179	APOL3		179	CLMN		179	CASTOR3
	180	APOLD1		180	CLNK		180	CBWD1
	181	APP		181	CLTC		181	CBWD2
	182	APPL2		182	CMAHP		182	CBWD3
	183	AQP1		183	CMSS1		183	CBWD5
	184	AQP9		184	CNNM3		184	CCDC106
	185	ARAP3		185	CNOT2		185	CCDC137P
	186	AREL1		186	CNST		186	CCDC138
	187	ARF1		187	CNTNAP2		187	CCDC141
	188	ARF6		188	COA1		188	CCDC144B
	189	ARFGEF2		189	COBLL1		189	CCDC152
	190	ARHGAP12		190	COL20A1		190	CCDC191
	191	ARHGAP18		191	COMMD2		191	CCDC200
	192	ARHGAP21		192	CORO2B		192	CCDC6
	193	ARHGAP26		193	CPEB3		193	CCDC69
	194	ARHGAP26-AS1		194	CPNE5		194	CCDC73
	195	ARHGAP28		195	CRACD		195	CCNB2P1
	196	ARHGAP31		196	CREB5		196	CCNT1
	197	ARHGAP32		197	CROCC		197	CCR3
	198	ARHGEF12		198	CRYBG1		198	CCR6
	199	ARHGEF17		199	CSGALNACT1		199	CCR9
	200	ARHGEF2		200	CSMD2		200	CD19
	201	ARHGEF2-AS1		201	CSRNP1		201	CD1C
	202	ARHGEF26		202	CTBP2		202	CD22
	203	ARHGEF28		203	CTCF		203	CD247
	204	ARHGEF3		204	CTDSP1		204	CD27
	205	ARHGEF3-AS1		205	CTDSP2		205	CD2BP2
	206	ARHGEF37		206	CTF1		206	CD37
	207	ARL11		207	CTIF		207	CD38
	208	ARL4A		208	CTNNBIP1		208	CD40
	209	ARL5A		209	CTSB		209	CD48
	210	ARL5C		210	CUEDC1		210	CD69
	211	ARL6		211	CUL4B		211	CD72
	212	ARMC7		212	CYREN		212	CD79A
	213	ARNT2		213	CYRIA		213	CD81
	214	ARNTL		214	CYTH1		214	CD81-AS1
	215	ARNTL2		215	CYTH4		215	CD83
	216	ARPC1A		216	DAAM1		216	CD96
	217	ARRB1		217	DAPK2		217	CD99
	218	ARSB		218	DARS1		218	CDC123
	219	ARSJ		219	DARS1-AS1		219	CDC40
	220	ASAH1		220	DCP2		220	CDCA4P3
	221	ASAP2		221	DCUN1D3		221	CDCA7
	222	ASB11		222	DDI1		222	CDCA7L
	223	ASB15		223	DDIT4		223	CDHR3
	224	ASB15-AS1		224	DENND3		224	CDK19
	225	ASCC3		225	DENND4A		225	CDK5RAP1
	226	ASH2L		226	DENND5B		226	CELF2
	227	ASIC2		227	DGKD		227	CENPM
	228	ASPM		228	DIP2B		228	CENPU
	229	ASS1P10		229	DLEU7-AS1;DLEU1		229	CEP128
	230	ASS1P7		230	DLG2		230	CEP97
	231	ASTN1		231	DMAC2		231	CERS4
	232	ATAD1		232	DMD		232	CERS6
	233	ATE1		233	DMXL2		233	CFAP20DC
	234	ATE1-AS1		234	DNAJB2		234	CFAP20DC-AS1
	235	ATF2		235	DNASE1L3		235	CFAP251
	236	ATF7		236	DNM3		236	CFAP299
	237	ATF7IP		237	DNMBP		237	CHI3L2
	238	ATG10		238	DOCK10		238	CHL1
	239	ATG13		239	DOCK2		239	CHMP3
	240	ATG14		240	DOCK9		240	CHMP7
	241	ATG3		241	DPYSL2		241	CHRAC1
	242	ATG4A		242	DTNBP1		242	CHRNA6
	243	ATG7		243	DUSP1		243	CHRNA9
	244	ATOH8		244	EAPP		244	CHST9
	245	ATP11A		245	EBAG9		245	CHURC1-FNTB
	246	ATP13A3		246	EBF1		246	CIITA
	247	ATP2A2		247	ECE1		247	CKAP2
	248	ATP5F1CP1		248	ECE1-AS1		248	CLCN1
	249	ATP5PDP3		249	ECHDC3		249	CLEC16A
	250	ATP5PO		250	EEA1		250	CLEC17A
	251	ATP6AP1L		251	EFCAB1		251	CLLU1-AS1
	252	ATP6V0A1		252	EFNB2		252	CLN8
	253	ATP6V0E1		253	EIF2AK3		253	CLPTM1L
	254	ATP6V1A		254	EIF2B5		254	CNKSR2
	255	ATP6V1H		255	ELF2		255	CNN2
	256	ATP8B1		256	ELK3		256	CNOT11
	257	ATP8B4		257	ELMO1		257	CNOT6L
	258	ATP8B5P		258	ELOVL5		258	CNOT8
	259	ATP9A		259	EML4		259	CNPY3
	260	ATPSCKMT		260	EML6		260	CNR1
	261	ATRNL1		261	ENC1		261	CNR2
	262	ATRX		262	ENDOD1		262	CNTN6
	263	ATXN7L1		263	ENG		263	CNTRL
	264	AUH		264	ENPP3		264	COA6-AS1
	265	AXIN2		265	ENTPD1		265	COL19A1
	266	AXL		266	ENTPD1-AS1		266	COL2A1
	267	AZIN2		267	ENTPD4		267	COMMD3
	268	B3GNT5		268	EPB41		268	COPG1
	269	B3GNT6		269	EPCAM-DT		269	COPS4
	270	B4GALT4-AS1		270	EPHB1		270	COQ2
	271	BAALC		271	EPS15		271	CORO7-PAM16
	272	BAALC-AS2		272	EPS15L1		272	COTL1
	273	BABAM2		273	ERC2		273	COX19
	274	BAG3		274	ERGIC1		274	CPM
	275	BASP1-AS1		275	ESR2		275	CPNE3
	276	BATF		276	ESYT1		276	CPQ
	277	BAZ1A		277	ESYT2		277	CR1L
	278	BAZ1B		278	ETS1		278	CR2
	279	BAZ2A		279	ETV6		279	CRAMP1
	280	BBOF1		280	EVI2B		280	CRB2
	281	BBS10		281	EXD3		281	CRB3P1
	282	BCAR1		282	EXOC4		282	CREBL2
	283	BCAT1		283	EZH1		283	CREM
	284	BCKDHB		284	EZR		284	CRLF3
	285	BCL10		285	EZR-AS1		285	CRTC3
	286	BCL2		286	F13A1		286	CRYGS
	287	BCL2L14		287	FADS3		287	CSK
	288	BCL6B		288	FAM107B		288	CSMD2-AS1
	289	BCL9L		289	FAM185A		289	CTBP1
	290	BCO1		290	FAM43A		290	CTCFL
	291	BCO2		291	FAM53B		291	CTNNBL1
	292	BDH2		292	FBXO38		292	CTSH
	293	BEND4		293	FBXO8		293	CUL3
	294	BEND7		294	FCHSD2		294	CXCR4
	295	BHLHE40		295	FGGY		295	CXCR5
	296	BHLHE40-AS1		296	FILIP1L		296	CXXC5
	297	BHMT		297	FKBP5		297	CYB561A3
	298	BIN1		298	FLI1		298	CYBB
	299	BIN3		299	FLJ37453		299	CYBC1
	300	BIRC5		300	FLOT2		300	CYFIP2
	301	BLCAP		301	FMNL1		301	CYGB
	302	BLOC1S4		302	FOCAD		302	CYTIP
	303	BMERB1		303	FOS		303	CYTOR
	304	BMI1P1		304	FOXJ2		304	DANT2
	305	BMP6		305	FOXN3		305	DAPP1
	306	BMP8A		306	FOXO1		306	DBNDD1
	307	BMPER		307	FOXO3		307	DBNL
	308	BMPR1A		308	FOXP1		308	DCAF11
	309	BMPR1AP1		309	FOXP1-AS1		309	DCAF12
	310	BMPR2		310	FRAT2		310	DCC
	311	BMT2		311	FRMD4A		311	DCK
	312	BMX		312	FRMD4B		312	DCLRE1C
	313	BNC2		313	FRYL		313	DCP1B
	314	BNC2-AS1		314	FUZ		314	DDIAS
	315	BNIP2		315	FYN		315	DDX11L1;DDX11L5;DDX11L17;DDX11L16;DDX11L2
	316	BNIP3		316	GAB1		316	DDX17
	317	BNIP3L		317	GAB2		317	DDX18P3
	318	BNIP3P1		318	GABARAPL1		318	DDX28
	319	BNIP5		319	GABPB1		319	DDX54
	320	BOLA2P3		320	GALNT6		320	DDX6
	321	BORCS5		321	GALNTL6		321	DEAF1
	322	BPGM		322	GARRE1		322	DEF8
	323	BPNT2		323	GCNT1		323	DEFB115
	324	BPTF		324	GDPD5		324	DEFB131B
	325	BRAF		325	GET4		325	DEGS1
	326	BRD8		326	GLI3		326	DENND2D
	327	BRINP1		327	GMDS		327	DENND4B
	328	BRWD1P3		328	GMFG		328	DENND6B
	329	BTG1		329	GMPR		329	DGKG
	330	BZW1-AS1		330	GNA12		330	DHRS12
	331	BZW2		331	GNG12		331	DHRS9
	332	C11orf65		332	GNG7		332	DHTKD1
	333	C11orf86		333	GOLM2		333	DHX40
	334	C11orf91		334	GPC6		334	DHX8
	335	C11orf98P1		335	GPCPD1		335	DIAPH2
	336	C12orf40		336	GPR166P		336	DIP2C
	337	C12orf75		337	GPR19		337	DLAT
	338	C14orf93		338	GPR68		338	DLEC1
	339	C15orf54		339	GPRIN3		339	DLEU1-AS1;DLEU7
	340	C16orf82		340	GRAMD1C		340	DLG1
	341	C16orf86		341	GRID1		341	DLX3
	342	C17orf58		342	GRIK1		342	DNAJA2
	343	C1orf100		343	GRIP1		343	DNAJC16
	344	C1orf105		344	GRK5		344	DNAJC5B
	345	C1orf21		345	GRM8		345	DNMT1
	346	C1orf54		346	GSDME		346	DOCK8
	347	C1QTNF1		347	GSTP1		347	DOP1B
	348	C1QTNF3		348	GTDC1		348	DOT1L
	349	C1QTNF9B		349	GTF3C2		349	DPEP2
	350	C20orf197		350	H3P32		350	DPH7
	351	C20orf204		351	HACL1		351	DPY19L2P2
	352	C2CD3		352	HBP1		352	DRAM2
	353	C2CD4B		353	HCG27		353	DRG1
	354	C2CD5		354	HCN1		354	DTD1
	355	C3orf14		355	HDAC7		355	DTD1-AS1
	356	C3orf38		356	HDAC9		356	DTNB
	357	C3orf49		357	HECW2		357	DTWD1
	358	C3orf70		358	HECW2-AS1		358	DTX1
	359	C4BPAP2		359	HELZ		359	DTX2
	360	C4orf3		360	HEXIM1		360	DUS2
	361	C4orf51		361	HIBADH		361	DUSP10
	362	C5orf58		362	HIF1A		362	DUSP11
	363	C5orf66		363	HIP1		363	DUX4L26
	364	C6orf118		364	HIP1R		364	DUX4L9
	365	C8orf48		365	HIPK2		365	DYNLL1
	366	C8orf58		366	HIVEP2		366	DYNLRB2
	367	C8orf74		367	HMCN1		367	DYNLT3
	368	C9orf153		368	HMGB1		368	DYRK2
	369	C9orf163		369	HMGN4		369	DYRK3
	370	CA11		370	HMOX2		370	E2F4
	371	CAB39		371	HNRNPKP2		371	E2F5
	372	CABCOCO1		372	HNRNPL		372	EARS2
	373	CACHD1		373	HNRNPLL		373	ECHDC1
	374	CACNA2D1		374	HSBP1		374	EDEM1
	375	CACNA2D1-AS1		375	HTT		375	EEPD1
	376	CACNB1		376	ICAM2		376	EFCAB5
	377	CACNG6		377	IER3IP1		377	EFHC1
	378	CACYBP		378	IFNGR1		378	EGR2
	379	CADM2		379	IGF2BP3		379	EGR3
	380	CADM2-AS2		380	IGLC6		380	EHD1
	381	CADPS2		381	IKZF1		381	EHD3
	382	CALCRL		382	IL10RA		382	EHMT1
	383	CALD1		383	IL1RAP		383	EIF3B
	384	CALM1		384	IL20RB		384	EIF3D
	385	CALM2		385	IL4R		385	EIF4BP2
	386	CAMK1D		386	IL7		386	EIF4BP3
	387	CAMK1G		387	ILDR1		387	EIF4ENIF1
	388	CAMK2N1		388	ILRUN		388	EIF5B
	389	CAMSAP2		389	IMP4		389	ELF1
	390	CAMTA1		390	INO80		390	ELL3
	391	CAP2		391	INPP5A		391	ELOCP18
	392	CAPN11		392	INPP5D		392	ELP3
	393	CAPN2		393	INTS10		393	EMB
	394	CAPSL		394	IRAG1		394	EMP2
	395	CAPZA2		395	IRAK2		395	ENAM
	396	CARD10		396	ISG20		396	ENO4
	397	CARD16		397	ITGAE		397	ENSA
	398	CARD19		398	ITGB1		398	ENTHD1
	399	CARD8		399	ITPKB		399	EPN1
	400	CARTPT		400	ITPR1		400	EPN2
	401	CASC20		401	ITPR2		401	EPN2-AS1
	402	CASP1		402	JADE2		402	ERAP2
	403	CASP12		403	JAK1		403	ERBIN
	404	CASP3		404	JAKMIP2		404	ERC1
	405	CASP4		405	JARID2		405	ERN1
	406	CASP4LP		406	JAZF1		406	ERP29
	407	CASP7		407	KANK1		407	ERP44
	408	CASP8		408	KAT2B		408	ESF1
	409	CASS4		409	KAT6A		409	ESRRG
	410	CAV1		410	KAT6B		410	ETV5
	411	CAV2		411	KCNH6		411	ETV7
	412	CAVIN1		412	KCNH8		412	EVC2
	413	CAVIN2		413	KCNJ1		413	EVI2A
	414	CAVIN4		414	KCNMA1		414	EWSR1
	415	CBLN4		415	KCNMB4		415	EXOC2
	416	CBX5		416	KCNN3		416	EXOSC2
	417	CCAR2		417	KDM3A		417	F9
	418	CCDC110		418	KDM5A		418	FAM102A
	419	CCDC112		419	KDM8		419	FAM111B
	420	CCDC130		420	KHDRBS2		420	FAM117B
	421	CCDC148		421	KIAA0040		421	FAM120A
	422	CCDC148-AS1		422	KIAA0586		422	FAM156B
	423	CCDC149		423	KIAA1217		423	FAM170B
	424	CCDC168		424	KLF12		424	FAM170B-AS1
	425	CCDC17		425	KLF6		425	FAM177B
	426	CCDC171		426	KLF9		426	FAM189A1
	427	CCDC178		427	KLHL33		427	FAM193A
	428	CCDC190		428	KLHL6		428	FAM220A
	429	CCDC192		429	KMT2A		429	FAM227B
	430	CCDC3		430	KMT2C		430	FAM228A
	431	CCDC34		431	KRT8P28		431	FAM230E
	432	CCDC68		432	L3MBTL4		432	FAM230H
	433	CCDC80		433	LAMB4		433	FAM3C
	434	CCDC81		434	LAMC1		434	FAM71B
	435	CCDC85C		435	LAMP3		435	FAM71C
	436	CCDC86		436	LCK		436	FAM72A
	437	CCDC90B		437	LDLR		437	FAM72B
	438	CCL2		438	LHFPL2		438	FAM72D
	439	CCN1		439	LIMD1		439	FAM76B
	440	CCN2		440	LIMD2		440	FAM78A
	441	CCND1		441	LIMS1		441	FAM8A1
	442	CCNDBP1		442	LINC00161		442	FANCA
	443	CCNE2		443	LINC00309		443	FARS2
	444	CCNJ		444	LINC00426		444	FBH1
	445	CCNJL		445	LINC00477		445	FBLN5
	446	CCNL1		446	LINC00486		446	FBXO10
	447	CCNT2		447	LINC00548;LINC00598		447	FBXO11
	448	CCR7		448	LINC00887		448	FBXO30-DT
	449	CCSER1		449	LINC00926		449	FBXO46
	450	CD109		450	LINC01031		450	FBXW4P1
	451	CD151		451	LINC01104		451	FBXW8
	452	CD163L1		452	LINC01122		452	FCHO1
	453	CD200		453	LINC01307		453	FCMR
	454	CD274		454	LINC01310		454	FCRL1
	455	CD2AP		455	LINC01483		455	FCRL4
	456	CD34		456	LINC01531		456	FCRL5
	457	CD9		457	LINC01561		457	FCRLA
	458	CD93		458	LINC01812		458	FCRLB
	459	CDC14A		459	LINC01816		459	FERMT3
	460	CDC20B		460	LINC01968		460	FEZF2
	461	CDC34		461	LINC02085		461	FFAR2
	462	CDC42EP3		462	LINC02181		462	FGD4
	463	CDC45		463	LINC02363		463	FGD6
	464	CDC7		464	LINC02530		464	FGFRL1
	465	CDH11		465	LINC02694		465	FHIT
	466	CDH12		466	LINC02709		466	FKBP15
	467	CDH13		467	LINC02789		467	FLJ40194
	468	CDH18		468	LMO2		468	FLT1P1
	469	CDH19		469	LMTK2		469	FLT3
	470	CDH2		470	LNCAROD;LOC105378305		470	FMN2
	471	CDH20		471	LNX1		471	FNBP1
	472	CDH24		472	LOC100128966;FAM53C		472	FNDC1
	473	CDH26		473	LOC100129844		473	FOXP4
	474	CDH5		474	LOC100131264		474	FOXP4-AS1
	475	CDH6		475	LOC100132242		475	FRA10AC1
	476	CDH8		476	LOC100506403;RUNX1		476	FRMD5
	477	CDK1		477	LOC100967223		477	FUT8
	478	CDK12		478	LOC101927851		478	FYTTD1
	479	CDK4P1		479	LOC101927964		479	FZR1
	480	CDK6-AS1		480	LOC101927974		480	G6PC
	481	CDKN1C		481	LOC101928304		481	GAD2
	482	CDKN2B-AS1		482	LOC105371348;TERF2IP		482	GADD45B
	483	CDKN3		483	LOC105372672		483	GAK
	484	CDSN		484	LOC105375304		484	GALNT14
	485	CDT1		485	LOC105375972		485	GALNT2
	486	CEACAM16		486	LOC107984360		486	GAPT
	487	CEACAM22P		487	LOC107986084;USP4		487	GARS1
	488	CECR2		488	LOC107986115		488	GATAD2A
	489	CELSR1		489	LOC107987457;PPP1R18		489	GBA
	490	CEP126		490	LOC283387		490	GCC2
	491	CEP192		491	LOC345471		491	GCN1
	492	CEP295NL		492	LOC389199		492	GCNT1P3
	493	CEP350		493	LOC441204		493	GCSAM
	494	CEP63		494	LOC644909		494	GDI2
	495	CEP78		495	LOC93463		495	GGA2
	496	CEP85L		496	LOXL2		496	GGTA1
	497	CER1		497	LPIN2		497	GHR
	498	CFAP221		498	LPP		498	GINS3
	499	CFAP57		499	LPP-AS1		499	GK2
	500	CFDP1		500	LRCH1		500	GLB1L
	501	CFL2		501	LRP10		501	GLRX5
	502	CGGBP1		502	LRP3		502	GLT1D1
	503	CHAC1		503	LRRC8C		503	GLULP6
	504	CHCHD3		504	LRRC8D		504	GMFB
	505	CHD1		505	LRRFIP1		505	GNAL
	506	CHD2		506	LRRK1		506	GNAZ
	507	CHD7		507	LRRK2		507	GNG2
	508	CHD8		508	LY75		508	GOLGA3
	509	CHD9		509	LYRM1		509	GORASP1
	510	CHEK1		510	LYVE1		510	GOT2P7
	511	CHGA		511	MACROD2		511	GPAT4
	512	CHIC2		512	MAMDC2		512	GPATCH11
	513	CHKA		513	MAML2		513	GPER1
	514	CHMP4B		514	MAML3		514	GPLD1
	515	CHP1P3		515	MAP1LC3B		515	GPR137B
	516	CHRM2		516	MAP2		516	GPR160
	517	CHRM3		517	MAP3K8		517	GPR18
	518	CHRM3-AS2		518	MAP4K3		518	GPR33
	519	CHRNB3		519	MAP4K3-DT		519	GPR34
	520	CHROMR		520	MAP4K4		520	GPR82
	521	CHST1		521	MAPK10		521	GPT2
	522	CHST12		522	MAPKAP1		522	GRAMD4
	523	CHSY1		523	MARCHF3		523	GRAP
	524	CIBAR2		524	MARCHF6		524	GRAPL
	525	CIC		525	MARCHF8		525	GRB7
	526	CIR1		526	MAZ		526	GRHPR
	527	CISD1		527	MBNL1		527	GRIK1-AS2;BACH1
	528	CIT		528	MBNL2		528	GRK2
	529	CLASP1		529	MBP		529	GSAP
	530	CLCN3		530	MCC		530	GTF2IRD2
	531	CLDN10		531	MCCC1		531	GTPBP8
	532	CLDN10-AS1		532	MCM7		532	GUCY2C
	533	CLDN15		533	MCPH1		533	HACD2
	534	CLDN16		534	MCTP1		534	HACD4
	535	CLDN5		535	MCTP2		535	HAUS6P1
	536	CLEC14A		536	MCUB		536	HDAC1
	537	CLEC9A		537	MDFIC		537	HDAC4
	538	CLHC1		538	MDM2		538	HDAC4-AS1
	539	CLIC5		539	MDM4		539	HELQ
	540	CLIP1		540	MEF2A		540	HEMGN
	541	CLIP4		541	MEF2C		541	HERPUD1
	542	CLK3		542	METTL7A		542	HEXIM2
	543	CLNS1AP1		543	MFNG		543	HFM1
	544	CLRN3		544	MFSD4A		544	HHLA1
	545	CLVS2		545	MGAT1		545	HIVEP3
	546	CMIP		546	MGAT5		546	HLA-DMB
	547	CMTM2		547	MGLL		547	HLA-DOA
	548	CMTM7		548	MGMT		548	HLA-DQA1
	549	CMTM8		549	MICU2		549	HLA-DQB1
	550	CMYA5		550	MIDEAS		550	HLA-DRB1
	551	CNBD1		551	MIR1207		551	HMBOX1
	552	CNBP		552	MIR1255A		552	HMCES
	553	CNGA3		553	MIR150		553	HMGB3P4
	554	CNGB3		554	MIR1913		554	HPCAL1
	555	CNIH3		555	MIR28		555	HPS3
	556	CNKSR3		556	MIR3681HG		556	HRK
	557	CNN2P6		557	MIR548C		557	HS2ST1
	558	CNN3		558	MIR548J		558	HSP90AB3P
	559	CNPPD1		559	MIR548P		559	HSPA4
	560	CNRIP1		560	MIR582		560	HSPBP1
	561	CNTLN		561	MIR920		561	HSPD1
	562	CNTN5		562	MME		562	HTR1F
	563	COBL		563	MOXD1		563	HTR3A
	564	COG1		564	MRPL1		564	HTRA4
	565	COIL		565	MRPL15		565	HVCN1
	566	COL12A1		566	MS4A2		566	ICE1
	567	COL13A1		567	MTHFR		567	ICOSLG
	568	COL14A1		568	MTOR		568	IFI30
	569	COL18A1		569	MTSS1		569	IFNA1
	570	COL18A1-AS1		570	MYCBP2		570	IFNAR2
	571	COL1A2		571	MYO16		571	IFNGR2
	572	COL21A1		572	MYO1B		572	IFNLR1
	573	COL25A1		573	MYO1D		573	IFT57
	574	COL25A1-DT		574	MYO1E		574	IGHA2
	575	COL3A1		575	MYO5C		575	IGHD
	576	COL4A1		576	MYO9B		576	IGHM
	577	COL4A2		577	MYOF		577	IGHV2-70D
	578	COL4A6		578	MYOZ2		578	IGKC
	579	COL5A2		579	NABP1		579	IGKV2-24
	580	COL8A1		580	NCBP3		580	IGLC7
	581	COLEC10		581	NCK1		581	IGLV4-3
	582	COLEC12		582	NCOA1		582	IGLV7-46
	583	COLGALT1		583	NDUFAF6		583	IGLV8-61
	584	COQ8A		584	NDUFB9		584	IGLV8OR8-1
	585	CORO1C		585	NEAT1		585	IGSF21
	586	COX15		586	NEDD9		586	IGSF6
	587	COX18		587	NEK10		587	IKZF2
	588	COX20		588	NEK6		588	IKZF3
	589	COX5BP2		589	NF1		589	IL13RA1
	590	COX7A2		590	NFATC1		590	IL16
	591	COX7A2L		591	NFATC3		591	IL19
	592	CP		592	NFIA		592	IL20RA
	593	CPA3		593	NFIA-AS2		593	IL21R
	594	CPEB2		594	NFX1		594	IL2RA
	595	CPEB4		595	NIBAN3		595	IL4I1
	596	CPED1		596	NINJ1		596	ILDR2
	597	CPNE2		597	NINJ2		597	ING1
	598	CPNE4		598	NINJ2-AS1		598	INPP5B
	599	CPNE7		599	NIPAL4		599	INSIG1
	600	CPNE8		600	NKIRAS1		600	INSIG2
	601	CPOX		601	NLK		601	IP6K3
	602	CPPED1		602	NMD3		602	IQCB1
	603	CPT1A		603	NMRAL1		603	IQCD
	604	CPVL		604	NOD1		604	IQSEC1
	605	CPVL-AS1		605	NOP14		605	IRAG2
	606	CRACDL		606	NR3C1		606	IRF2
	607	CRACR2B		607	NRARP		607	IRF8
	608	CRADD		608	NRCAM		608	IRS1
	609	CREB1		609	NRP2		609	ITGB2
	610	CREB3L2		610	NSMCE1		610	ITGB7
	611	CREB3L4		611	NSMCE2		611	ITM2B
	612	CREBRF		612	NTF3		612	ITPRIPL2
	613	CRIM1		613	NUAK1		613	ITSN2
	614	CRIPT		614	NUDCD3		614	IZUMO4
	615	CROCC2		615	NUFIP1		615	JADE1
	616	CRPP1		616	NUP160		616	JADE3
	617	CRPPA		617	NUP88		617	JAML
	618	CRTC2		618	OAS1		618	JARID2-AS1
	619	CRY1		619	OGA		619	JCHAIN
	620	CRYBB2P1		620	OGFRL1		620	JDP2
	621	CRYL1		621	OR2AG2		621	JUND
	622	CRYM		622	OSBPL10		622	KANK2
	623	CRYZL1		623	OSBPL3		623	KARS1P1
	624	CRYZL2P-SEC16B;SEC16B		624	OTUD1		624	KATNAL1
	625	CSDE1		625	OTULINL		625	KATNBL1
	626	CSF2		626	PACS1		626	KBTBD8
	627	CSMD1		627	PAFAH1B1		627	KCNA3
	628	CSMD3		628	PAG1		628	KCNA6
	629	CSNK1A1L		629	PALM2AKAP2		629	KCNG2
	630	CSNK1E		630	PAN3		630	KCNQ3
	631	CSPG4BP		631	PAPSS1		631	KDM2B
	632	CSPP1		632	PARM1		632	KDM7A
	633	CSRP1		633	PARN		633	KIAA2026
	634	CST3		634	PARP12		634	KIF16B
	635	CSTF2T		635	PBXIP1		635	KIF3B
	636	CT69		636	PCDH9		636	KIF5C
	637	CTAGE1		637	PCDH9-AS4		637	KIT
	638	CTAGE14P		638	PCDHGA2		638	KLF13
	639	CTBS		639	PCDHGC3		639	KLF2
	640	CTDSPL2		640	PCDHGC5		640	KLHDC4
	641	CTF2P		641	PCED1B		641	KLHL14
	642	CTH		642	PCGF5		642	KLHL24
	643	CTHRC1		643	PCNP		643	KLHL5
	644	CTNNA1		644	PDE11A		644	KLHL6-AS1
	645	CTNNA3		645	PDE4B		645	KLRB1
	646	CTNNAL1		646	PDE4D		646	KMO
	647	CTNND1		647	PDIA5		647	KNTC1
	648	CTRL		648	PDLIM1		648	KREMEN1
	649	CTSC		649	PDS5A		649	KRT8P17
	650	CTSF		650	PEAK1		650	KRTAP16-1
	651	CTSL		651	PHF19		651	KRTAP4-11
	652	CTSS		652	PHF3		652	KYNU
	653	CTU1		653	PHTF2		653	L3MBTL3
	654	CUBN		654	PIGK		654	LANCL1
	655	CUTALP		655	PIGV		655	LAPTM5
	656	CUTC		656	PIK3AP1		656	LARGE1
	657	CWC15		657	PIK3C2B		657	LARS1
	658	CWC22		658	PIK3CA		658	LBH
	659	CX3CL1		659	PIK3CD		659	LBR
	660	CXADR		660	PIK3CG		660	LCLAT1
	661	CXCL17		661	PIK3IP1		661	LDB3
	662	CXCL8		662	PIK3IP1-DT		662	LEPROTL1
	663	CXXC4		663	PIK3R1		663	LGMN
	664	CXXC4-AS1		664	PIM1		664	LHFPL6
	665	CYB5B		665	PIP4K2A		665	LHPP
	666	CYB5R3		666	PITPNC1		666	LIG4
	667	CYBRD1		667	PKIG		667	LILRA4
	668	CYCSP53		668	PLA2R1		668	LIME1
	669	CYP17A1-AS1;WBP1L		669	PLCG2		669	LIMS1-AS1
	670	CYP19A1		670	PLCL2		670	LIN9
	671	CYP1D1P		671	PLCXD2		671	LINC-PINT
	672	CYP2AC1P		672	PLEKHG1		672	LINC00200
	673	CYP46A1		673	PLEKHG7		673	LINC00208
	674	CYTH2		674	PLEKHM3		674	LINC00298
	675	CYTL1		675	PLPP3		675	LINC00299
	676	CYYR1		676	PLSCR1		676	LINC00311
	677	CYYR1-AS1		677	PLXNB2		677	LINC00336
	678	DAB1		678	PLXND1		678	LINC00399
	679	DAB2IP		679	PMS2P3		679	LINC00462
	680	DAGLB		680	PNPLA8		680	LINC00484
	681	DAOA		681	PNRC1		681	LINC00487
	682	DAPK1		682	POLK		682	LINC00582
	683	DAPK1-IT1		683	POLR1A		683	LINC00652
	684	DAPK3		684	POLR2DP2		684	LINC00862
	685	DBX2		685	POMP		685	LINC00865
	686	DCAF17		686	POU2F2		686	LINC00870
	687	DCAF5		687	PPM1L		687	LINC00877
	688	DCBLD1		688	PPP1R16B		688	LINC00885
	689	DCHS1		689	PPTC7		689	LINC00910
	690	DCHS2		690	PRDM1		690	LINC00976;CCDC26;LINC00977
	691	DCLK1		691	PRDM10		691	LINC01013
	692	DCLK2		692	PREX1		692	LINC01108
	693	DCN		693	PRKCA		693	LINC01185
	694	DCTD		694	PRKCE		694	LINC01221
	695	DCTN6		695	PRKCE-AS1		695	LINC01252
	696	DDAH1		696	PRKCH		696	LINC01270
	697	DDC		697	PRKG1		697	LINC01315
	698	DDC-AS1		698	PRRC2B		698	LINC01343
	699	DDI2		699	PSAP		699	LINC01345
	700	DDIT4L		700	PSMA8		700	LINC01381
	701	DDN		701	PSME4		701	LINC01409
	702	DDR2		702	PTCH1		702	LINC01450
	703	DDX1		703	PTK2		703	LINC01506
	704	DDX10		704	PTPRC		704	LINC01585
	705	DDX10P1		705	PTPRD		705	LINC01644
	706	DDX11		706	PTPRE		706	LINC01767
	707	DDX27		707	PUS7		707	LINC01793
	708	DDX39B		708	PWP2		708	LINC01811
	709	DDX39B-AS1		709	PXK		709	LINC01814
	710	DDX46		710	PYGB		710	LINC01852
	711	DDX47		711	RAB30		711	LINC01854
	712	DDX60		712	RAB43		712	LINC01874
	713	DDX60L		713	RABGAP1L		713	LINC01941
	714	DEK		714	RAD51B		714	LINC02049
	715	DENND2B		715	RALGDS		715	LINC02346
	716	DENND5A		716	RALGPS2		716	LINC02470
	717	DEPDC5		717	RAP1B		717	LINC02471
	718	DEPP1		718	RAP1GAP2		718	LINC02526
	719	DERA		719	RAPGEF1		719	LINC02528
	720	DFFA		720	RAPGEF2		720	LINC02532
	721	DGKE		721	RAPGEF5		721	LINC02541
	722	DGKH		722	RAPGEF6		722	LINC02611
	723	DGKI		723	RASA3		723	LINC02649
	724	DGLUCY		724	RASGEF1B		724	LINC02798
	725	DHRS3		725	RASGRP3		725	LINC02800
	726	DHX29		726	RASSF2		726	LINGO3
	727	DIAPH1		727	RASSF3		727	LNPEP
	728	DIAPH1-AS1		728	RASSF6		728	LOC100128164
	729	DIO2		729	RB1		729	LOC100128325
	730	DIPK1B		730	RBFOX2		730	LOC100129215
	731	DIPK1C		731	RBL1		731	LOC100129484
	732	DIPK2A		732	RBM17		732	LOC100130207;SUMF1
	733	DIPK2B		733	RBM26		733	LOC100130357
	734	DISC1		734	RBM6		734	LOC100132202
	735	DISC1-IT1		735	RBPJ		735	LOC100418723
	736	DISP1		736	RC3H2		736	LOC100419739
	737	DISP3		737	RCBTB2		737	LOC100421246
	738	DIXDC1		738	RCC2P1		738	LOC100421465
	739	DKK1		739	RCOR1		739	LOC100422325
	740	DKK2		740	RERE		740	LOC100505585;ARHGEF1
	741	DLC1		741	RFTN1		741	LOC100506098
	742	DLGAP1		742	RGS20		742	LOC100506302
	743	DLGAP2		743	RGS3		743	LOC100506725
	744	DLL4		744	RGS6		744	LOC100996384
	745	DMRT1		745	RHOH		745	LOC100996404
	746	DMRTA1		746	RIC1		746	LOC100996643
	747	DNAH17		747	RICTOR		747	LOC101060042
	748	DNAH3		748	RIPOR1		748	LOC101927354
	749	DNAH5		749	RN7SKP106		749	LOC101927533
	750	DNAH8		750	RN7SKP117		750	LOC101928075
	751	DNAI1		751	RN7SKP226		751	LOC101928626
	752	DNAJB12		752	RN7SKP293		752	LOC101928881
	753	DNAJC13		753	RN7SKP50		753	LOC101929452
	754	DNAJC17		754	RN7SL105P		754	LOC101929551
	755	DNAJC6		755	RN7SL108P		755	LOC101929583
	756	DNMBP-AS1		756	RN7SL116P		756	LOC102724323
	757	DNMT3A		757	RN7SL328P		757	LOC105372240;JSRP1
	758	DOCK1		758	RN7SL382P		758	LOC105375971
	759	DOCK4		759	RN7SL752P		759	LOC105376116
	760	DOCK6		760	RN7SL756P		760	LOC105376453
	761	DPCD		761	RNA5-8SP2		761	LOC112267871
	762	DPEP3		762	RNA5SP141		762	LOC150051
	763	DPH5		763	RNA5SP193		763	LOC284241
	764	DPH6		764	RNA5SP322		764	LOC285453
	765	DPP9		765	RNA5SP335		765	LOC343052
	766	DPYD		766	RNA5SP397		766	LOC347097
	767	DPYD-AS1		767	RNASEH2B		767	LOC400553
	768	DPYD-AS2		768	RNF121		768	LOC439933
	769	DPYSL3		769	RNF144A		769	LOC441666
	770	DRAM1		770	RNF145		770	LOC646012
	771	DROSHA		771	RNF216		771	LOC646938
	772	DSE		772	RNF216-IT1		772	LOC728877
	773	DST		773	RNU1-138P		773	LONRF1
	774	DTD2		774	RNU1-150P		774	LPIN1
	775	DTL		775	RNU1-2		775	LRBA
	776	DTWD2		776	RNU1-63P		776	LRGUK
	777	DTX3L		777	RNU2-52P		777	LRRC2
	778	DUS4L-BCAP29;BCAP29		778	RNU2-64P		778	LRRC31
	779	DUSP19		779	RNU4-24P		779	LRRC32
	780	DUSP23		780	RNU4-50P		780	LSP1
	781	DUSP4		781	RNU5F-3P		781	LTB
	782	DUSP5		782	RNU6-1091P		782	LY86
	783	DUSP6		783	RNU6-1167P		783	LY86-AS1
	784	DUT		784	RNU6-1324P		784	LY9
	785	DYNC1I1		785	RNU6-1329P		785	LYL1
	786	DYNC1I2		786	RNU6-178P		786	LYPD6B
	787	DYNC1LI2		787	RNU6-340P		787	LYPLA1
	788	DYNC2H1		788	RNU6-418P		788	LYPLAL1
	789	DYSF		789	RNU6-487P		789	LYPLAL1-DT
	790	DZANK1		790	RNU6-565P		790	LYRM4
	791	E2F8		791	RNU6-607P		791	LYRM7
	792	EBNA1BP2		792	RNU6-622P		792	LYSMD1
	793	EDA		793	RNU6-627P		793	LYSMD2
	794	EDC3		794	RNU6-710P		794	LZTFL1
	795	EDEM3		795	RNU6-745P		795	MAD1L1
	796	EDIL3		796	RNU6-761P		796	MADD
	797	EDN1		797	RNU6-82P		797	MAG
	798	EDNRB		798	RNU6-845P		798	MAK
	799	EDRF1		799	RNU6-855P		799	MALT1
	800	EEF1A1P16		800	RNU6-918P		800	MAN1A1
	801	EEF1A1P28		801	RNU6-925P		801	MAP1LC3A
	802	EEF1A1P36		802	RNU6-936P		802	MAP2K1
	803	EEF1AKMT1		803	RNU7-126P		803	MAP2K3
	804	EEF1B2P1		804	RNU7-80P		804	MAP3K15
	805	EEF1B2P6		805	ROR1		805	MAP3K9
	806	EEF1B2P8		806	RORA		806	MAPK11
	807	EEF1DP8		807	RPAIN		807	MAPK14
	808	EEF1E1		808	RPH3AL		808	MAPK1IP1L
	809	EEF1GP4		809	RPL12P12		809	MAPKAPK2
	810	EEF2K		810	RPL12P7		810	MARCHF1
	811	EFCAB10		811	RPL15P16		811	MARF1
	812	EFCAB11		812	RPL17P33		812	MAST2
	813	EFCAB13		813	RPL21P106		813	MAT2B
	814	EFCAB14		814	RPL21P123		814	MBD2
	815	EFCAB14-AS1		815	RPL21P23		815	MBD4
	816	EFCAB7		816	RPL21P48		816	MBNL1-AS1
	817	EFCC1		817	RPL21P87		817	MBNL3
	818	EFEMP1		818	RPL23AP65		818	MCFD2
	819	EFHB		819	RPL23AP74		819	MCM5
	820	EFL1		820	RPL34P17		820	MDS2
	821	EFNA1		821	RPL34P22		821	MED12L
	822	EFNA5		822	RPL7P11		822	MED23
	823	EGFL7		823	RPL7P32		823	MED30
	824	EGFLAM		824	RPL9P22		824	MEI1
	825	EGFR		825	RPLP2P4		825	MELK
	826	EGFR-AS1		826	RPRD1A		826	MEN1
	827	EGLN1		827	RPRD1B		827	METTL8
	828	EGOT		828	RPS13P7		828	METTL9
	829	EHD2		829	RPS27P28		829	MFAP1
	830	EHD4		830	RPS2P20		830	MFAP5
	831	EI24P1		831	RPS4XP7		831	MFHAS1
	832	EIF2B2		832	RPS6KA2		832	MGAT3
	833	EIF2B3		833	RPSAP12		833	MIAT
	834	EIF3F		834	RPTOR		834	MICAL3
	835	EIF3H		835	RRM2B		835	MIP
	836	EIF4A1P7		836	SAE1		836	MIPEP
	837	EIF4G1		837	SAMD12		837	MIR1200
	838	EIF4G3		838	SAMD4A		838	MIR1266
	839	EIF4H		839	SAP30BP		839	MIR1282
	840	ELAPOR2		840	SBF2		840	MIR1284
	841	ELF4		841	SBF2-AS1		841	MIR1288
	842	ELK4		842	SCAF8		842	MIR1302-7
	843	ELMOD1		843	SEC14L1		843	MIR155HG
	844	ELOC		844	SEL1L3		844	MIR185
	845	ELOVL3		845	SEPTIN9		845	MIR3150BHG
	846	ELOVL4		846	SERTAD2		846	MIR339
	847	ELP2		847	SFI1		847	MIR33A
	848	EMCN		848	SGIP1		848	MIR365A
	849	EML1		849	SGK1		849	MIR4432HG
	850	EMP1		850	SH3BP5		850	MIR4435-2HG
	851	ENO1P3		851	SH3RF1		851	MIR548H2
	852	ENOPH1		852	SH3RF3		852	MIR548O
	853	ENOX1		853	SH3TC1		853	MIR567
	854	ENPEP		854	SHLD1		854	MIR572
	855	EPAS1		855	SHPRH		855	MIR596
	856	EPB41L2		856	SHQ1		856	MIR597
	857	EPB41L3		857	SIDT1		857	MIR607
	858	EPB41L4A		858	SIPA1L3		858	MIR625
	859	EPB41L5		859	SIRPB1		859	MIR663AHG
	860	EPC1		860	SKAP1		860	MIR885
	861	EPC2		861	SLC11A1		861	MIS18BP1
	862	EPHA1-AS1		862	SLC15A4		862	MITF
	863	EPHA3		863	SLC16A6		863	MIXL1
	864	EPHA4		864	SLC1A1		864	MKI67
	865	EPHA6		865	SLC22A5		865	MKLN1
	866	EPHX4		866	SLC25A37		866	MLXIP
	867	EPM2A		867	SLC29A3		867	MMD
	868	EPS8		868	SLC35E3		868	MMEL1
	869	EPS8L3		869	SLC35F5		869	MMP7
	870	ERBB4		870	SLC38A1		870	MNAT1
	871	ERCC1		871	SLC43A2		871	MND1
	872	ERCC6		872	SLC44A3-AS1		872	MNS1
	873	EREG		873	SLC44A5		873	MOB1A
	874	ERG		874	SLC7A6		874	MOB1B
	875	ERI1		875	SLC7A7		875	MOB3A
	876	ERICH3		876	SLC8A1		876	MOB3B
	877	ERMP1		877	SLC9A8		877	MOB4
	878	ERO1A		878	SLC9A9		878	MON1B
	879	ERRFI1		879	SLC9B2		879	MORF4L1P4
	880	ESAM		880	SMAD1		880	MPPE1
	881	ESM1		881	SMAD3		881	MPZL1
	882	ESPN		882	SMAD7		882	MRO
	883	ESR1		883	SMC6		883	MROH1
	884	ESRP1		884	SMNDC1		884	MRPL35P2
	885	ETFRF1		885	SMYD3		885	MRPL4
	886	ETNPPL		886	SNAP23		886	MRPS27
	887	ETV1		887	SND1		887	MRPS6
	888	ETV4		888	SNORA40B		888	MRTFA
	889	EVA1A		889	SNORD13D		889	MS4A1
	890	EVA1B		890	SNORD13E		890	MS4A12
	891	EVA1C		891	SNRNP27		891	MS4A7
	892	EVI5		892	SNTB1		892	MSANTD1
	893	EVX2		893	SNTB2		893	MSI2
	894	EWSAT1		894	SNX10		894	MSL2
	895	EXO1		895	SNX18		895	MSN
	896	EXOC6		896	SNX9		896	MTCO2P33
	897	EXOC6B		897	SOBP		897	MTCO2P5
	898	EXT1		898	SOCS5		898	MTCO3P2
	899	EXT2		899	SPATA13		899	MTERF4
	900	EYA1		900	SPATA13-AS1		900	MTF2
	901	EYA3		901	SPATS2		901	MTMR12
	902	EYA4		902	SPATS2L		902	MTMR14
	903	EYS		903	SPEN		903	MTND2P28
	904	F11R		904	SPOCK1		904	MTND5P25
	905	F2R		905	SPRED2		905	MTPN;LUZP6
	906	F2RL2		906	SPRY1		906	MTUS2
	907	F2RL3		907	SPRY4		907	MUC3A
	908	FABP4		908	SPRY4-AS1		908	MX1
	909	FABP5		909	SQOR		909	MXD1
	910	FABP6		910	SQSTM1		910	MYBL1
	911	FAF1		911	SRFBP1		911	MYBL2
	912	FAM107A		912	SRGAP2B		912	MYBPC3
	913	FAM118A		913	SSBP2		913	MYC
	914	FAM118B		914	SSBP3		914	MYLK3
	915	FAM124B		915	SSH2		915	MYO7B
	916	FAM126A		916	ST18		916	MYO9A
	917	FAM126B		917	ST3GAL1		917	MYOT
	918	FAM131A		918	ST6GAL1		918	MYRFL
	919	FAM131C		919	ST8SIA4		919	MZT2A
	920	FAM13A		920	STARD10		920	N4BP2L2
	921	FAM13A-AS1		921	STARD13		921	NAA15
	922	FAM149B1		922	STAT1		922	NAA35
	923	FAM155A		923	STAT3		923	NADK
	924	FAM171A1		924	STAT5A		924	NAPSB
	925	FAM172A		925	STEAP1B;LOC401312		925	NARS1
	926	FAM174A		926	STIM2		926	NBN
	927	FAM174B		927	STK17A		927	NBR1
	928	FAM184A		928	STK17B		928	NCAPH
	929	FAM200B		929	STK24		929	NCF1
	930	FAM204CP		930	STK35		930	NCF1B
	931	FAM207A		931	STK4		931	NCF1C
	932	FAM20A		932	STRBP		932	NCK2
	933	FAM210B		933	STX12		933	NCOA6
	934	FAM214A		934	STX7		934	NDC1
	935	FAM219A		935	SUB1		935	NDUFAF1
	936	FAM228B		936	SUCLG2-AS1		936	NDUFB4P5
	937	FAM241A		937	SUGCT		937	NEBL
	938	FAM3B		938	SUN1		938	NEIL1
	939	FAM3D-AS1		939	SUSD1		939	NELFB
	940	FAM50B		940	SUSD6		940	NELL2
	941	FAM86B3P		941	SWAP70		941	NEMP1
	942	FAM89A		942	SYBU		942	NETO1
	943	FANCC		943	SYNE1		943	NFAM1
	944	FAR1		944	SYNPO2		944	NFAT5
	945	FAR2		945	SYTL2		945	NFYB
	946	FARP1		946	SYVN1		946	NGEF
	947	FAS		947	TACC1		947	NIN
	948	FAT1		948	TAGLN2		948	NIPA2
	949	FAT4		949	TANK		949	NIPAL3
	950	FBN1		950	TATDN3		950	NKRF
	951	FBN2		951	TBC1D14		951	NKX1-1
	952	FBXL13		952	TBC1D15		952	NKX6-3
	953	FBXL2		953	TBC1D17		953	NLRP11
	954	FBXL4		954	TBC1D22A		954	NLRP4
	955	FBXL7		955	TBC1D4		955	NLRP6
	956	FBXO22		956	TBC1D5		956	NME1
	957	FBXO24		957	TBC1D8		957	NME1-NME2
	958	FBXO28		958	TBCD		958	NME2P2
	959	FBXO30		959	TBXAS1		959	NPAP1P6
	960	FBXO42		960	TCF12		960	NPIPB6
	961	FBXO47		961	TDP1		961	NPTX2
	962	FBXW7		962	TECPR1		962	NPY
	963	FCF1P10		963	TERF2		963	NPY6R
	964	FCHO2		964	TG		964	NR1D2
	965	FCN2		965	TGFBR2		965	NR5A2
	966	FDFT1		966	TICAM1		966	NR6A1
	967	FDX1		967	TIMM9		967	NRAV
	968	FER1L6		968	TIPARP		968	NRL
	969	FERMT1		969	TK2		969	NSD3
	970	FEZ2		970	TLE1		970	NSG1
	971	FGD5		971	TLE4		971	NSMCE1-DT
	972	FGF10		972	TLR1		972	NSMCE3
	973	FGF14		973	TLR4		973	NSRP1
	974	FGF18		974	TMEM132B		974	NSUN4
	975	FGF20		975	TMEM140		975	NSUN5P1
	976	FHAD1		976	TMEM14EP		976	NSUN5P2
	977	FHDC1		977	TMEM154		977	NSUN7
	978	FHL2		978	TMEM156		978	NT5C2
	979	FHL3		979	TMEM163		979	NT5C3A
	980	FILIP1		980	TMEM235		980	NTNG1
	981	FILNC1		981	TMEM241		981	NUAK2
	982	FIS1		982	TMEM74		982	NUDT4
	983	FKBP1A		983	TNFRSF1B		983	NUF2
	984	FKBP6		984	TNFSF15		984	NUGGC
	985	FLJ20712		985	TNFSF8		985	NUMB
	986	FLJ31104		986	TNIP1		986	NUP210
	987	FLJ31356		987	TNR		987	NUP62
	988	FLNB		988	TNS3		988	NXPE3
	989	FLNC		989	TOP3B		989	OAS2
	990	FLRT2		990	TOX		990	ODF1
	991	FLT1		991	TP53INP1		991	OGG1
	992	FLT4		992	TPD52		992	OGT
	993	FMNL2		993	TPRG1		993	OIP5-AS1
	994	FMNL3		994	TPST2		994	OLIG3
	995	FMO5		995	TRAF1		995	OPA3
	996	FNBP4		996	TRAF5		996	OR2A4
	997	FNDC3A		997	TRAK1		997	OR4C50P
	998	FNDC3B		998	TRAM2		998	OR5B21
	999	FNIP2		999	TRBV30		999	ORAI2
	1000	FNTA		1000	TRHR		1000	OSBPL8
	1001	FOCAD-AS1		1001	TRIB1		1001	OTUD5
	1002	FOSL2		1002	TRIB2		1002	OXA1L
	1003	FOXD3-AS1		1003	TRIM23		1003	P2RX5
	1004	FOXI1		1004	TRIM25		1004	P2RY10
	1005	FOXJ3		1005	TRIO		1005	P2RY12
	1006	FOXK1		1006	TRPS1		1006	P2RY8
	1007	FOXK2		1007	TSC1		1007	PA2G4
	1008	FOXL1		1008	TSFM		1008	PAOX
	1009	FOXP2		1009	TSHZ2		1009	PAPOLA
	1010	FOXS1		1010	TSPAN13		1010	PAQR9-AS1
	1011	FRAT1		1011	TSPAN14		1011	PARP11
	1012	FREM1		1012	TSPAN7		1012	PARP15
	1013	FRMD6		1013	TTC7A		1013	PARP4P1
	1014	FRY		1014	TTLL11		1014	PARP8
	1015	FSIP1		1015	TUT7		1015	PART1
	1016	FSTL1		1016	TVP23A		1016	PASK
	1017	FSTL4		1017	TXLNB		1017	PAX5
	1018	FSTL5		1018	TXNDC5		1018	PBX3
	1019	FTMT		1019	UACA		1019	PBX4
	1020	FUT10		1020	UBASH3B		1020	PCCB
	1021	FXYD2		1021	UBC		1021	PCDH9-AS2
	1022	FYB1		1022	UBE2B		1022	PCDHGC4
	1023	G3BP2		1023	UBE2E1		1023	PCED1B-AS1
	1024	GABARAP		1024	UBE2R2		1024	PDCD10
	1025	GABARAPL2		1025	UBL7		1025	PDE3A
	1026	GABBR2		1026	UBL7-AS1		1026	PDE4A
	1027	GABPB2		1027	UGCG		1027	PDE6H
	1028	GABRA2		1028	UIMC1		1028	PDE7A
	1029	GABRB1		1029	UMAD1		1029	PDE8B
	1030	GADD45A		1030	UPF2		1030	PDGFD
	1031	GALK2		1031	UQCC2		1031	PDIA4
	1032	GALNT1		1032	USH2A		1032	PDSS1
	1033	GALNT10		1033	USP3		1033	PELI1
	1034	GALNT15		1034	USP48		1034	PER1
	1035	GALNT18		1035	USP6NL		1035	PEX5
	1036	GALNT7		1036	UTRN		1036	PFKL
	1037	GAP43		1037	UTS2B		1037	PGBD2
	1038	GAPDHP47		1038	UVRAG		1038	PHACTR1
	1039	GAPDHP51		1039	VAV3		1039	PHAX
	1040	GAREM1		1040	VAV3-AS1		1040	PHC3
	1041	GARNL3		1041	VGLL4		1041	PHF21A
	1042	GAS2		1042	VMP1		1042	PHKB
	1043	GAS2L3		1043	VPS13D		1043	PIGL
	1044	GAS5		1044	VPS18		1044	PIGU
	1045	GASK1B		1045	VTI1A		1045	PIK3CD-AS1
	1046	GATA2		1046	VWA8		1046	PIK3R2
	1047	GATA3		1047	WASF2		1047	PIK3R3
	1048	GATA6		1048	WASHC4		1048	PILRA
	1049	GATD3A		1049	WBP2P1		1049	PINCR
	1050	GBE1		1050	WDFY4		1050	PINLYP
	1051	GBP2		1051	WDR19		1051	PIP
	1052	GBP5		1052	WDR27		1052	PIP5K1B
	1053	GCH1		1053	WDR48		1053	PISD
	1054	GCLM		1054	WEE1		1054	PLA2G15
	1055	GCNT3		1055	WIPF1		1055	PLAAT2
	1056	GCOM1		1056	WIPI2		1056	PLBD1
	1057	GDF15		1057	XIRP2		1057	PLCXD3
	1058	GDI2P2		1058	XPNPEP1		1058	PLEK
	1059	GDNF		1059	XXYLT1		1059	PLEKHA2
	1060	GEN1		1060	XXYLT1-AS2		1060	PLEKHF2
	1061	GFM1		1061	XYLT1		1061	PLEKHG4B
	1062	GFOD1		1062	YPEL2		1062	PLG
	1063	GGTA2P		1063	YTHDC1		1063	PLIN3
	1064	GHSR		1064	ZBTB16		1064	PLXNC1
	1065	GIGYF2		1065	ZC3H7A		1065	PM20D1
	1066	GIMAP4		1066	ZCCHC7		1066	PMVK
	1067	GIMAP6		1067	ZDHHC14		1067	PNKD
	1068	GIPC2		1068	ZFP36		1068	PNOC
	1069	GJA8		1069	ZFP36L2		1069	PNPLA7
	1070	GJD2		1070	ZFR		1070	POLR1F
	1071	GLCE		1071	ZMYND11		1071	POM121
	1072	GLE1		1072	ZNF217		1072	POM121L13P
	1073	GLRB		1073	ZNF608		1073	POU2AF1
	1074	GLRX2		1074	ZNF750		1074	POU2F1
	1075	GLS		1075	ZNF860		1075	PPHLN1
	1076	GLULP4		1076	ZNRF1		1076	PPIAP17
	1077	GNA13		1077	ZPLD1		1077	PPIAP36
	1078	GNA14		1078	ZRANB3		1078	PPM1D
	1079	GNA14-AS1		1079	ZSWIM8		1079	PPM1K
	1080	GNA15					1080	PPP1R12B
	1081	GNAI2					1081	PPP1R2C
	1082	GNAQ					1082	PPP1R3G
	1083	GNG10					1083	PPP1R9B
	1084	GNG11					1084	PPP2CA
	1085	GNG12-AS1					1085	PPP2R5C
	1086	GNGT2					1086	PPP3CA
	1087	GNPDA1					1087	PPP3CC
	1088	GNS					1088	PPP4R3A
	1089	GOLGA4					1089	PPP6R1
	1090	GOLGA5					1090	PRCD
	1091	GOLT1A					1091	PRDM15
	1092	GOPC					1092	PRDM2
	1093	GOSR1					1093	PRDM4
	1094	GOSR2					1094	PRDX6-AS1
	1095	GOT2					1095	PRELP
	1096	GOT2P1					1096	PRICKLE1
	1097	GP6					1097	PRKACA
	1098	GPC6-AS1					1098	PRKCB
	1099	GPI					1099	PRKRIP1
	1100	GPR107					1100	PRND
	1101	GPR108					1101	PRPF31
	1102	GPR146					1102	PRPSAP2
	1103	GPR155					1103	PRR14L
	1104	GPR158					1104	PSD4
	1105	GPR17					1105	PSMA6
	1106	GPR182					1106	PSMB6
	1107	GPR39					1107	PSMD3
	1108	GPRC5B					1108	PTAFR
	1109	GPRC6A					1109	PTGDR
	1110	GPSM2					1110	PTK2B
	1111	GPX1					1111	PTOV1
	1112	GPX3					1112	PTPN18
	1113	GPX4					1113	PTPN6
	1114	GPX8					1114	PTPRQ
	1115	GRB10					1115	PTPRT
	1116	GRHL2					1116	PUDP
	1117	GRIA4					1117	PUS1
	1118	GRID2					1118	PUS10
	1119	GRK7					1119	PVRIG
	1120	GRM1					1120	PXDNL
	1121	GRM3					1121	PYM1
	1122	GRM5					1122	QPCT
	1123	GRM7					1123	QRSL1
	1124	GRM7-AS1					1124	QSOX2
	1125	GRPEL2					1125	QTRT2
	1126	GRXCR1					1126	R3HDM4
	1127	GSG1					1127	RAB11FIP1
	1128	GSTO1					1128	RAB11FIP4
	1129	GSTO2					1129	RAB15
	1130	GTF2IRD1					1130	RAB3GAP2
	1131	GTF3C3					1131	RAB4B
	1132	GUCA1B					1132	RAB8A
	1133	GUCY2GP					1133	RAB9A
	1134	GULP1					1134	RABAC1
	1135	GUSBP1					1135	RABEP1
	1136	GYPA					1136	RABEP2
	1137	GZMB					1137	RABGAP1L-DT
	1138	H2AC6					1138	RAD1
	1139	H2ACP1					1139	RAD17
	1140	H2BP3					1140	RAD23B
	1141	H2BS1					1141	RAD23BP1
	1142	H3-3B					1142	RANBP2
	1143	H3P36					1143	RAP1GDS1
	1144	H3P7					1144	RAPH1
	1145	H4C11					1145	RARRES2P3
	1146	HABP2					1146	RASGRP2
	1147	HAGLR					1147	RASL11A
	1148	HAND2					1148	RAX2
	1149	HAO1					1149	RB1-DT
	1150	HAS2					1150	RBBP4
	1151	HAUS7					1151	RBBP5
	1152	HBG2					1152	RBFOX3
	1153	HBS1L					1153	RBM33
	1154	HCAR1					1154	RBM38
	1155	HCG20					1155	RBM38-AS1
	1156	HDAC2-AS2					1156	RBM44
	1157	HDDC2					1157	RCAN3
	1158	HDGFL1					1158	RECK
	1159	HDHD2					1159	RECQL5
	1160	HECTD1					1160	RELB
	1161	HECTD2					1161	RFC1
	1162	HECW1					1162	RFC2
	1163	HEG1					1163	RFX3-AS1
	1164	HELLS					1164	RGPD1
	1165	HERC1					1165	RGPD2
	1166	HERC5					1166	RGS1
	1167	HES1					1167	RGS13
	1168	HGD					1168	RGS2
	1169	HGF					1169	RGS5
	1170	HGSNAT					1170	RGS8
	1171	HHEX					1171	RGSL1
	1172	HHIP					1172	RHBDD1
	1173	HIC1					1173	RHBDD3
	1174	HID1					1174	RHBDF2
	1175	HIF3A					1175	RHOQ
	1176	HINT3					1176	RIN3
	1177	HIVEP1					1177	RIOK3
	1178	HK1					1178	RIPOR2
	1179	HLA-E					1179	RLF
	1180	HLF					1180	RLN3
	1181	HLX					1181	RMC1
	1182	HMG20A					1182	RMI2
	1183	HMGA1					1183	RN7SKP113
	1184	HMGA2					1184	RN7SKP127
	1185	HMGA2-AS1					1185	RN7SKP15
	1186	HMGB1P7					1186	RN7SKP193
	1187	HMGB2					1187	RN7SKP29
	1188	HMGB3P10					1188	RN7SKP38
	1189	HMGCR					1189	RN7SL187P
	1190	HMGCS2					1190	RN7SL28P
	1191	HMGN1P10					1191	RN7SL303P
	1192	HMGN1P19					1192	RN7SL361P
	1193	HMMR					1193	RN7SL418P
	1194	HMOX1					1194	RN7SL449P
	1195	HNF4G					1195	RN7SL466P
	1196	HNMT					1196	RN7SL499P
	1197	HNRNPA1P48					1197	RN7SL564P
	1198	HNRNPA3P15					1198	RN7SL632P
	1199	HNRNPKP4					1199	RN7SL692P
	1200	HNRNPR					1200	RN7SL72P
	1201	HOPX					1201	RN7SL834P
	1202	HORMAD2					1202	RNA5-8SP5
	1203	HOXA11					1203	RNA5SP127
	1204	HOXA13					1204	RNA5SP158
	1205	HOXA3					1205	RNA5SP160
	1206	HOXA4					1206	RNA5SP190
	1207	HOXA6					1207	RNA5SP218
	1208	HOXB-AS3					1208	RNA5SP260
	1209	HOXB3					1209	RNA5SP28
	1210	HOXD3					1210	RNA5SP298
	1211	HPGD					1211	RNA5SP302
	1212	HPGDS					1212	RNA5SP307
	1213	HPSE					1213	RNA5SP354
	1214	HRH1					1214	RNA5SP399
	1215	HS1BP3					1215	RNA5SP42
	1216	HS1BP3-IT1					1216	RNA5SP475
	1217	HS3ST1					1217	RNA5SP484
	1218	HS6ST2					1218	RNA5SP489
	1219	HSD17B12					1219	RNA5SP52
	1220	HSD17B4					1220	RNA5SP69
	1221	HSD52					1221	RNA5SP95
	1222	HSF2BP					1222	RNF103
	1223	HSP90AA6P					1223	RNF122
	1224	HSP90AB1					1224	RNF13
	1225	HSP90B3P					1225	RNF19B
	1226	HSPA12A					1226	RNFT2
	1227	HSPA1B					1227	RNGTT
	1228	HSPA5P1					1228	RNLS
	1229	HSPB1					1229	RNU1-1
	1230	HSPB8					1230	RNU1-149P
	1231	HSPD1P14					1231	RNU1-27P
	1232	HSPE1P27					1232	RNU1-28P
	1233	HSPG2					1233	RNU1-76P
	1234	HTR1A					1234	RNU2-23P
	1235	HTR1B					1235	RNU2-59P
	1236	HTR2B					1236	RNU2-6P
	1237	HTR4					1237	RNU4-1
	1238	HTRA1					1238	RNU6-1010P
	1239	HTRA3					1239	RNU6-1025P
	1240	HUS1					1240	RNU6-1071P
	1241	HYAL2					1241	RNU6-1122P
	1242	HYI					1242	RNU6-112P
	1243	ICAM1					1243	RNU6-1132P
	1244	ID3					1244	RNU6-117P
	1245	IDO2					1245	RNU6-1214P
	1246	IER3					1246	RNU6-1218P
	1247	IFI16					1247	RNU6-1293P
	1248	IFI44L					1248	RNU6-1321P
	1249	IFIT3					1249	RNU6-1327P
	1250	IFNAR1					1250	RNU6-153P
	1251	IFT122					1251	RNU6-196P
	1252	IFT140					1252	RNU6-230P
	1253	IFT20					1253	RNU6-263P
	1254	IFT43					1254	RNU6-291P
	1255	IFT74					1255	RNU6-315P
	1256	IFT80					1256	RNU6-403P
	1257	IFT81					1257	RNU6-413P
	1258	IFT88					1258	RNU6-451P
	1259	IGF1R					1259	RNU6-462P
	1260	IGF2BP1					1260	RNU6-465P
	1261	IGF2BP2					1261	RNU6-482P
	1262	IGF2BP2-AS1					1262	RNU6-509P
	1263	IGFBP3					1263	RNU6-535P
	1264	IGFBP4					1264	RNU6-53P
	1265	IGFBP7					1265	RNU6-558P
	1266	IGFBP7-AS1					1266	RNU6-563P
	1267	IGSF22					1267	RNU6-618P
	1268	IGSF23					1268	RNU6-623P
	1269	IKBKB					1269	RNU6-700P
	1270	IL10RB					1270	RNU6-766P
	1271	IL12A					1271	RNU6-788P
	1272	IL12A-AS1					1272	RNU6-790P
	1273	IL15					1273	RNU6-793P
	1274	IL18R1					1274	RNU6-820P
	1275	IL1B					1275	RNU6-821P
	1276	IL1R1					1276	RNU6-824P
	1277	IL1RAPL1					1277	RNU6-83P
	1278	IL1RL1					1278	RNU6-915P
	1279	IL33					1279	RNU6-946P
	1280	IMMP2L					1280	RNU6-987P
	1281	IMP3P1					1281	RNU7-144P
	1282	IMPDH1P10					1282	RNU7-159P
	1283	ING3					1283	RNU7-197P
	1284	INHBA					1284	RNU7-38P
	1285	INHBA-AS1					1285	RNU7-92P
	1286	INKA1					1286	RNU7-96P
	1287	INKA2					1287	RNVU1-18
	1288	INKA2-AS1					1288	RP9
	1289	INMT					1289	RPA2
	1290	INO80C					1290	RPA4
	1291	INPP4B					1291	RPL10P17
	1292	INPP5F					1292	RPL12P37
	1293	INSR					1293	RPL14P2
	1294	INTS3					1294	RPL17P12
	1295	INTS6					1295	RPL17P2
	1296	INTS6-AS1					1296	RPL17P31
	1297	INTS8					1297	RPL17P46
	1298	INTS9					1298	RPL18AP4
	1299	IP6K1					1299	RPL19P4
	1300	IPCEF1					1300	RPL21P1
	1301	IPMK					1301	RPL21P27
	1302	IPO11-LRRC70;IPO11					1302	RPL21P33
	1303	IPO7					1303	RPL21P52
	1304	IPO8P1					1304	RPL21P65
	1305	IPO9-AS1					1305	RPL21P69
	1306	IQCA1					1306	RPL21P78
	1307	IQCJ					1307	RPL22P13
	1308	IQCK					1308	RPL23AP25
	1309	IQGAP1					1309	RPL23AP41
	1310	IQGAP2					1310	RPL23AP51
	1311	IQUB					1311	RPL24P6
	1312	IRAG1-AS1					1312	RPL24P7
	1313	IRF1					1313	RPL26P19
	1314	IRF6					1314	RPL27P10
	1315	IRGC					1315	RPL31P18
	1316	ISCA1					1316	RPL31P50
	1317	ISL1					1317	RPL32P18
	1318	ISM1					1318	RPL32P23
	1319	ISOC1					1319	RPL34-DT
	1320	IST1					1320	RPL35AP
	1321	ISY1					1321	RPL39L
	1322	ITGA1					1322	RPL39P28
	1323	ITGA10					1323	RPL4P6
	1324	ITGA2					1324	RPL5P7
	1325	ITGA5					1325	RPL6P12
	1326	ITGA8					1326	RPL6P5
	1327	ITGB3BP					1327	RPL7AP39
	1328	ITGB4					1328	RPL7AP54
	1329	ITGB5					1329	RPL7P18
	1330	ITGB6					1330	RPL7P49
	1331	ITGB8					1331	RPL7P5
	1332	ITGBL1					1332	RPL9P30
	1333	ITPKC					1333	RPLP1P13
	1334	ITPRID2					1334	RPRML
	1335	ITPRIP					1335	RPS10P9
	1336	ITSN1					1336	RPS11P5
	1337	IZUMO3					1337	RPS14P6
	1338	JAG1					1338	RPS15AP32
	1339	JAM3					1339	RPS17P15
	1340	JCAD					1340	RPS18P7
	1341	JMJD1C					1341	RPS20P6
	1342	JMY					1342	RPS24P17
	1343	JUNB					1343	RPS29P14
	1344	JUP					1344	RPS29P22
	1345	KALRN					1345	RPS2P17
	1346	KANK3					1346	RPS2P34
	1347	KANSL1					1347	RPS3AP5
	1348	KATNA1					1348	RPS3AP7
	1349	KATNIP					1349	RPS3P7
	1350	KAZN					1350	RPS6KA1
	1351	KBTBD3					1351	RPS8P6
	1352	KCNAB1					1352	RPS9P3
	1353	KCNAB1-AS2					1353	RPSAP40
	1354	KCNB2					1354	RRAS2
	1355	KCNC2					1355	RRP12
	1356	KCND2					1356	RSF1
	1357	KCNE4					1357	RSPH14
	1358	KCNF1					1358	RSPRY1
	1359	KCNH1					1359	RUBCN
	1360	KCNH3					1360	RUBCNL
	1361	KCNIP4					1361	SAC3D1
	1362	KCNJ15					1362	SACS
	1363	KCNJ16					1363	SAG
	1364	KCNJ2					1364	SAMD1
	1365	KCNJ3					1365	SAMD7
	1366	KCNJ8					1366	SAMMSON
	1367	KCNK2					1367	SARAF
	1368	KCNMA1-AS2					1368	SBDS
	1369	KCNMB2					1369	SBF1
	1370	KCNN2					1370	SC5D
	1371	KCNN4					1371	SCAF4
	1372	KCNQ5					1372	SCAMP1
	1373	KCNS3					1373	SCAMP5
	1374	KCNT2					1374	SCGB1C1
	1375	KCTD10					1375	SCIMP
	1376	KCTD16					1376	SCPEP1
	1377	KCTD3					1377	SCYL2P1
	1378	KCTD8					1378	SDK1
	1379	KDM2A					1379	SDK2
	1380	KDM6B					1380	SEC22A
	1381	KDR					1381	SEC61B
	1382	KHDRBS3					1382	SEC62
	1383	KIAA0319L					1383	SELENOF
	1384	KIAA0825					1384	SELL
	1385	KIAA1549					1385	SELPLG
	1386	KIAA1549L					1386	SEMA4A
	1387	KIAA1671					1387	SEMA4B
	1388	KIAA1671-AS1					1388	SEMA4D
	1389	KIF13A					1389	SEMA7A
	1390	KIF13B					1390	SENP5
	1391	KIF1B					1391	SEPTIN2
	1392	KIF21B					1392	SEPTIN6
	1393	KIF22					1393	SERF2
	1394	KIF26A					1394	SERINC2
	1395	KIF26B					1395	SERINC4
	1396	KIF4B					1396	SERPINB9
	1397	KIRREL1					1397	SERPINI1
	1398	KISS1					1398	SETBP1
	1399	KLC1					1399	SETD2
	1400	KLF10					1400	SETD7
	1401	KLF3					1401	SFMBT1
	1402	KLF4					1402	SFMBT2
	1403	KLF7					1403	SFSWAP
	1404	KLHDC2					1404	SFTPD
	1405	KLHDC3					1405	SGMS1
	1406	KLHL1					1406	SGPP1
	1407	KLHL26					1407	SGSM3
	1408	KLHL3					1408	SH2B2
	1409	KLHL35					1409	SH3BGRL3
	1410	KLRF1					1410	SH3KBP1
	1411	KLRG1					1411	SHANK2
	1412	KNOP1					1412	SHC3
	1413	KRBA2					1413	SHCBP1
	1414	KRR1					1414	SHISAL2A
	1415	KRT18					1415	SHOC2
	1416	KRT18P14					1416	SIAH2
	1417	KRT18P24					1417	SIK1
	1418	KRT18P3					1418	SIK3
	1419	KRT18P65					1419	SIX1
	1420	KRT24					1420	SLAIN2
	1421	KRT7					1421	SLAMF1
	1422	KRT8					1422	SLAMF6
	1423	KRT80					1423	SLAMF7
	1424	KRT8P41					1424	SLC10A2
	1425	KSR2					1425	SLC12A3
	1426	KTN1-AS1					1426	SLC12A8
	1427	KU-MEL-3					1427	SLC16A4
	1428	KYAT1					1428	SLC16A9
	1429	LACTB					1429	SLC1A2
	1430	LAMA2					1430	SLC1A4
	1431	LAMA4					1431	SLC24A3
	1432	LAMB1					1432	SLC24A4
	1433	LAMTOR5					1433	SLC25A19
	1434	LAPTM4A					1434	SLC2A1
	1435	LAPTM4B					1435	SLC2A5
	1436	LARP1B					1436	SLC2A7
	1437	LARP1BP1					1437	SLC33A1
	1438	LARP1BP2					1438	SLC37A1
	1439	LARS2					1439	SLC38A9
	1440	LCORL					1440	SLC39A10
	1441	LCTL					1441	SLC39A12
	1442	LDB2					1442	SLC39A12-AS1
	1443	LDLRAD3					1443	SLC41A1
	1444	LDLRAD4					1444	SLC46A2
	1445	LEMD3					1445	SLC46A3
	1446	LEPR					1446	SLC52A1
	1447	LEPROT					1447	SLC66A2
	1448	LFNG					1448	SLC9A3
	1449	LGR5					1449	SLC9A7
	1450	LGSN					1450	SLC9B1
	1451	LHFPL3					1451	SLC9B1P1
	1452	LHFPL3-AS1					1452	SLC9C1
	1453	LIFR					1453	SLCO3A1
	1454	LIFR-AS1					1454	SLCO5A1
	1455	LIG1					1455	SLX4
	1456	LIMA1					1456	SMAP1
	1457	LIMCH1					1457	SMAP2
	1458	LIMK1					1458	SMARCA4
	1459	LIMK2					1459	SMARCB1
	1460	LIMS2					1460	SMG1P1
	1461	LINC00184					1461	SMG1P4
	1462	LINC00189					1462	SMG7
	1463	LINC00243					1463	SMIM14
	1464	LINC00330					1464	SMIM40;DAXX
	1465	LINC00347					1465	SMKR1
	1466	LINC00364					1466	SMPD4BP
	1467	LINC00376					1467	SNAI2
	1468	LINC00382					1468	SNAPC5P1
	1469	LINC00402					1469	SNED1
	1470	LINC00445					1470	SNN
	1471	LINC00460					1471	SNORA37
	1472	LINC00466					1472	SNORA41B
	1473	LINC00467					1473	SNORA59B;SNORA59A
	1474	LINC00472					1474	SNORA70B
	1475	LINC00476					1475	SNORA80B
	1476	LINC00494					1476	SNORD125
	1477	LINC00501					1477	SNORD13
	1478	LINC00578					1478	SNORD28B
	1479	LINC00583					1479	SNORD56B
	1480	LINC00607					1480	SNTA1
	1481	LINC00615					1481	SNX15
	1482	LINC00642					1482	SNX16
	1483	LINC00649					1483	SNX2
	1484	LINC00656					1484	SNX22
	1485	LINC00703					1485	SNX25
	1486	LINC00705					1486	SNX3
	1487	LINC00840;LINC00619					1487	SNX30
	1488	LINC00845					1488	SNX8
	1489	LINC00856;LINC00595					1489	SORBS3
	1490	LINC00861					1490	SORCS3
	1491	LINC00886					1491	SORCS3-AS1
	1492	LINC00901					1492	SORL1
	1493	LINC00970					1493	SOWAHD
	1494	LINC01010					1494	SP1
	1495	LINC01038					1495	SP100
	1496	LINC01040					1496	SP110
	1497	LINC01048					1497	SP140
	1498	LINC01063					1498	SP140L
	1499	LINC01068					1499	SP3
	1500	LINC01090					1500	SPAG16
	1501	LINC01098					1501	SPAST
	1502	LINC01107					1502	SPATA48
	1503	LINC01121					1503	SPDYC
	1504	LINC01132					1504	SPECC1L
	1505	LINC01184					1505	SPOCD1
	1506	LINC01191					1506	SPOPL
	1507	LINC01204					1507	SPPL2B
	1508	LINC01210					1508	SRC
	1509	LINC01266					1509	SREBF2
	1510	LINC01275					1510	SREBF2-AS1
	1511	LINC01281					1511	SSBP1
	1512	LINC01352					1512	SSR4P1
	1513	LINC01354					1513	SSUH2
	1514	LINC01362					1514	ST14
	1515	LINC01376					1515	ST3GAL2
	1516	LINC01392					1516	STAG3
	1517	LINC01393					1517	STAMBPL1
	1518	LINC01425					1518	STAP1
	1519	LINC01446					1519	STARD5
	1520	LINC01449					1520	STAT5B
	1521	LINC01460					1521	STIM1
	1522	LINC01497					1522	STK16
	1523	LINC01565					1523	STMN2
	1524	LINC01600					1524	STPG1
	1525	LINC01611					1525	STRADB
	1526	LINC01680					1526	STRIP1
	1527	LINC01689					1527	STS
	1528	LINC01708					1528	SUMO2P12
	1529	LINC01714					1529	SYCP3
	1530	LINC01720					1530	SYK
	1531	LINC01748					1531	SYNDIG1
	1532	LINC01756					1532	SYNDIG1L
	1533	LINC01774					1533	SYNE2
	1534	LINC01776					1534	SYPL1
	1535	LINC01787					1535	SYS1
	1536	LINC01798					1536	SYT13
	1537	LINC01804					1537	SYT17
	1538	LINC01805					1538	TAB1
	1539	LINC01820					1539	TACC3
	1540	LINC01823					1540	TADA3
	1541	LINC01829					1541	TAFA5
	1542	LINC01844					1542	TAGAP
	1543	LINC01891					1543	TAL2
	1544	LINC01931					1544	TANGO2
	1545	LINC01985					1545	TAPBPL
	1546	LINC02008					1546	TARBP1
	1547	LINC02015					1547	TASOR
	1548	LINC02026					1548	TASOR2
	1549	LINC02028					1549	TAT
	1550	LINC02048					1550	TBC1D23
	1551	LINC02050					1551	TBC1D7-LOC100130357;TBC1D7
	1552	LINC02096					1552	TBL1X
	1553	LINC02154					1553	TBL1YP1
	1554	LINC02288					1554	TCEA1
	1555	LINC02347					1555	TCEANC
	1556	LINC02453					1556	TCF3
	1557	LINC02458					1557	TCHP
	1558	LINC02466					1558	TCL1B
	1559	LINC02487					1559	TCP1
	1560	LINC02535					1560	TCTN1
	1561	LINC02608					1561	TEAD2
	1562	LINC02612					1562	TEC
	1563	LINC02639					1563	TESC
	1564	LINC02643					1564	TESK1
	1565	LINC02644					1565	TESK2
	1566	LINC02650					1566	TESPA1
	1567	LINC02665					1567	TEX14
	1568	LINC02668					1568	TEX41
	1569	LINC02669					1569	TEX9
	1570	LINC02777					1570	TFEC
	1571	LINC02817					1571	TFPT
	1572	LINC02831					1572	TGIF1
	1573	LINC02843					1573	THAP9
	1574	LINC02857					1574	THEMIS2
	1575	LINC02860					1575	THRAP3
	1576	LINC02869					1576	THRB
	1577	LINC02876					1577	TIAM1
	1578	LINC02880					1578	TIGD2
	1579	LIPA					1579	TLE5
	1580	LIPC					1580	TLK2
	1581	LIPE					1581	TLR6
	1582	LIPE-AS1;LOC101930071					1582	TM9SF2
	1583	LIPG					1583	TMA16
	1584	LIPK					1584	TMCO1
	1585	LMCD1					1585	TMED8
	1586	LMCD1-AS1;LOC101927394					1586	TMEM123
	1587	LMNA					1587	TMEM131
	1588	LMO3					1588	TMEM131L
	1589	LMO4					1589	TMEM138
	1590	LMO7					1590	TMEM14B
	1591	LMOD1					1591	TMEM161A
	1592	LMOD2					1592	TMEM167B
	1593	LOC100127900					1593	TMEM19
	1594	LOC100128317					1594	TMEM242
	1595	LOC100128362					1595	TMEM243
	1596	LOC100128610					1596	TMEM252-DT
	1597	LOC100129554					1597	TMEM263
	1598	LOC100129573					1598	TMEM268
	1599	LOC100129620					1599	TMEM64
	1600	LOC100129697					1600	TMEM80
	1601	LOC100129776					1601	TMPRSS15
	1602	LOC100130691					1602	TMSB4X
	1603	LOC100130801					1603	TNFAIP8
	1604	LOC100131685					1604	TNFAIP8L2-SCNM1;SCNM1
	1605	LOC100131736					1605	TNFRSF17
	1606	LOC100287498					1606	TNFSF9
	1607	LOC100418888					1607	TNKS
	1608	LOC100419154					1608	TNRC6B
	1609	LOC100419570					1609	TOR1AIP1
	1610	LOC100419685					1610	TOR4A
	1611	LOC100419812					1611	TP73
	1612	LOC100419923					1612	TPBG
	1613	LOC100419967					1613	TPD52L3
	1614	LOC100421580					1614	TPRG1-AS2
	1615	LOC100421817					1615	TRABD
	1616	LOC100421840					1616	TRAF3
	1617	LOC100505664					1617	TRAFD1
	1618	LOC100506281					1618	TRAJ10
	1619	LOC100506289					1619	TRAJ54
	1620	LOC100506474					1620	TRAK2
	1621	LOC100506937					1621	TRANK1
	1622	LOC100507053					1622	TRAPPC10
	1623	LOC100507336					1623	TRAV14DV4
	1624	LOC100507477					1624	TRAV22
	1625	LOC100507547;PRRT1					1625	TRIM14
	1626	LOC100533629					1626	TRIM22
	1627	LOC100996696					1627	TRIM26
	1628	LOC101060164					1628	TRIM31
	1629	LOC101927189					1629	TRIM31-AS1
	1630	LOC101927378					1630	TRIM36
	1631	LOC101927434					1631	TRIM37
	1632	LOC101927446;GTPBP10					1632	TRIM38
	1633	LOC101927476					1633	TRIM48
	1634	LOC101927480;CRNDE					1634	TRIM5
	1635	LOC101927502					1635	TRIM51GP
	1636	LOC101927588					1636	TRIM60P19
	1637	LOC101927657					1637	TRIM69
	1638	LOC101927661					1638	TRPM6
	1639	LOC101927745;LOC105369302					1639	TRPV2
	1640	LOC101927787					1640	TSBP1-AS1;HCG23
	1641	LOC101927839					1641	TSC22D3
	1642	LOC101927888					1642	TSC22D4
	1643	LOC101928053					1643	TSHR
	1644	LOC101928253					1644	TTC21A
	1645	LOC101928254					1645	TTC30A
	1646	LOC101928402					1646	TTC34
	1647	LOC101928489					1647	TTC39C
	1648	LOC101928516					1648	TTC41P
	1649	LOC101928721					1649	TTC9
	1650	LOC101928725					1650	TTF1
	1651	LOC101929066					1651	TUBA4A
	1652	LOC101929413					1652	TVP23CP1
	1653	LOC101929777;WNT3					1653	TXK
	1654	LOC102723899;CLDN12					1654	TXNDC11
	1655	LOC102724330					1655	TXNDC9
	1656	LOC102724434					1656	TYW1
	1657	LOC102724511					1657	U2SURP
	1658	LOC102724929					1658	UBAC2
	1659	LOC105369209;OSBPL2					1659	UBB
	1660	LOC105372988					1660	UBE2D2
	1661	LOC105373524					1661	UBE2E2
	1662	LOC105373805					1662	UBE2G1
	1663	LOC105375341					1663	UBE2I
	1664	LOC105375483					1664	UBE2K
	1665	LOC105376276					1665	UBE2O
	1666	LOC105376291					1666	UBE2Q2P9
	1667	LOC105378044					1667	UBE2V2P4
	1668	LOC105378311					1668	UBE3C
	1669	LOC106699570					1669	UBFD1
	1670	LOC107985113					1670	UBR5
	1671	LOC107985820					1671	UBTF
	1672	LOC107986114					1672	UBXN11
	1673	LOC112267931;DAB2					1673	UCP2
	1674	LOC112268410					1674	UGGT1
	1675	LOC286059					1675	UGT8
	1676	LOC339685					1676	UHRF2
	1677	LOC349160					1677	UMODL1
	1678	LOC391636					1678	UNC93B1
	1679	LOC392027					1679	UNK
	1680	LOC441996					1680	UPK3A
	1681	LOC642484					1681	USE1
	1682	LOC644135					1682	USF1
	1683	LOC644456					1683	USF3
	1684	LOC647132					1684	USP22
	1685	LOC652549					1685	USP34
	1686	LOX					1686	USP35
	1687	LPAR6					1687	USP37
	1688	LPCAT2					1688	USP40
	1689	LPGAT1					1689	USP44
	1690	LRCH4					1690	USP7
	1691	LRFN2					1691	USP8
	1692	LRIG1					1692	USPL1
	1693	LRIG2-DT					1693	UST
	1694	LRMDA					1694	UTP6
	1695	LRP1					1695	UTY
	1696	LRP11					1696	VAMP2
	1697	LRP1B					1697	VASP
	1698	LRP5					1698	VAV2
	1699	LRPPRC					1699	VDAC1P9
	1700	LRRC1					1700	VDAC2P4
	1701	LRRC15					1701	VDR
	1702	LRRC19					1702	VIRMA
	1703	LRRC41					1703	VNN2
	1704	LRRC43					1704	VOPP1
	1705	LRRC69					1705	VPREB1
	1706	LRRC70					1706	VPREB3
	1707	LRRC75A					1707	VPS51
	1708	LRRC8A					1708	VSIG4
	1709	LRRC8B					1709	VXN
	1710	LRRC8C-DT					1710	WASH8P
	1711	LRRTM2					1711	WDR41
	1712	LRRTM4					1712	WDR5
	1713	LRRTM4-AS1					1713	WDR81
	1714	LSAMP					1714	WDTC1
	1715	LSG1					1715	WEE2-AS1
	1716	LSM5					1716	WNK2
	1717	LSM6					1717	WNT2B
	1718	LSMEM1					1718	WWC3
	1719	LTA					1719	WWOX
	1720	LTA4H					1720	XKR6
	1721	LTB4R					1721	XPO6
	1722	LTBP1					1722	XPR1
	1723	LTBP2					1723	YWHAQ
	1724	LTBP4					1724	ZAR1
	1725	LTN1					1725	ZBP1
	1726	LTV1					1726	ZBTB14
	1727	LURAP1L					1727	ZBTB20
	1728	LURAP1L-AS1					1728	ZBTB20-AS5
	1729	LUZP2					1729	ZBTB38
	1730	LVRN					1730	ZBTB8OS
	1731	LXN					1731	ZC3H12D
	1732	LYPD6					1732	ZCCHC10
	1733	LYSMD3					1733	ZDHHC18
	1734	LYST					1734	ZEB2
	1735	LYZL2					1735	ZEB2-AS1
	1736	MACF1					1736	ZER1
	1737	MACIR					1737	ZFAND3
	1738	MACROD1					1738	ZFAND4
	1739	MAFA					1739	ZFAS1
	1740	MAFF					1740	ZFP36L1
	1741	MAFK					1741	ZFYVE26
	1742	MAGI1					1742	ZGPAT
	1743	MAGI3					1743	ZHX2
	1744	MAGOHB					1744	ZHX3
	1745	MAMLD1					1745	ZMAT3
	1746	MAN1A2					1746	ZMPSTE24
	1747	MAN2A1					1747	ZMYM4
	1748	MANBAL					1748	ZMYM4-AS1
	1749	MANCR					1749	ZNF101
	1750	MANEA					1750	ZNF107
	1751	MANEALP1					1751	ZNF141
	1752	MANSC4					1752	ZNF215
	1753	MAOA					1753	ZNF318
	1754	MAP1B					1754	ZNF365
	1755	MAP2K5					1755	ZNF441
	1756	MAP2K6					1756	ZNF487
	1757	MAP3K3					1757	ZNF490
	1758	MAP3K4					1758	ZNF559
	1759	MAP3K5					1759	ZNF585A
	1760	MAP3K5-AS1					1760	ZNF609
	1761	MAP3K7CL					1761	ZNF70
	1762	MAP4K2					1762	ZNF710
	1763	MAP7					1763	ZNF721
	1764	MAP7D1					1764	ZNF732
	1765	MAPK8					1765	ZNF767P
	1766	MAPKBP1					1766	ZNF775
	1767	MAPRE2					1767	ZNF791
	1768	MARCHF4					1768	ZNF800
	1769	MARCHF7					1769	ZNF831
	1770	MARK2					1770	ZNF876P
	1771	MASP1					1771	ZNF90
	1772	MAST4					1772	ZNFX1
	1773	MATN2					1773	ZNRF2
	1774	MAX					1774	ZSWIM9
	1775	MBL2
	1776	MBTD1
	1777	MCAM
	1778	MCF2L2
	1779	MCL1
	1780	MCM3
	1781	MCU
	1782	MDGA2
	1783	MDN1
	1784	ME3
	1785	MECOM
	1786	MECOM-AS1
	1787	MED13L
	1788	MED24
	1789	MED28P3
	1790	MED4
	1791	MEF2C-AS2
	1792	MEF2D
	1793	MEG9
	1794	MEGF10
	1795	MEGF9
	1796	MEIS1
	1797	MEIS1-AS2
	1798	MEIS2
	1799	MERTK
	1800	MEST
	1801	MET
	1802	METTL15
	1803	METTL21A
	1804	METTL25
	1805	METTL27
	1806	MEX3B
	1807	MFAP3
	1808	MFSD1
	1809	MFSD6
	1810	MGAT4C
	1811	MGC27382
	1812	MGP
	1813	MGST2
	1814	MGST3
	1815	MICALCL;MICAL2
	1816	MID1
	1817	MIDN
	1818	MIER3
	1819	MIF4GD
	1820	MIG7;BCAR3
	1821	MIGA1
	1822	MINDY4
	1823	MINK1
	1824	MIR100
	1825	MIR1202
	1826	MIR1205
	1827	MIR1208
	1828	MIR1231
	1829	MIR1245A
	1830	MIR1252
	1831	MIR1262
	1832	MIR1267
	1833	MIR1296
	1834	MIR1301
	1835	MIR138-2
	1836	MIR15B
	1837	MIR16-2
	1838	MIR2053
	1839	MIR211
	1840	MIR216A
	1841	MIR216B
	1842	MIR30A
	1843	MIR31HG
	1844	MIR326
	1845	MIR335
	1846	MIR3591
	1847	MIR3936HG
	1848	MIR422A
	1849	MIR4300HG
	1850	MIR4422HG
	1851	MIR4500HG
	1852	MIR488
	1853	MIR491
	1854	MIR548AA2
	1855	MIR548F1
	1856	MIR548F3
	1857	MIR548G
	1858	MIR548Q
	1859	MIR548T
	1860	MIR548U
	1861	MIR556
	1862	MIR561
	1863	MIR584
	1864	MIR590
	1865	MIR593
	1866	MIR606
	1867	MIR613
	1868	MIR619
	1869	MIR635
	1870	MIR676
	1871	MIR760
	1872	MIR8485
	1873	MIR887
	1874	MIR942
	1875	MIR99A
	1876	MIR99AHG
	1877	MIRLET7A1
	1878	MIRLET7A2
	1879	MLEC
	1880	MLIP
	1881	MLLT1
	1882	MLLT3
	1883	MMADHC
	1884	MMADHC-DT
	1885	MMP1
	1886	MMP10
	1887	MMP16
	1888	MMP2
	1889	MMP24
	1890	MMP24OS
	1891	MMP26
	1892	MMP8
	1893	MMRN1
	1894	MMRN2
	1895	MOBP
	1896	MOCS2
	1897	MOGAT1
	1898	MOV10
	1899	MPDZ
	1900	MPG
	1901	MPHOSPH6
	1902	MPP1
	1903	MPP4
	1904	MPP6
	1905	MPP7
	1906	MPRIP
	1907	MRGPRX2
	1908	MROCKI
	1909	MROH9
	1910	MRPL21
	1911	MRPL22
	1912	MRPL3
	1913	MRPL33
	1914	MRPL36
	1915	MRPL48
	1916	MRPL50P1
	1917	MRPS11
	1918	MRPS21P5
	1919	MRPS23
	1920	MRPS7
	1921	MRPS9
	1922	MRPS9-AS1
	1923	MRRF
	1924	MS4A10
	1925	MS4A4E
	1926	MS4A6A
	1927	MSANTD4
	1928	MSH4
	1929	MSMP
	1930	MSR1
	1931	MSRA
	1932	MSRB3
	1933	MT1A
	1934	MT1H
	1935	MT2A
	1936	MTA3
	1937	MTAP
	1938	MTARC2
	1939	MTCL1
	1940	MTFR1
	1941	MTHFD1L
	1942	MTHFD2L
	1943	MTHFD2P1
	1944	MTHFD2P7
	1945	MTMR10
	1946	MTMR2
	1947	MTMR3
	1948	MTND4LP9
	1949	MTREX
	1950	MTSS2
	1951	MTUS1
	1952	MTX2
	1953	MUC17
	1954	MUPP
	1955	MUSK
	1956	MVB12B
	1957	MYBBP1A
	1958	MYBPC1
	1959	MYCT1
	1960	MYEOV
	1961	MYF6
	1962	MYH10
	1963	MYH9
	1964	MYL12A
	1965	MYL4
	1966	MYLK
	1967	MYO10
	1968	MYO16-AS1
	1969	MYO1C
	1970	MYO3B
	1971	MYO5A
	1972	MYO6
	1973	MYO7A
	1974	MYOM1
	1975	MYOM2
	1976	MYOZ3
	1977	MYPN
	1978	MYRIP
	1979	N4BP3
	1980	NAA16
	1981	NAA30
	1982	NAALADL2
	1983	NAB1
	1984	NACA4P
	1985	NACC2
	1986	NAGLU
	1987	NALCN
	1988	NAMPTP1
	1989	NANP
	1990	NARS2
	1991	NASP
	1992	NAT14
	1993	NAV1
	1994	NAV2
	1995	NAV3
	1996	NBAS
	1997	NBEA
	1998	NBEAL2
[truncated: 1,789 more rows]
