# Supplementary material for: FOXO1 stimulates tip cell-enriched gene expression in endothelial cells
Source: iScience. 2024 Feb 16;27(3):109161. doi: 10.1016/j.isci.2024.109161 (PMC10914484; doi:10.1016/j.isci.2024.109161)
Supplement: Table S9. Gene list of GO analysis with FOXO1 binding genes in HUVEC and/or B-cell, related to Figure 6 [file mmc10.xlsx]

## Sheet: Sheet1
	Supplemental Table S9: Gene list of GO analysis with FOXO1 binding genes in HUVEC and/or B-cell
	HUVEC only binding genes
	Category	Term	Term_name	Gene_list	-Log10(P-Value)
	GOTERM_BP_DIRECT	GO:0001525	Angiogenesis	ACVRL1, GPI, COL18A1, NRP1, ROBO4, FLT1, CXCL8, SERPINE1, CXCL17, PTEN, HIF3A, TSPAN12, SHB, ESM1, HOXA3, KDR, LEPR, THSD7A, SLC12A6, EGFL7, ANXA2, MMP2, VASH1, HSPG2, PGF, RHOB, EREG, EMCN, COL4A2, HAND2, MMRN2, HOXB3, COL8A1, MYH9, PRKD2, ITGA5, ENPEP, CALCRL, EPAS1, NRXN1, NRXN3, APOLD1, DLL4, ADGRG1, S1PR1, CCL2, HMOX1, JAM3, TGFB2, ANGPT2, JAG1, ANGPT1, TIE1, MCAM, CAV1, DAB2IP, VEGFC, FMNL3…	7.7047
	GOTERM_BP_DIRECT	GO:0071260	Cellular response to mechanical stimulus	PTGER4, BCL10, EGFR, SLC9A1, AQP1, MAPK8, CASP8, BAG3, CHEK1, CASP1, ANKRD1, RAC1, SLC38A2, KCNJ2, CRADD, GADD45A, BNIP3, ITGA2, PDE2A, TNFRSF10B, BMP6, NFKB1, TNFRSF1A, IRF1, IL1B, FAS, TLR5	5.78008
	GOTERM_BP_DIRECT	GO:0030198	Extracellular matrix organization	ERO1A, VIT, COL18A1, APP, SPARC, ITGB5, COL14A1, ITGB4, SERPINE1, F11R, ICAM1, KDR, ITGB8, ITGB6, POSTN, VWF, ITGA2, ITGA1, NPNT, HSPG2, DCN, VCAN, CCDC80, COL4A2, LOX, COL4A1, PXDN, COL4A6, ITGA8, COL8A1, ITGA5, DDR2, FBN2, COL13A1, LAMA2, LAMA4, PDGFB, HSD17B12, NID1, NID2, THBS1, EGFLAM, ABI3BP, NPHP3, JAM3, VCAM1, LAMB1, COL3A1, COL1A2, ITGA10, COL5A2, HPSE, FBN1	5.57399
	GOTERM_BP_DIRECT	GO:0035556	Intracellular signal transduction	DGKE, PATJ, CXCL8, TRAF3IP2, MAST4, ITSN1, HSPB1, PREX2, RASSF1, AKT3, RAC1, STK32A, STK32B, RGS9, RALGPS1, MAP3K4, TNS1, UNC13B, UNC13C, SS18, MAP4K2, EDN1, WSB1, ARHGEF12, WSB2, DAPK1, MAGI3, PLA2G4C, ACOT11, MINK1, DAPK3, NRG1, KSR2, SDCBP2, CIT, TGFBR3, TIAM2, ADCY9, NRG3, RASA2, ARHGEF3, PRKD2, TNIK, ARHGEF2, PLCB1, DEPDC5, DGKI, DGKH, GCOM1, CAB39, CCDC68, ARHGEF28, STK39, AKAP6, ASB11, NOD…	5.21292
	GOTERM_BP_DIRECT	GO:0043065	Positive regulation of apoptotic process	RASGRF2, FAF1, ITSN1, ADM, CCAR2, ING3, ANKRD1, RAC1, SOX4, RBM5, TGM2, PHLDA3, MAP3K5, UNC13B, BNIP3L, DFFA, CAMK1D, ARHGEF12, PLEKHG2, APAF1, RIPK2, IGFBP3, ARHGEF17, DAPK3, PAWR, UNC5C, DUSP6, RHOB, TIAM2, ALDH1A3, CREB1, BIN1, ALDH1A2, LTA, ARHGEF3, RARB, ARHGEF2, EEF1E1, SOS2, ITGB3BP, NOTCH1, NLRC4, KALRN, SLC9A1, SAV1, APH1A, ABR, MAPK8, APH1B, SCIN, PNMA1, ERBB4, ABL1, HMOX1, PMAIP1, SLIT…	4.77899
	HUVEC and B-cell common binding genes
	Category	Term	Term_name	Gene_list	-Log10(P-Value)
	GOTERM_BP_DIRECT	GO:0043547	Positive regulation of GTPase activity	ITGB1, TRIO, DENND5B, DOCK9, LRRK2, ARHGAP5, SIPA1L3, RCBTB2, DOCK10, AKAP13, PREX1, RGS3, RASGEF1B, ARHGDIB, FBXO8, SBF2, RGS6, JAK1, RALGPS2, NCK1, VAV3, BCAS3, PLEKHG1, PLEKHG7, BCR, ARHGAP10, RASA3, SPATA13, RAPGEF1, ELMO1, RAPGEF2, DOCK2, RAPGEF5, RAPGEF6, CAMK2D, ARHGAP17, DENND3, ASAP1, RASGRP3, ARHGAP22, CYTH4, CHN2, RGS20, SNX9, FYN, TBC1D17, RALGDS, CYTH1, EIF2B5, RAP1GAP2, STARD13, RIC…	8.57779
	GOTERM_BP_DIRECT	GO:0006468	Protein phosphorylation	TRIO, LRRK2, GMFG, LRRK1, PIK3CD, PIK3CG, AKAP13, RASSF2, PIM1, MAP3K8, PRKG1, JAK1, PRKCH, DAPK2, PRKCE, LMTK2, PRKCA, TGFBR2, BCR, PIK3CA, LCK, SGK1, TRIB1, TRIB2, SQSTM1, CDKL1, CAMK2D, PXK, PIK3R1, STK4, NLK, NUAK1, STK35, IRAK2, FYN, ST3GAL1, MAP4K3, MAP4K4, CDK17, NEK6, EIF2AK3, MTOR, HIPK2, MAPK10, PAN3, CDK6, STK24, STK17A, STK17B, NEK10, AAK1, ATM, CDK14	8.54976
	GOTERM_BP_DIRECT	GO:0035556	Intracellular signal transduction	DGKD, LRRK2, NOD1, STK4, NLK, GRIP1, AKAP13, PREX1, NUAK1, ZFP36, AKT2, CHN2, INPP5D, RPS6KA2, PLCG2, SH3BP5, APBB2, FYN, TNS3, PAG1, RGS6, MAP4K3, JAK1, MAP4K4, PRKCH, DUSP1, PRKCE, DAPK2, PLCL2, NSMCE1, PRKCA, NFATC1, MYO9B, BCR, DNMBP, STK17A, STK17B, RAPGEF2, CLNK, RAPGEF5, SGK1, SQSTM1	5.55833
	GOTERM_BP_DIRECT	GO:0045944	Positive regulation of transcription from RNA polymerase II promoter	RB1, RERE, CSRNP1, MAML2, CITED2, RORA, CTCF, HMGB1, IKZF1, RBPJ, NR3C1, GABPB1, ETS1, GLI3, ELK3, TRPS1, NCK1, NCOA1, MEF2A, BCAS3, KLF12, MEF2C, SLC11A1, TCF12, LMO2, EBF1, FOS, ETV6, FOXP1, KAT2B, PLSCR1, RBL1, KAT6B, SUB1, MAML3, SQSTM1, TLR4, SKAP1, ZNF750, ENG, KDM3A, NUFIP1, KMT2A, CTBP2, PIK3R1, FOXO3, HIF1A, FOXO1, ATXN7, UBC, RPRD1B, SMYD3, SMAD1, SMAD3, AUTS2, PCGF5, STAT1, ATAD2, STAT…	5.25102
	GOTERM_BP_DIRECT	GO:0000122	Negative regulation of transcription from RNA polymerase II promoter	RB1, KDM5A, RERE, CITED2, NRARP, CTCF, HMGB1, IKZF1, PRDM1, RBPJ, GLI3, BACH2, ZFP36, TRPS1, JARID2, TLE4, MEF2A, KLF12, MEF2C, TLE1, HSBP1, USP3, ARID5B, ARID1A, ETV6, FOXP1, RBL1, NFX1, EZR, ZMYND11, SQSTM1, ENG, CTBP2, TSHZ2, FOXO3, HDAC9, FOXO1, HDAC7, UBC, JAZF1, SPEN, HEXIM1, CBX7, SMAD3, STAT1, ZBTB16, PTCH1, STAT3, CELA1, ESR2, HIPK2, SMAD7, NFIA, CNOT2, MDM2, ZNF217, MDM4, PKIG, CPEB3, R…	4.9591
	B-cell only binding genes
	Category	Term	Term_name	Gene_list	-Log10(P-Value)
	GOTERM_BP_DIRECT	GO:0050853	B cell receptor signaling pathway	BLK, IGHM, IGLC7, SYK, PRKCB, NFAM1, LIME1, CD79A, TEC, IGKC, CD19, IGHD, CD38, PTPN6, IGHA2	4.9978
	GOTERM_BP_DIRECT	GO:0060333	Interferon-gamma-mediated signaling pathway	CIITA, SP100, IFNGR2, PTAFR, IFI30, OAS2, TRIM5, IRF2, IRF8, TRIM26, TRIM38, TRIM31, TRIM22, HLA-DQA1, HLA-DRB1, HLA-DQB1	4.17149
	GOTERM_BP_DIRECT	GO:0007049	Cell cycle	CDC123, SMARCB1, CCNT1, ANAPC16, UHRF2, SRC, CREBL2, LIN9, ING1, RGS2, SENP5, RBBP4, GPER1, RPS6KA1, TLK2, BANP, RBM38, CASP8AP2, SPDYC, SIAH2, USP22, ERBIN, LIG4, CTCFL, GAK, SPECC1L, CHMP3, RAD17, SIK1, CAMK1, MNAT1	3.80981
	GOTERM_BP_DIRECT	GO:0032869	Cellular response to insulin stimulus	IRS1, SRC, PIK3R2, USF1, ZFP36L1, GHR, SP1, CAPN10, MYC, UCP2, LPIN1, GPLD1, RHOQ, RAB8A, VAMP2, WDTC1	3.75152
	GOTERM_BP_DIRECT	GO:0002250	Adaptive immune response	IGHM, DCLRE1C, DBNL, SYK, ERAP2, IFNA1, PRKCB, UNC93B1, TXK, FCRL4, RNF19B, CD1C, LIME1, LILRA4, JCHAIN, CD79A, TEC, TNFRSF17, CTSH, PTK2B, SLAMF7, CSK, ICOSLG	3.38662
