# Supplementary material for: FOXO1 stimulates tip cell-enriched gene expression in endothelial cells
Source: iScience. 2024 Feb 16;27(3):109161. doi: 10.1016/j.isci.2024.109161 (PMC10914484; doi:10.1016/j.isci.2024.109161)
Supplement: Table S10. Primer sets for real-time qPCR and ChIP qPCR, related to key resources table [file mmc11.xlsx]

## Sheet: Sheet1
	Supplemental Table S10: Primer sets for real-time qPCR and ChIP qPCR
	Primer sets for real-time qPCR					Primer sets for ChIP
	Gene name	Species	Sequence (5'-3')			Gene name	Species	Sequence (5'-3')
	FOXO1	human	Forward	CCTACTTCAAGGATAAGGGTGAC		ESM1	human	Forward	CACTTGAGGTGTAGCTTTGTCTC
			Reverse	GCTGTGTAGGGACAGATTATGAC				Reverse	CTTCTTCGGTCCTGATGATTC
	FOXO3	human	Forward	AGATCTACGAGTGGATGGTGCG		HBP1	human	Forward	TGTCCCAGACACCAAAACAA
			Reverse	CATTCTGGACCCGCATGAATCG				Reverse	CGGGGAAGAGCTGGACTAC
	ESM1	human	Forward	GATTGTTCAACACACAGCCAAC
			Reverse	TTTTCTGGATCCACCATGC
	ANGPT2	human	Forward	TCATGGAAAACAACACTCAGTGG
			Reverse	CGTCTGGTTCTGTACTGCATT
	CXCR4	human	Forward	TCAAGCAAGGGTGTGAGTTTG
			Reverse	CCAAGGAAAGCATAGAGGATGG
	vWF	human	Forward	GGCTGTGTGGCAACTTTAACATC
			Reverse	GTTGGCAAAGTCATAAGGGTCC
	AQP1	human	Forward	TCTCAGGCATCACCTCCTCC
			Reverse	CGAGTTCACACCATCAGCCA
	PPIA	human	Forward	ATCTGCACTGCCAAGACTGAG
			Reverse	GAAGGAATGATCTGGTGGTTAAGA
